# Supplementary material for: Integrated mRNA and miRNA transcriptome reveal a cross-talk between developing response and hormone signaling for the seed kernels of Siberian apricot
Source: Sci Rep. 2016 Oct 20;6:35675. doi: 10.1038/srep35675 (PMC5071837; doi:10.1038/srep35675)
Supplement: Supplementary Table S1 [file srep35675-s2.xls]

## Sheet: Sheet 1
Table S2. List of know miRNAs identified in developing SASK and their normalized reads in 3 sRNA libraries.
ID	10DAF-TPM	40DAF-TPM	60DAF-TPM	Synonym	Family
miRBase_known_7639	62.9295	433.389	2393.91	ppt-miR894;	miR894
miRBase_known_6837	21.9754	3.67279	0	ppe-miR858;	miR858
miRBase_known_10895	0.99888	12.8548	44.446	mdm-miR858;	miR858
miRBase_known_2262	242.728	150.584	59.2613	ghr-miR827a;ghr-miR827b;ghr-miR827c;csi-miR827;tcc-miR827;mes-miR827;ppe-miR827;	miR827
miRBase_known_13010	57.9351	31.2187	16.0499	ath-miR827;	miR827
miRBase_known_10997	237.734	2185.31	2265.51	ath-miR8175;	miR8175
miRBase_known_15539	692.224	505.009	307.418	cpa-miR8155;	miR8155
miRBase_known_2182	7.99104	71.6194	61.7305	mmu-miR-8109;	miR-8109
miRBase_known_10483	6953.21	15917.9	21161.2	ppe-miR7122a-5p;	miR7122
miRBase_known_14015	66.925	145.075	217.291	ppe-miR7122b-5p;	miR7122
miRBase_known_17211	307.655	3612.19	2251.93	ptc-miR6478;	miR6478
miRBase_known_22857	159.821	909.016	1183.99	gma-miR6300;	miR6300
miRBase_known_14607	573.357	84.4742	14.8153	ppe-miR6285;	miR6285
miRBase_known_14004	51.9418	1.8364	2.46922	ppe-miR6284;	miR6284
miRBase_known_18703	1.99776	5.50919	32.0999	ppe-miR6281;	miR6281
miRBase_known_9225	30.9653	670.284	13802.9	ppt-miR535a;ppt-miR535b;ppt-miR535c;osa-miR535-5p;ppt-miR535d;vvi-miR535a;vvi-miR535b;vvi-miR535c;rco-miR535;pab-miR535;mdm-miR535a;ppe-miR535a;cpa-miR535;atr-miR535;	miR535
miRBase_known_8842	0	5.50919	264.207	mes-miR535a;	miR535
miRBase_known_11193	16.981	622.538	13730.1	aqc-miR535;	miR535
miRBase_known_828	0.99888	5.50919	225.934	mes-miR535b;	miR535
miRBase_known_20741	11.9866	429.717	6887.89	mdm-miR535d;ppe-miR535b;	miR535
miRBase_known_15145	4.9944	40.4007	24.6922	asu-miR-5349-3p;	miR-5349
miRBase_known_6065	0	451.753	540.759	stu-miR530;ppe-miR530;	miR530
miRBase_known_15847	721.192	539.9	355.568	rgl-miR5139;	miR5139
miRBase_known_6141	37.9574	143.239	213.588	osa-miR5083;	miR5083
miRBase_known_17540	8.98992	174.458	177.784	osa-miR5077;	miR5077
miRBase_known_20776	19.9776	60.6011	3.70383	mdm-miR482a-5p;	miR482
miRBase_known_8773	781.124	1103.67	1076.58	ppe-miR482d-3p;	miR482
miRBase_known_12842	1646.15	5261.27	13805.4	ppe-miR482b-3p;	miR482
miRBase_known_10964	57.9351	1729.88	9.87688	ppe-miR482d-5p;	miR482
miRBase_known_19270	98.8891	681.303	2.46922	ppe-miR482c-5p;	miR482
miRBase_known_12246	0.99888	47.7463	2.46922	ppe-miR482a-5p;	miR482
miRBase_known_13248	0.99888	5.50919	37.0383	mes-miR482;	miR482
miRBase_known_13170	13515.8	90053.2	259019	ppe-miR482f;	miR482
miRBase_known_8208	9.9888	34.8915	58.0267	mdm-miR482a-3p;	miR482
miRBase_known_14226	707.207	1142.24	324.703	ppe-miR482c-3p;	miR482
miRBase_known_20988	8223.78	4649.75	5090.3	ppe-miR482e;	miR482
miRBase_known_17625	113.872	6552.26	10493	ppe-miR482a-3p;	miR482
miRBase_known_5396	1.99776	88.147	20.9884	nta-miR477a;	miR477
miRBase_known_462	8.98992	297.496	1.23461	ppe-miR477a-3p;ppe-miR477b-3p;	miR477
miRBase_known_6262	37.9574	314.024	8.64227	ppe-miR477a-5p;ppe-miR477b-5p;	miR477
miRBase_known_15662	61.9306	855.76	86.4227	csi-miR473;	miR473
miRBase_known_9970	0	0	86.4227	cfa-miR-411;bta-miR-411a;oar-miR-411a-5p;ggo-miR-411;	miR-411
miRBase_known_3395	0	0	30.8653	mmu-miR-411-5p;hsa-miR-411-5p;rno-miR-411-5p;mml-miR-411-5p;ptr-miR-411;eca-miR-411;ppy-miR-411;tch-miR-411-5p;	miR-411
miRBase_known_7368	0	0	24.6922	mmu-miR-410-3p;hsa-miR-410-3p;rno-miR-410-3p;mml-miR-410-3p;cfa-miR-410;ptr-miR-410;bta-miR-410;eca-miR-410;ppy-miR-410;oar-miR-410-3p;cgr-miR-410-3p;chi-miR-410-3p;	miR-410
miRBase_known_18266	110.876	42.2371	82.7189	ath-miR408-3p;ptc-miR408-3p;pta-miR408;vvi-miR408;aly-miR408-3p;ahy-miR408-3p;csi-miR408;gma-miR408a-3p;gma-miR408b-3p;gma-miR408c-3p;mtr-miR408-3p;vun-miR408;mes-miR408;lus-miR408a;mdm-miR408a;cme-miR408;	miR408
miRBase_known_16201	33.9619	25.7095	39.5075	osa-miR408-3p;sof-miR408a;sof-miR408b;sof-miR408c;sof-miR408d;zma-miR408a;tae-miR408;sbi-miR408;zma-miR408b-3p;rco-miR408;bdi-miR408-3p;ssp-miR408d;ssp-miR408a;dpr-miR408;cpa-miR408;	miR408
miRBase_known_903	321.639	455.426	685.209	ppt-miR408b;cca-miR408;nta-miR408;stu-miR408b-3p;	miR408
miRBase_known_14462	54.9384	25.7095	19.7538	gma-miR408d;	miR408
miRBase_known_12294	146.835	130.384	261.737	smo-miR408;	miR408
miRBase_known_16000	213.76	11615.2	26245.4	ath-miR403-3p;ptc-miR403a;ptc-miR403b;ptc-miR403c-3p;vvi-miR403a;vvi-miR403b;vvi-miR403c;vvi-miR403d;vvi-miR403e;vvi-miR403f;rco-miR403a;rco-miR403b;aly-miR403a-3p;csi-miR403;tcc-miR403a;tcc-miR403b;bna-miR403;htu-miR403a;htu-miR403b;htu-miR403c;htu-miR403d;htu-miR403e;har-miR403a;hpe-miR403a;mdm-miR403a;mdm-miR403b;mes-miR403a;mes-miR403b;ptc-miR403d;aly-miR403b-3p;ppe-miR403;bra-miR403-3p;	miR403
miRBase_known_8180	2.99664	172.621	1400.05	gma-miR403a;gma-miR403b;	miR403
miRBase_known_4118	84.9048	820.869	165.438	ppe-miR399a;	miR399
miRBase_known_12390	31.9642	27.5459	3.70383	ppe-miR399c;ppe-miR399d;ppe-miR399e;ppe-miR399f;ppe-miR399g;ppe-miR399h;ppe-miR399i;ppe-miR399j;ppe-miR399k;ppe-miR399l;	miR399
miRBase_known_13336	132.851	56.9283	16.0499	osa-miR399a;osa-miR399b;osa-miR399c;sbi-miR399a;sbi-miR399c;zma-miR399a-3p;zma-miR399c-3p;sbi-miR399h;ptc-miR399f;ptc-miR399g;vvi-miR399a;vvi-miR399h;sbi-miR399j;zma-miR399h-3p;csi-miR399e;csi-miR399c;tcc-miR399g;bdi-miR399b;vun-miR399b;mes-miR399a;lus-miR399b;lus-miR399d;mdm-miR399a;mdm-miR399b;mdm-miR399c;bdi-miR399c;gma-miR399i;ata-miR399b-3p;ata-miR399a-3p;	miR399
miRBase_known_1038	25.9709	0	0	ath-miR399f;ptc-miR399b;bna-miR399a;vvi-miR399e;rco-miR399b;rco-miR399c;aly-miR399a-3p;aly-miR399h-3p;csi-miR399a;tcc-miR399b;tcc-miR399d;bna-miR399b;lus-miR399a;lus-miR399c;lus-miR399e;cme-miR399c;mes-miR399b;mes-miR399c;mes-miR399d;mes-miR399g;bdi-miR399d;	miR399
miRBase_known_5810	7174.96	5612.02	3226.04	ppe-miR398b;	miR398
miRBase_known_5925	38.9563	9.18198	0	lus-miR398f;	miR398
miRBase_known_22962	21.9754	1.8364	1.23461	stu-miR398a-3p;	miR398
miRBase_known_16958	1766.02	1895.16	1039.54	osa-miR398b;ptc-miR398b;ptc-miR398c-3p;mtr-miR398b;mtr-miR398c;vvi-miR398b;vvi-miR398c;aqc-miR398b;rco-miR398b;tcc-miR398a;gma-miR398c;bdi-miR398a;cca-miR398;lus-miR398a;nta-miR398;ppe-miR398a-3p;mdm-miR398b;mdm-miR398c;cme-miR398a;gma-miR398d;	miR398
miRBase_known_18748	22.9742	0	2.46922	lus-miR397a;bdi-miR397b-5p;	miR397
miRBase_known_6618	120.865	12.8548	3.70383	bna-miR397a;bna-miR397b;	miR397
miRBase_known_12819	54.9384	7.34558	2.46922	ath-miR397a;osa-miR397a;ptc-miR397a;vvi-miR397a;sbi-miR397-5p;bdi-miR397a;rco-miR397;aly-miR397a-5p;aly-miR397b-5p;csi-miR397;tcc-miR397;gma-miR397a;gma-miR397b-5p;ssl-miR397;lus-miR397b;cme-miR397;mtr-miR397-5p;ppe-miR397;	miR397
miRBase_known_11682	37.9574	0	0	gma-miR396b-3p;mtr-miR396a-3p;gma-miR396k-3p;	miR396
miRBase_known_19915	103.884	11.0184	1.23461	ath-miR396a-3p;mtr-miR396b-3p;aly-miR396a-3p;gma-miR396i-3p;sly-miR396a-3p;	miR396
miRBase_known_18293	441.505	115.693	32.0999	gma-miR396h;	miR396
miRBase_known_6217	22.9742	14.6912	7.40766	mdm-miR396a;	miR396
miRBase_known_15729	323.637	828.214	256.799	ppe-miR396a;	miR396
miRBase_known_4314	146.835	42.2371	40.7421	vvi-miR396b;	miR396
miRBase_known_21156	1673.12	404.007	185.192	ath-miR396a-5p;osa-miR396a-5p;osa-miR396b-5p;sbi-miR396b;sbi-miR396a;sof-miR396;gma-miR396a-5p;zma-miR396b-5p;zma-miR396a-5p;ptc-miR396a;ptc-miR396b;mtr-miR396b-5p;ghr-miR396a;ghr-miR396b;vvi-miR396d;vvi-miR396c;lja-miR396;aqc-miR396a;aly-miR396a-5p;csi-miR396a;csi-miR396b;bgy-miR396a;bcy-miR396a;tcc-miR396a;tcc-miR396b;bdi-miR396d-5p;bdi-miR396c-5p;ssp-miR396;gma-miR396i-5p;aau-miR396;amg-miR396…	miR396
miRBase_known_12091	96.8914	23.8731	45.6806	vvi-miR396a;pab-miR396a;	miR396
miRBase_known_11801	1685.11	383.807	197.538	gma-miR396e;	miR396
miRBase_known_17151	3108.52	359.934	317.295	ath-miR396b-5p;osa-miR396c-5p;sbi-miR396c;gma-miR396b-5p;ptc-miR396c;ptc-miR396d;ptc-miR396e-5p;mtr-miR396a-5p;bna-miR396a;pta-miR396;gma-miR396c;aqc-miR396b;zma-miR396e-5p;zma-miR396f-5p;ccl-miR396;rco-miR396;aly-miR396b-5p;bgy-miR396b;bcy-miR396b;tcc-miR396c;tcc-miR396e;bdi-miR396e-5p;gma-miR396k-5p;cca-miR396a-5p;lus-miR396b;nta-miR396b;nta-miR396c;mdm-miR396c;mdm-miR396d;mdm-miR396e;cme-miR39…	miR396
miRBase_known_22842	31.9642	22.0367	6.17305	ath-miR395a;ath-miR395d;ath-miR395e;ptc-miR395b;ptc-miR395c;ptc-miR395d;ptc-miR395e;ptc-miR395f;ptc-miR395g;ptc-miR395h;ptc-miR395i;ptc-miR395j;vvi-miR395a;vvi-miR395b;vvi-miR395c;vvi-miR395d;vvi-miR395e;vvi-miR395f;vvi-miR395g;vvi-miR395h;vvi-miR395i;vvi-miR395j;vvi-miR395k;vvi-miR395l;vvi-miR395m;rco-miR395a;rco-miR395b;rco-miR395c;rco-miR395d;rco-miR395e;aly-miR395d-3p;aly-miR395e-3p;aly-miR39…	miR395
miRBase_known_13899	26.9698	45.9099	1.23461	sly-miR395a;sly-miR395b;	miR395
miRBase_known_5595	16.981	1403.01	27.1614	ppe-miR395a-3p;ppe-miR395b-3p;	miR395
miRBase_known_21421	6.99216	405.843	0	ath-miR395b;ath-miR395c;ath-miR395f;aly-miR395b-3p;aly-miR395f-3p;aly-miR395h-3p;bna-miR395d;bna-miR395e;bna-miR395f;	miR395
miRBase_known_13077	40.9541	38.5643	64.1998	ath-miR394a;ath-miR394b-5p;osa-miR394;sbi-miR394a;zma-miR394a-5p;zma-miR394b-5p;ptc-miR394a-5p;ptc-miR394b-5p;vvi-miR394b;sbi-miR394b;ghr-miR394b;ghr-miR394a;aly-miR394a-5p;aly-miR394b-5p;ahy-miR394;gma-miR394b-5p;gma-miR394a-5p;csi-miR394;tcc-miR394a;tcc-miR394b;gma-miR394c-5p;bdi-miR394;ssl-miR394;gma-miR394d;gma-miR394e;gma-miR394f;bna-miR394a;bna-miR394b;mes-miR394a;cca-miR394;lus-miR394a;lus…	miR394
miRBase_known_7419	39.9552	47.7463	54.3229	vvi-miR394a;vvi-miR394c;mes-miR394c;	miR394
miRBase_known_2452	2.99664	44.0735	1.23461	csi-miR393;	miR393
miRBase_known_5277	20.9765	58.7647	1.23461	osa-miR393b-5p;zma-miR393a-5p;zma-miR393c-5p;ghr-miR393;mdm-miR393a;mdm-miR393b;mdm-miR393c;mes-miR393c;mes-miR393d;	miR393
miRBase_known_2088	8.98992	60.6011	1.23461	osa-miR393a;sbi-miR393a;mtr-miR393a;ptc-miR393a-5p;ptc-miR393b-5p;ptc-miR393c;mtr-miR393b-5p;bna-miR393;vvi-miR393b;gma-miR393a;vvi-miR393a;sbi-miR393b;rco-miR393;tcc-miR393b;bdi-miR393a;bdi-miR393b-5p;lus-miR393a;lus-miR393b;lus-miR393c;lus-miR393d;cme-miR393a;cme-miR393b;cme-miR393c;ppe-miR393b;	miR393
miRBase_known_11431	25.9709	49.5827	0	ath-miR393a-5p;ath-miR393b-5p;zma-miR393b-5p;aly-miR393a-5p;aly-miR393b-5p;tcc-miR393a;gma-miR393c-5p;gma-miR393d;gma-miR393e;gma-miR393f;gma-miR393g;htu-miR393a;htu-miR393b;htu-miR393c;mes-miR393a;mes-miR393b;stu-miR393-5p;cpa-miR393;atr-miR393;	miR393
miRBase_known_8981	5.99328	192.822	4.93844	ata-miR393-5p;	miR393
miRBase_known_3259	12.9854	163.439	0	gma-miR393h;gma-miR393i;gma-miR393j;gma-miR393k;	miR393
miRBase_known_20913	136.847	145.075	44.446	ath-miR390a-5p;ath-miR390b-5p;osa-miR390-5p;ptc-miR390a;ptc-miR390b;ptc-miR390c;ptc-miR390d-5p;ppt-miR390a;ppt-miR390b;mtr-miR390;ghr-miR390a;ghr-miR390b;ghr-miR390c;bna-miR390a;bna-miR390b;bna-miR390c;vvi-miR390;gma-miR390a-5p;sbi-miR390;zma-miR390a-5p;zma-miR390b-5p;csi-miR390;rco-miR390a;rco-miR390b;aly-miR390a-5p;aly-miR390b-5p;tcc-miR390a;tcc-miR390b;bdi-miR390a-5p;cme-miR390b;lus-miR390a;lu…	miR390
miRBase_known_8312	0	0	35.8037	efu-miR-381;	miR-381
miRBase_known_21168	78.9115	776.795	1293.87	pab-miR3711;	miR3711
miRBase_known_9374	11.9866	44.0735	20.9884	rno-miR-3586-3p;	miR-3586
miRBase_known_11542	37.9574	82.6378	46.9152	mmu-miR-99b-5p;hsa-miR-99b-5p;rno-miR-99b-5p;bta-miR-99b;ssc-miR-99b;mml-miR-99b-5p;cfa-miR-99b;ptr-miR-99b;eca-miR-99b;chi-miR-99b-5p;tch-miR-99b-5p;	miR-99
miRBase_known_5542	24.972	88.147	65.4344	efu-miR-99b;	miR-99
miRBase_known_15184	19.9776	45.9099	28.396	hsa-miR-98-5p;mmu-miR-98-5p;rno-miR-98-5p;mml-miR-98;ptr-miR-98;ggo-miR-98;ppy-miR-98;age-miR-98;ppa-miR-98;xtr-miR-98;bta-miR-98;oan-miR-98;cfa-miR-98;eca-miR-98;ssc-miR-98;cgr-miR-98;chi-miR-98-5p;tch-miR-98-5p;oha-miR-98-5p;	miR-98
miRBase_known_120	38.9563	99.1654	33.3345	dre-miR-92b-3p;hsa-miR-92b-3p;mmu-miR-92b-3p;rno-miR-92b-3p;mml-miR-92b-3p;cfa-miR-92b;bta-miR-92b;eca-miR-92b;ssc-miR-92b-3p;ppy-miR-92b;cgr-miR-92b-3p;ptr-miR-92b;ccr-miR-92b;mdo-miR-92b-3p;ipu-miR-92b;ssa-miR-92b-3p;efu-miR-92b;	miR-92
miRBase_known_15836	83.9059	174.458	102.473	hsa-miR-92a-3p;dre-miR-92a-3p;ggo-miR-92;lca-miR-92;age-miR-92;ppa-miR-92;ppy-miR-92;ptr-miR-92;mml-miR-92a-3p;sla-miR-92;lla-miR-92;mne-miR-92;fru-miR-92;tni-miR-92;bta-miR-92a;mdo-miR-92a-3p;oan-miR-92a-3p;cfa-miR-92a;eca-miR-92a;ssc-miR-92a;tgu-miR-92-3p;aca-miR-92a;cgr-miR-92a-3p;ccr-miR-92a;ipu-miR-92a;ssa-miR-92a-3p;chi-miR-92a-3p;chi-miR-92b;tch-miR-92a-3p;oha-miR-92a-3p;oha-miR-92a;	miR-92
miRBase_known_11460	72.9183	189.149	92.5958	efu-miR-92a;	miR-92
miRBase_known_20815	22.9742	181.803	181.488	ppt-miR319c;ppt-miR319d-3p;ppt-miR319e;	miR319
miRBase_known_21672	22.9742	334.224	290.133	mtr-miR319a-3p;gma-miR319a;gma-miR319b;ptc-miR319a;ptc-miR319b;ptc-miR319c;ptc-miR319d;mtr-miR319b-3p;ctr-miR319;gma-miR319e;lus-miR319b;ppe-miR319a;cme-miR319b;cme-miR319a;atr-miR319a;atr-miR319c;	miR319
miRBase_known_10731	24.972	222.204	259.268	ath-miR319a;ath-miR319b;vvi-miR319b;vvi-miR319c;vvi-miR319f;aqc-miR319;rco-miR319a;rco-miR319b;rco-miR319c;aly-miR319a-3p;aly-miR319b-3p;tae-miR319;gma-miR319h;gma-miR319j;gma-miR319k;gma-miR319m;aau-miR319;amg-miR319;vun-miR319a;cca-miR319;lus-miR319a;nta-miR319a;nta-miR319b;hbr-miR319;mdm-miR319a;mdm-miR319b;mes-miR319a;mes-miR319b;mes-miR319c;mes-miR319d;mes-miR319e;mtr-miR319d-3p;stu-miR319a-…	miR319
miRBase_known_15771	8.98992	141.402	144.449	vvi-miR319g;mtr-miR319c-3p;	miR319
miRBase_known_21451	2.99664	0	40.7421	mmu-miR-31-5p;rno-miR-31a-5p;cgr-miR-31-5p;ssc-miR-31;	miR-31
miRBase_known_11292	1.99776	7.34558	88.892	cfa-miR-31;	miR-31
miRBase_known_753	1.99776	3.67279	60.4959	sme-miR-31b-5p;	miR-31
miRBase_known_5848	32.963	51.4191	76.5459	bta-miR-30d;cfa-miR-30d;ssc-miR-30d;tgu-miR-30d-5p;ssa-miR-30b-5p;oha-miR-30d-5p;	miR-30
miRBase_known_12982	12.9854	22.0367	30.8653	mmu-miR-30b-5p;hsa-miR-30b-5p;rno-miR-30b-5p;gga-miR-30b-5p;dre-miR-30b;fru-miR-30b;tni-miR-30b;bta-miR-30b-5p;xtr-miR-30b;oan-miR-30b-5p;cfa-miR-30b;ssc-miR-30b-5p;eca-miR-30b;ppy-miR-30b;aca-miR-30b-5p;cgr-miR-30b-5p;tgu-miR-30e;ccr-miR-30b;mdo-miR-30b-5p;ipu-miR-30b;ssa-miR-30e-5p;chi-miR-30b-5p;tch-miR-30b-5p;oha-miR-30b-5p;	miR-30
miRBase_known_3743	13.9843	14.6912	25.9268	gga-miR-30c-5p;cfa-miR-30c;tgu-miR-30c-5p;sha-miR-30c;ipu-miR-30c;oha-miR-30c-5p;	miR-30
miRBase_known_7288	55.9373	157.93	127.165	bta-miR-30a-5p;chi-miR-30a-5p;oha-miR-30a-5p;	miR-30
miRBase_known_7172	20.9765	47.7463	59.2613	sha-miR-30e;oha-miR-30e-5p;	miR-30
miRBase_known_6343	0.99888	0	35.8037	bta-miR-29a;ssc-miR-29a;	miR-29
miRBase_known_3224	4.9944	5.50919	80.2497	efu-miR-29a;	miR-29
miRBase_known_1367	0.99888	1.8364	28.396	ggo-miR-29a;age-miR-29a;ppa-miR-29a;ppy-miR-29a;ptr-miR-29a;mml-miR-29a-3p;sla-miR-29a;lla-miR-29a;mne-miR-29a;	miR-29
miRBase_known_20078	6.99216	5.50919	43.2114	hsa-miR-29a-3p;mmu-miR-29a-3p;rno-miR-29a-3p;cfa-miR-29a;eca-miR-29a;	miR-29
miRBase_known_11428	1.99776	0	32.0999	oar-miR-29a;cgr-miR-29a-3p;chi-miR-29a-3p;tch-miR-29a-3p;	miR-29
miRBase_known_565	14.9832	36.7279	22.223	hsa-miR-28-3p;rno-miR-28-3p;ssc-miR-28-3p;mml-miR-28-3p;cfa-miR-28;eca-miR-28-3p;cgr-miR-28-3p;	miR-28
miRBase_known_1542	69.9216	178.13	312.356	efu-miR-27b;	miR-27
miRBase_known_4578	1.99776	9.18198	27.1614	ggo-miR-27a;age-miR-27a;ppa-miR-27a;lca-miR-27a;ppy-miR-27a;ptr-miR-27a;mml-miR-27a-3p;sla-miR-27a;mne-miR-27a;oha-miR-27a-3p;	miR-27
miRBase_known_21836	13.9843	22.0367	34.5691	dre-miR-27a-3p;ipu-miR-27a;ssa-miR-27a-3p;	miR-27
miRBase_known_10008	2.99664	16.5276	33.3345	hsa-miR-27a-3p;mmu-miR-27a-3p;rno-miR-27a-3p;ssc-miR-27a;xtr-miR-27a;mdo-miR-27a-3p;oan-miR-27a-3p;eca-miR-27a;aca-miR-27a-3p;cgr-miR-27a-3p;ccr-miR-27a;oar-miR-27a;	miR-27
miRBase_known_10524	4.9944	11.0184	28.396	tch-miR-27a-3p;	miR-27
miRBase_known_8324	57.9351	168.948	341.987	mmu-miR-27b-3p;hsa-miR-27b-3p;rno-miR-27b-3p;gga-miR-27b-3p;bta-miR-27b;xtr-miR-27b;mdo-miR-27b-3p;oan-miR-27b-3p;mml-miR-27b-3p;cfa-miR-27b;ptr-miR-27b;eca-miR-27b;ssc-miR-27b-3p;tgu-miR-27-3p;ppy-miR-27b;pma-miR-27b-3p;sha-miR-27b;cgr-miR-27b-3p;ggo-miR-27b;ipu-miR-27b;ssa-miR-27b-3p;chi-miR-27b-3p;tch-miR-27b-3p;	miR-27
miRBase_known_22117	64.9272	209.349	341.987	dre-miR-27b-3p;fru-miR-27b;tni-miR-27b;aca-miR-27b-3p;oha-miR-27b-3p;	miR-27
miRBase_known_20894	41.953	86.3106	351.864	hsa-miR-26a-5p;mmu-miR-26a-5p;rno-miR-26a-5p;dre-miR-26a-5p;ssc-miR-26a;ptr-miR-26a;ggo-miR-26a;ppy-miR-26a;lla-miR-26a;mne-miR-26a;mml-miR-26a-5p;ppa-miR-26a;fru-miR-26;tni-miR-26;bta-miR-26a;oan-miR-26-5p;cfa-miR-26a;eca-miR-26a;tgu-miR-26-5p;pma-miR-26a-5p;ccr-miR-26a;ipu-miR-26a;oar-miR-26a;ssa-miR-26a-5p;chi-miR-26a-5p;tch-miR-26a-5p;oha-miR-26-5p;	miR-26
miRBase_known_7547	22.9742	53.2555	166.672	efu-miR-26a;	miR-26
miRBase_known_17184	28.9675	49.5827	164.203	efu-miR-26c;	miR-26
miRBase_known_20508	8.98992	34.8915	29.6307	bta-miR-26b;cfa-miR-26b;cgr-miR-26b-5p;chi-miR-26b-5p;tch-miR-26b-5p;	miR-26
miRBase_known_11972	9.9888	27.5459	40.7421	efu-miR-26b;	miR-26
miRBase_known_2730	414.535	2802.34	3434.69	bta-miR-2478;	miR-2478
miRBase_known_15555	0	3.67279	24.6922	aca-miR-222a-3p;ptr-miR-222;ggo-miR-222;ssa-miR-222b-3p;	miR-222
miRBase_known_21609	20.9765	34.8915	164.203	cgr-miR-222-3p;	miR-222
miRBase_known_16266	7.99104	22.0367	120.992	gga-miR-222a;dre-miR-222a-3p;age-miR-222;fru-miR-222;tni-miR-222;xtr-miR-222;mdo-miR-222a;ssc-miR-222;tgu-miR-222-3p;ssa-miR-222a-3p;chi-miR-222-3p;oha-miR-222a-3p;	miR-222
miRBase_known_21434	2.99664	11.0184	82.7189	bta-miR-221;oan-miR-221-3p;cfa-miR-221;ssc-miR-221-3p;aca-miR-221-3p;pol-miR-221-3p;ipu-miR-221;oar-miR-221;ssa-miR-221-5p;chi-miR-221-3p;	miR-221
miRBase_known_1879	14.9832	38.5643	222.23	hsa-miR-221-3p;mmu-miR-221-3p;rno-miR-221-3p;gga-miR-221-3p;dre-miR-221-3p;mml-miR-221-3p;ggo-miR-221;ppy-miR-221;ppa-miR-221;fru-miR-221;tni-miR-221;xtr-miR-221;mdo-miR-221-3p;ptr-miR-221;eca-miR-221;tgu-miR-221-3p;ola-miR-221;cgr-miR-221-3p;oha-miR-221-3p;	miR-221
miRBase_known_14705	104.882	258.932	623.478	efu-miR-22;	miR-22
miRBase_known_11573	4.9944	11.0184	41.9768	bta-miR-22-3p;ggo-miR-22;oar-miR-22-3p;	miR-22
miRBase_known_17822	3.99552	9.18198	25.9268	mdo-miR-22-3p;	miR-22
miRBase_known_20834	180.797	495.827	1267.95	hsa-miR-22-3p;mmu-miR-22-3p;rno-miR-22-3p;age-miR-22;ppa-miR-22;lca-miR-22;mml-miR-22;ppy-miR-22;ptr-miR-22;sla-miR-22;lla-miR-22;mne-miR-22;xtr-miR-22-3p;oan-miR-22-3p;gga-miR-22-3p;cfa-miR-22;eca-miR-22;ssc-miR-22-3p;cgr-miR-22-3p;aja-miR-22;tch-miR-22-3p;oha-miR-22a;	miR-22
miRBase_known_599	28.9675	44.0735	23.4576	hsa-miR-21-3p;	miR-21
miRBase_known_11432	18.9787	62.4374	28.396	mml-miR-21-3p;	miR-21
miRBase_known_10516	41.953	113.857	259.268	hsa-miR-21-5p;mmu-miR-21a-5p;rno-miR-21-5p;ssc-miR-21;mml-miR-21-5p;ptr-miR-21;ggo-miR-21;ppy-miR-21;mne-miR-21;age-miR-21;ppa-miR-21;gga-miR-21-5p;mdo-miR-21-5p;cgr-miR-21-5p;oan-miR-21-5p;cfa-miR-21;eca-miR-21;tgu-miR-21-5p;aca-miR-21-5p;tch-miR-21-5p;oha-miR-21-5p;	miR-21
miRBase_known_806	98.8891	205.676	553.106	oar-miR-21;chi-miR-21-5p;	miR-21
miRBase_known_6680	231.74	460.935	1269.18	bta-miR-21-5p;	miR-21
miRBase_known_21979	175.803	326.878	887.685	sha-miR-21;	miR-21
miRBase_known_7283	0.99888	0	61.7305	mdo-miR-199b-3p;oan-miR-199-3p;cfa-miR-199;tgu-miR-199-3p;sha-miR-199a;cgr-miR-199a-3p;ccr-miR-199-3p;ipu-miR-199a-3p;oar-miR-199a-3p;ssa-miR-199a-3p;chi-miR-199a-3p;chi-miR-199b-3p;chi-miR-199c-3p;tch-miR-199b-3p;tch-miR-199a-3p;	miR-199
miRBase_known_5608	1.99776	1.8364	69.1382	mmu-miR-199a-3p;hsa-miR-199a-3p;hsa-miR-199b-3p;mmu-miR-199b-3p;rno-miR-199a-3p;bta-miR-199a-3p;mml-miR-199a-3p;ptr-miR-199a-3p;ptr-miR-199b;eca-miR-199a-3p;eca-miR-199b-3p;ssc-miR-199a-3p;ppy-miR-199a-3p;ola-miR-199a-3p;pol-miR-199a-3p;oha-miR-199a-3p;	miR-199
miRBase_known_9465	0.99888	5.50919	111.115	efu-miR-199;	miR-199
miRBase_known_17541	0	0	76.5459	dre-miR-199-3p;xtr-miR-199a-3p;ssc-miR-199b-3p;oha-miR-199c-3p;	miR-199
miRBase_known_4380	102.885	255.259	86.4227	efu-miR-192;	miR-192
miRBase_known_18178	99.888	187.312	45.6806	bta-miR-192;	miR-192
miRBase_known_10838	76.9138	146.912	19.7538	hsa-miR-192-5p;mmu-miR-192-5p;rno-miR-192-5p;oan-miR-192-5p;mml-miR-192-5p;cfa-miR-192;ptr-miR-192;eca-miR-192;ssc-miR-192;ppy-miR-192;ggo-miR-192;chi-miR-192-5p;tch-miR-192-5p;	miR-192
miRBase_known_10212	97.8903	181.803	25.9268	cgr-miR-192;	miR-192
miRBase_known_21385	104.882	279.132	227.168	mmu-miR-191-5p;hsa-miR-191-5p;rno-miR-191a-5p;bta-miR-191;mml-miR-191-5p;ptr-miR-191;eca-miR-191a;ssc-miR-191;ppy-miR-191;aca-miR-191-5p;cgr-miR-191-5p;ocu-miR-191-5p;oha-miR-191-5p;	miR-191
miRBase_known_22601	11.9866	25.7095	29.6307	mmu-miR-186-5p;hsa-miR-186-5p;rno-miR-186-5p;bta-miR-186;oan-miR-186-5p;mml-miR-186-5p;cfa-miR-186;eca-miR-186;ppy-miR-186;chi-miR-186-5p;tch-miR-186-5p;	miR-186
miRBase_known_19723	19.9776	45.9099	39.5075	ssc-miR-186;ptr-miR-186;ggo-miR-186;ppa-miR-186;mdo-miR-186-5p;cgr-miR-186-5p;	miR-186
miRBase_known_1536	16.981	44.0735	1.23461	hsa-miR-182-5p;ptr-miR-182;bta-miR-182;cfa-miR-182;pma-miR-182;ssc-miR-182;	miR-182
miRBase_known_13837	14.9832	64.2738	1.23461	eca-miR-182;hhi-miR-182;efu-miR-182;oha-miR-182-5p;	miR-182
miRBase_known_7929	38.9563	73.4558	53.0883	mmu-miR-181a-5p;hsa-miR-181a-5p;rno-miR-181a-5p;gga-miR-181a-5p;dre-miR-181a-5p;ggo-miR-181a-5p;ppa-miR-181a-5p;ptr-miR-181a-5p;mml-miR-181a-5p;sla-miR-181a;mne-miR-181a-5p;ppy-miR-181a-5p;lla-miR-181a-5p;fru-miR-181a-5p;tni-miR-181a-5p;xtr-miR-181a-5p;mdo-miR-181a-5p;oan-miR-181a-5p;eca-miR-181a;tgu-miR-181a-5p;oar-miR-181a;pma-miR-181a-5p;aca-miR-181a;cgr-miR-181a-5p;ssa-miR-181a-5p;tch-miR-181…	miR-181
miRBase_known_10700	55.9373	86.3106	48.1498	bta-miR-181a;ssc-miR-181a;oha-miR-181a-5p;	miR-181
miRBase_known_22912	2.99664	84.4742	17.2845	ath-miR172a;ath-miR172b-3p;osa-miR172a;osa-miR172d-3p;gma-miR172a;gma-miR172b-3p;ptc-miR172a;ptc-miR172b-3p;ptc-miR172c;ptc-miR172f;sly-miR172a;sly-miR172b;bra-miR172a;bra-miR172b-3p;bol-miR172a;bol-miR172b;aqc-miR172a;aly-miR172a-3p;aly-miR172b-3p;tcc-miR172b;tcc-miR172e;bdi-miR172a-3p;mtr-miR172b;mtr-miR172c-3p;gma-miR172h-3p;ssl-miR172;vun-miR172;dpr-miR172a;dpr-miR172b;bna-miR172a;egu-miR172a…	miR172
miRBase_known_20202	19.9776	0	0	sbi-miR172b;tcc-miR172a;atr-miR172;	miR172
miRBase_known_18362	60.9317	7.34558	0	ptc-miR172g-3p;ptc-miR172h-3p;vvi-miR172c;gma-miR172c;rco-miR172;lus-miR172e;lus-miR172i;mdm-miR172l;cme-miR172a;mes-miR172e;mes-miR172f;stu-miR172d-3p;ppe-miR172d;	miR172
miRBase_known_2415	70.9205	1.8364	0	gma-miR172d;gma-miR172e;	miR172
miRBase_known_22969	1.99776	67.9466	11.1115	vvi-miR172d;aau-miR172;	miR172
miRBase_known_18522	54.9384	3.67279	3.70383	csi-miR172c;	miR172
miRBase_known_19203	8.98992	40.4007	11.1115	ptc-miR171l-3p;ptc-miR171m;ptc-miR171j;	miR171l
miRBase_known_4618	1064.81	3250.42	82.7189	gma-miR171b-3p;csi-miR171b;mtr-miR171h;mtr-miR171g;ppe-miR171d-3p;	miR171l
miRBase_known_22549	80.9093	159.766	70.3728	osa-miR171b;osa-miR171c-3p;osa-miR171d-3p;osa-miR171e-3p;osa-miR171f-3p;sbi-miR171b;sbi-miR171d;sbi-miR171a;zma-miR171d-3p;zma-miR171j-3p;zma-miR171e-3p;zma-miR171i-3p;ptc-miR171e;ptc-miR171f;ptc-miR171g-3p;ptc-miR171h-3p;ptc-miR171i;mtr-miR171d;tae-miR171a;vvi-miR171a;vvi-miR171c;vvi-miR171d;vvi-miR171i;sly-miR171a;sbi-miR171i;sbi-miR171k;bdi-miR171c-3p;aqc-miR171a;aqc-miR171b;aqc-miR171d;crt-mi…	miR171
miRBase_known_4947	2.99664	16.5276	88.892	vvi-miR171h;	miR171
miRBase_known_5997	321.639	697.83	18.5192	ppe-miR171d-5p;	miR171
miRBase_known_20956	11.9866	38.5643	1.23461	vvi-miR171f;gma-miR171k-3p;ssl-miR171b;nta-miR171b;ppe-miR171b;mdm-miR171j;mdm-miR171k;mdm-miR171l;lja-miR171d-5p;	miR171
miRBase_known_19821	0	934.725	527.179	ctr-miR171;ppe-miR171h;mdm-miR171a;mdm-miR171b;	miR171
miRBase_known_18539	4.9944	38.5643	0	osa-miR169f.1;osa-miR169g;sbi-miR169c;zma-miR169f-5p;zma-miR169g;zma-miR169h;ptc-miR169r;bna-miR169c;bna-miR169d;bna-miR169e;bna-miR169f;vvi-miR169x;sly-miR169d;sbi-miR169h;sbi-miR169m;sbi-miR169n;aqc-miR169a;far-miR169;tcc-miR169d;bdi-miR169h-5p;ssl-miR169;mes-miR169ab;mes-miR169ac;bdi-miR169n;ata-miR169c-5p;	miR169
miRBase_known_11548	8.98992	36.7279	0	sbi-miR169d-5p;stu-miR169a-5p;stu-miR169b-5p;stu-miR169c-5p;stu-miR169d-5p;stu-miR169e-5p;stu-miR169f-5p;stu-miR169g;stu-miR169h;atr-miR169a;atr-miR169c;	miR169
miRBase_known_8650	17.9798	51.4191	1.23461	bna-miR169g;bna-miR169h;bna-miR169i;bna-miR169j;bna-miR169k;bna-miR169l;vvi-miR169e;ppe-miR169f;ppe-miR169g;ppe-miR169h;ppe-miR169i;ppe-miR169j;	miR169
miRBase_known_6155	10.9877	44.0735	0	cca-miR169a;nta-miR169t;	miR169
miRBase_known_10399	0.99888	3.67279	24.6922	nta-miR168a;nta-miR168b;nta-miR168c;sly-miR168a-5p;sly-miR168b-5p;bra-miR168b-5p;bra-miR168c-5p;	miR168
miRBase_known_19805	389.563	628.047	821.016	ath-miR168a-5p;ath-miR168b-5p;gma-miR168a;ptc-miR168a-5p;ptc-miR168b-5p;bna-miR168a;vvi-miR168;ccl-miR168;crt-miR168;rco-miR168;aly-miR168a-5p;aly-miR168b-5p;tcc-miR168;mtr-miR168b;mtr-miR168c-5p;vun-miR168;mes-miR168a;cca-miR168a;lus-miR168a;lus-miR168b;nta-miR168d;nta-miR168e;mdm-miR168a;mdm-miR168b;ppe-miR168;atr-miR168;bra-miR168a-5p;	miR168
miRBase_known_6356	721.192	135.893	24.6922	ptc-miR167f-3p;ptc-miR167g-3p;ptc-miR167h-3p;ahy-miR167-3p;	miR167
miRBase_known_8877	346.611	620.702	1488.94	vvi-miR167c;lus-miR167a;	miR167
miRBase_known_3717	8753.19	11451.8	9346	mdm-miR167h;mdm-miR167i;mdm-miR167j;ppe-miR167d;	miR167
miRBase_known_19126	3234.37	4199.84	4411.26	ptc-miR167f-5p;ptc-miR167g-5p;gma-miR167e;gma-miR167f;ahy-miR167-5p;csi-miR167b;tcc-miR167c;lus-miR167b;cme-miR167c;mes-miR167g;mes-miR167h;cpa-miR167c;	miR167
miRBase_known_15641	305.657	699.667	1553.14	bna-miR167d;lja-miR167a;lja-miR167b;lja-miR167c;	miR167
miRBase_known_6126	397.554	710.685	1546.97	bna-miR167a;bna-miR167b;	miR167
miRBase_known_2064	453.492	756.595	1524.74	ath-miR167a-5p;ath-miR167b;osa-miR167a-5p;osa-miR167b;osa-miR167c-5p;zma-miR167a-5p;zma-miR167b-5p;zma-miR167d-5p;zma-miR167c-5p;sbi-miR167a;sbi-miR167b;gma-miR167a;gma-miR167b;ptc-miR167a;ptc-miR167b;ptc-miR167c;ptc-miR167d;mtr-miR167a;tae-miR167a;bna-miR167c;vvi-miR167b;vvi-miR167d;vvi-miR167e;sly-miR167a;gma-miR167d;bra-miR167a;bra-miR167b;bra-miR167c;bra-miR167d;sbi-miR167i;bdi-miR167a;rco-mi…	miR167
miRBase_known_20661	2017.74	8862.44	11163.3	ccl-miR167a;ctr-miR167;ccl-miR167b;gma-miR167g;bdi-miR167c-5p;bdi-miR167d-5p;mes-miR167d;mes-miR167e;mes-miR167f;bdi-miR167e-5p;ppe-miR167c;cpa-miR167d;bdi-miR167g;ata-miR167b-5p;ata-miR167d-5p;	miR167
miRBase_known_16824	1360.47	6605.51	8375.6	osa-miR167d-5p;osa-miR167e-5p;osa-miR167f;osa-miR167g;osa-miR167h-5p;osa-miR167i-5p;osa-miR167j;sbi-miR167d;sbi-miR167f;sbi-miR167g;sbi-miR167e;sbi-miR167c;sof-miR167a;sof-miR167b;zma-miR167e-5p;zma-miR167f-5p;zma-miR167g-5p;zma-miR167h-5p;zma-miR167i-5p;ptc-miR167e;vvi-miR167a;gma-miR167c;lja-miR167;sbi-miR167h;zma-miR167j-5p;gso-miR167a;csi-miR167c;csi-miR167a;ssp-miR167b;gma-miR167j;mtr-miR167…	miR167
miRBase_known_12026	1368.47	6306.18	8548.44	tae-miR167c-5p;ata-miR167f-5p;	miR167
miRBase_known_9433	1432.39	7347.42	11223.8	ath-miR167d;rco-miR167c;aly-miR167d-5p;cca-miR167;nta-miR167a;nta-miR167b;nta-miR167c;	miR167
miRBase_known_171	704.211	501.336	682.74	bdi-miR166e-3p;	miR166
miRBase_known_13503	249.72	297.496	11.1115	osa-miR166d-5p;zma-miR166c-5p;gma-miR166a-5p;mtr-miR166g-5p;csi-miR166e-5p;aly-miR166a-5p;aly-miR166c-5p;aly-miR166d-5p;gma-miR166c-5p;bdi-miR166e-5p;gma-miR166l;stu-miR166a-5p;	miR166
miRBase_known_8201	19.9776	27.5459	2.46922	osa-miR166b-5p;zma-miR166a-5p;bdi-miR166b-5p;ata-miR166d-5p;	miR166
miRBase_known_15663	54.9384	27.5459	45.6806	osa-miR166e-3p;	miR166
miRBase_known_3343	160.82	192.822	392.606	vvi-miR166a;vvi-miR166b;hbr-miR166a;pde-miR166a;pde-miR166b;	miR166
miRBase_known_9851	150140	98717.3	51668.5	ath-miR166a-3p;ath-miR166b-3p;ath-miR166c;ath-miR166d;ath-miR166e-3p;ath-miR166f;ath-miR166g;osa-miR166a-3p;osa-miR166b-3p;osa-miR166c-3p;osa-miR166d-3p;osa-miR166f;osa-miR166j-3p;zma-miR166a-3p;mtr-miR166a;gma-miR166a-3p;gma-miR166b;ptc-miR166a;ptc-miR166b;ptc-miR166c;ptc-miR166d;ptc-miR166e;ptc-miR166f;ptc-miR166g;ptc-miR166h;ptc-miR166i;ptc-miR166j;ptc-miR166k;ptc-miR166l;ptc-miR166m;mtr-miR16…	miR166
miRBase_known_18066	449865	295551	153734	ctr-miR166;csi-miR166a;lus-miR166i;hbr-miR166b;lus-miR166k;	miR166
miRBase_known_17755	654.267	479.299	748.174	zma-miR166h-3p;zma-miR166e;zma-miR166i-3p;zma-miR166f;zma-miR166g-3p;zma-miR166b-3p;zma-miR166c-3p;zma-miR166d-3p;sbi-miR166d;sbi-miR166c;sbi-miR166b;sbi-miR166a;sbi-miR166h;sbi-miR166i;sbi-miR166j;csi-miR166c;tcc-miR166b;gma-miR166p;gma-miR166q;gma-miR166r;gma-miR166s;gma-miR166t;cme-miR166g;	miR166
miRBase_known_10975	617.308	530.718	729.655	gma-miR166j-3p;cpa-miR166d;	miR166
miRBase_known_15290	603.324	484.808	764.224	crt-miR166a;csi-miR166b;mes-miR166h;	miR166
miRBase_known_8797	711.203	490.318	761.755	osa-miR166m;csi-miR166d;	miR166
miRBase_known_22416	662.258	505.009	770.397	crt-miR166b;	miR166
miRBase_known_5275	181.796	220.367	408.656	sbi-miR166k;aqc-miR166c;	miR166
miRBase_known_19452	204.77	220.367	430.879	osa-miR166g-3p;osa-miR166h-3p;sbi-miR166f;zma-miR166l-3p;zma-miR166m-3p;mtr-miR166c;mtr-miR166f;aqc-miR166a;aqc-miR166d;pab-miR166a;tcc-miR166c;ssl-miR166a;dpr-miR166a;lus-miR166e;cme-miR166e;mes-miR166j;stu-miR166b;sly-miR166c-3p;	miR166
miRBase_known_6370	149.832	185.476	440.756	mtr-miR166b;	miR166
miRBase_known_18328	195.781	194.658	430.879	ptc-miR166n;ptc-miR166o;ptc-miR166q;pab-miR166b;lus-miR166f;bdi-miR166j;ata-miR166c-3p;	miR166
miRBase_known_5131	183.794	247.913	709.901	cme-miR166i;	miR166
miRBase_known_2825	484.457	369.116	730.889	gma-miR166h-3p;bdi-miR166f;gma-miR166k;atr-miR166b;	miR166
miRBase_known_21009	34.9608	60.6011	71.6074	gma-miR166u;	miR166
miRBase_known_23514	105.881	71.6194	85.1881	mes-miR166i;	miR166
miRBase_known_3802	6.99216	7.34558	29.6307	aly-miR165a-3p;aly-miR165b-3p;	miR165
miRBase_known_23186	150.831	86.3106	904.97	ath-miR165a-3p;ath-miR165b;bna-miR166f;lus-miR166b;	miR165
miRBase_known_18726	315.646	3.67279	1.23461	ath-miR164a;ath-miR164b-5p;osa-miR164a;osa-miR164b;osa-miR164f;zma-miR164a-5p;zma-miR164d-5p;zma-miR164b-5p;zma-miR164c-5p;sbi-miR164a;ptc-miR164a;ptc-miR164b;ptc-miR164c;ptc-miR164d;ptc-miR164e;mtr-miR164a;mtr-miR164b;mtr-miR164c;tae-miR164;bna-miR164a;vvi-miR164a;vvi-miR164c;vvi-miR164d;gma-miR164a;bra-miR164a;sbi-miR164d;sbi-miR164e;zma-miR164g-5p;csi-miR164;ctr-miR164;rco-miR164a;rco-miR164b;…	miR164
miRBase_known_12816	312.65	3.67279	6.17305	bra-miR164e-5p;	miR164
miRBase_known_19033	19.9776	3.67279	2.46922	zma-miR162-3p;gma-miR162a;	miR162
miRBase_known_14345	924.963	420.535	209.884	ath-miR162a-3p;ath-miR162b-3p;osa-miR162a;mtr-miR162;ptc-miR162a;ptc-miR162b;ghr-miR162a;cpa-miR162a;vvi-miR162;sly-miR162;sbi-miR162;csi-miR162-3p;rco-miR162;aly-miR162a-3p;aly-miR162b-3p;tcc-miR162;gma-miR162b;gma-miR162c;aau-miR162;vun-miR162;lus-miR162a;lus-miR162b;nta-miR162a;nta-miR162b;pde-miR162;htu-miR162a;hpe-miR162a;mdm-miR162a;mdm-miR162b;cme-miR162;mes-miR162;stu-miR162a-3p;stu-miR16…	miR162
miRBase_known_5930	5.99328	78.965	154.326	ath-miR160a-5p;ath-miR160b;ath-miR160c-5p;osa-miR160a-5p;osa-miR160b-5p;osa-miR160c-5p;osa-miR160d-5p;zma-miR160a-5p;zma-miR160c-5p;zma-miR160d-5p;zma-miR160b-5p;zma-miR160e;sbi-miR160d;sbi-miR160a;sbi-miR160c;sbi-miR160b;sbi-miR160e;mtr-miR160a;gma-miR160a-5p;ptc-miR160a;ptc-miR160b-5p;ptc-miR160c-5p;ptc-miR160d;mtr-miR160b;mtr-miR160d;mtr-miR160e;ppt-miR160a;ppt-miR160e;ppt-miR160f;smo-miR160a;…	miR160
miRBase_known_4766	30.9653	220.367	280.257	mes-miR160h;	miR160
miRBase_known_8772	14.9832	95.4926	128.4	mes-miR160g;	miR160
miRBase_known_19530	13.9843	23.8731	114.819	hsa-miR-16-5p;mmu-miR-16-5p;rno-miR-16-5p;age-miR-16;ggo-miR-16;mne-miR-16;sla-miR-16;ppa-miR-16;mml-miR-16-5p;ptr-miR-16;lla-miR-16;mdo-miR-16-5p;oan-miR-16a-5p;cfa-miR-16;ssc-miR-16;eca-miR-16;cgr-miR-16-5p;ssa-miR-16c-5p;	miR-16
miRBase_known_18876	10.9877	42.2371	118.523	efu-miR-16;	miR-16
miRBase_known_6569	0	20.2004	40.7421	osa-miR159e;cme-miR159b;	miR159
miRBase_known_20682	8.98992	99.1654	174.08	osa-miR159c;	miR159
miRBase_known_15438	2.99664	29.3823	32.0999	osa-miR159d;	miR159
miRBase_known_19394	899.991	4029.05	9385.51	mdm-miR159a;mdm-miR159b;cpa-miR159b;	miR159
miRBase_known_10765	924.963	4148.42	9754.66	sof-miR159c;zma-miR159c-3p;zma-miR159d-3p;sbi-miR159b;ptc-miR159d;	miR159
miRBase_known_10657	977.904	4194.33	9692.93	pta-miR159c;smo-miR159;	miR159
miRBase_known_22466	18.9787	115.693	411.125	bdi-miR159a-3p;	miR159
miRBase_known_4226	114.871	481.136	719.778	osa-miR159f;	miR159
miRBase_known_20013	40.9541	27.5459	2.46922	hbr-miR159b;	miR159
miRBase_known_23553	4.9944	112.02	141.98	pta-miR159a;	miR159
miRBase_known_252	64.9272	205.676	435.818	ath-miR159c;aly-miR159c-3p;	miR159
miRBase_known_6233	357.599	409.516	1325.97	lus-miR159b;	miR159
miRBase_known_2327	498.441	521.536	1692.65	ath-miR159b-3p;aly-miR159b-3p;lus-miR159c;	miR159
miRBase_known_19525	54579.8	41379.5	50147.4	ath-miR159a;gma-miR159a-3p;ptc-miR159a;ptc-miR159b;bna-miR159;vvi-miR159c;sly-miR159;bra-miR159a;mtr-miR159a;pvu-miR159a.1;rco-miR159;aly-miR159a-3p;ahy-miR159;csi-miR159;gma-miR159e-3p;mes-miR159a;nta-miR159;hbr-miR159a;htu-miR159a;cme-miR159a;mes-miR159b;ppe-miR159;cpa-miR159a;atr-miR159;	miR159
miRBase_known_9396	363.592	416.862	1374.12	osa-miR159a.1;osa-miR159b;sbi-miR159a;sof-miR159a;sof-miR159b;sof-miR159d;zma-miR159a-3p;zma-miR159b-3p;tae-miR159a;tae-miR159b;zma-miR159f-3p;zma-miR159j-3p;zma-miR159k-3p;hvu-miR159b;hvu-miR159a;far-miR159;ssp-miR159a;bdi-miR159b-3p.1;	miR159
miRBase_known_8708	0	11.0184	165.438	ath-miR158a-3p;aly-miR158a-3p;	miR158
miRBase_known_19340	55.9373	110.184	23.4576	ath-miR157a-5p;ath-miR157b-5p;ath-miR157c-5p;gma-miR156d;gma-miR156e;gma-miR156c;ptc-miR156g;ptc-miR156h;ptc-miR156i;ptc-miR156j;mtr-miR156e;mtr-miR156f;mtr-miR156h-5p;gra-miR157a;gra-miR157b;bna-miR156b;bna-miR156c;vvi-miR156f;vvi-miR156g;vvi-miR156i;sly-miR156a;sly-miR156b;sly-miR156c;bra-miR157a;bol-miR157a;rco-miR156f;rco-miR156g;rco-miR156h;aly-miR157a-5p;aly-miR157b-5p;aly-miR157c-5p;ahy-mi…	miR157
miRBase_known_9479	0	5.50919	54.3229	stu-miR156f-5p;	miR156
miRBase_known_5492	12.9854	1077.96	4675.47	ama-miR156;	miR156
miRBase_known_14988	48.9451	16.5276	8.64227	smo-miR156b;mdm-miR156p;mdm-miR156q;mdm-miR156r;mdm-miR156s;	miR156
miRBase_known_18600	0	238.731	11.1115	stu-miR156g-3p;sly-miR156e-3p;	miR156
miRBase_known_2106	10.9877	1296.5	6711.34	cme-miR156j;	miR156
miRBase_known_1843	0.99888	14.6912	24.6922	osa-miR156k;sbi-miR156d;mtr-miR156a;gma-miR156b;zma-miR156j-5p;bdi-miR156a;rco-miR156e;far-miR156a;tcc-miR156a;mes-miR156k;	miR156
miRBase_known_17442	0	7.34558	33.3345	zma-miR156k-5p;sbi-miR156e;	miR156
miRBase_known_9261	0	20.2004	72.842	ptc-miR156k;vvi-miR156a;dpr-miR156a;hci-miR156b;cme-miR156h;cme-miR156g;	miR156
miRBase_known_21302	7.99104	976.962	4556.95	ath-miR156a-5p;ath-miR156b-5p;ath-miR156c-5p;ath-miR156d-5p;ath-miR156e;ath-miR156f-5p;osa-miR156a;osa-miR156b-5p;osa-miR156c-5p;osa-miR156d;osa-miR156e;osa-miR156f-5p;osa-miR156g-5p;osa-miR156h-5p;osa-miR156i;osa-miR156j-5p;zma-miR156d-5p;zma-miR156f-5p;zma-miR156g-5p;zma-miR156b-5p;zma-miR156c;zma-miR156e-5p;zma-miR156a-5p;zma-miR156h-5p;zma-miR156i-5p;sbi-miR156a;sbi-miR156c;sbi-miR156b;sof-mi…	miR156
miRBase_known_11644	4.9944	1274.46	6473.06	gma-miR156q;gma-miR156s;	miR156
miRBase_known_10013	8.98992	1116.53	5080.42	bna-miR156a;rco-miR156a;rco-miR156b;rco-miR156c;rco-miR156d;hvu-miR156a;tae-miR156;ssp-miR156;ssl-miR156;hvu-miR156b;	miR156
miRBase_known_1375	0	16.5276	103.707	cca-miR156b;	miR156
miRBase_known_5740	0	233.222	12.3461	mtr-miR156c-3p;	miR156
miRBase_known_20351	61.9306	1307.51	5582.91	ahy-miR156c;far-miR156b;mdm-miR156t;mdm-miR156u;mdm-miR156v;mdm-miR156w;	miR156
miRBase_known_14435	64.9272	1325.88	5492.78	gma-miR156f;	miR156
miRBase_known_17674	5.99328	1177.13	5359.44	gma-miR156k;gma-miR156n;gma-miR156o;	miR156
miRBase_known_16114	45.9485	152.421	43.2114	bgy-miR156;bcy-miR156;	miR156
miRBase_known_23561	135.848	31.2187	32.0999	gma-miR1511;	miR1511
miRBase_known_14060	36514.1	43153.5	696.32	ppe-miR1511-3p;	miR1511
miRBase_known_3968	11.9866	23.8731	37.0383	efu-miR-151;	miR-151
miRBase_known_12316	25.9709	80.8014	55.5575	mmu-miR-151-5p;rno-miR-151-5p;hsa-miR-151a-5p;bta-miR-151-5p;mml-miR-151-5p;cfa-miR-151;eca-miR-151-5p;ssc-miR-151-5p;ppy-miR-151a-5p;cgr-miR-151-5p;chi-miR-151-5p;	miR-151
miRBase_known_6244	35.9597	113.857	160.499	hsa-miR-148a-3p;mmu-miR-148a-3p;gga-miR-148a-3p;ssc-miR-148a-3p;bta-miR-148a;xtr-miR-148a;oan-miR-148-3p;mml-miR-148a-3p;cfa-miR-148a;ptr-miR-148a;mdo-miR-148-3p;eca-miR-148a;tgu-miR-148-3p;ppy-miR-148a;aca-miR-148a-3p;oar-miR-148a;chi-miR-148a-3p;tch-miR-148a-3p;	miR-148
miRBase_known_3392	6.99216	1.8364	41.9768	rno-miR-146b-5p;bta-miR-146b;ggo-miR-146b;chi-miR-146b-5p;	miR-146
miRBase_known_12236	28.9675	7.34558	27.1614	efu-miR-143;	miR-143
miRBase_known_2217	38.9563	11.0184	41.9768	rno-miR-143-3p;ptr-miR-143;ggo-miR-143;ppy-miR-143;lla-miR-143;ppa-miR-143;oha-miR-143-3p;	miR-143
miRBase_known_16116	29.9664	9.18198	37.0383	xtr-miR-143;mdo-miR-143-3p;bta-miR-143;aja-miR-143;chi-miR-143-3p;tch-miR-143-3p;	miR-143
miRBase_known_12886	25.9709	7.34558	17.2845	mmu-miR-143-3p;hsa-miR-143-3p;dre-miR-143;oan-miR-143-3p;mml-miR-143-3p;cfa-miR-143;eca-miR-143;ssc-miR-143-3p;aca-miR-143-3p;cgr-miR-143;ipu-miR-143;oar-miR-143;ssa-miR-143-3p;	miR-143
miRBase_known_21182	6.99216	1.8364	33.3345	oan-miR-1386;	miR-1386
miRBase_known_4030	0.99888	0	43.2114	hsa-miR-136-3p;rno-miR-136-3p;	miR-136
miRBase_known_11126	1.99776	38.5643	25.9268	oan-miR-1351-3p;	miR-1351
miRBase_known_3387	0	0	153.092	efu-miR-127;	miR-127
miRBase_known_2578	0	0	77.7805	oar-miR-127;	miR-127
miRBase_known_22578	0.99888	0	74.0766	mmu-miR-127-3p;hsa-miR-127-3p;rno-miR-127-3p;mml-miR-127-3p;ptr-miR-127;ppy-miR-127;sla-miR-127;lla-miR-127;mne-miR-127;age-miR-127;bta-miR-127;cfa-miR-127;eca-miR-127;ssc-miR-127;tch-miR-127-3p;	miR-127
miRBase_known_22111	17.9798	29.3823	32.0999	cgr-miR-1260;	miR-1260
miRBase_known_1600	1.99776	0	43.2114	mmu-miR-125b-5p;dme-miR-125-5p;hsa-miR-125b-5p;rno-miR-125b-5p;gga-miR-125b-5p;dps-miR-125;aga-miR-125;dre-miR-125b-5p;ssc-miR-125b;ggo-miR-125b;age-miR-125b;ppa-miR-125b;ppy-miR-125b;ptr-miR-125b;mml-miR-125b-5p;sla-miR-125b;lla-miR-125b;mne-miR-125b;lca-miR-125b;fru-miR-125b;tni-miR-125b;bta-miR-125b;xtr-miR-125b;mdo-miR-125b-5p;oan-miR-125-5p;cfa-miR-125b;tca-miR-125-5p;dan-miR-125;der-miR-125…	miR-125
miRBase_known_12341	2.99664	5.50919	48.1498	efu-miR-125b;	miR-125
miRBase_known_11257	2.99664	5.50919	56.7921	ola-miR-125c;oha-miR-125b-5p;	miR-125
miRBase_known_6182	17.9798	31.2187	35.8037	mmu-miR-125a-5p;hsa-miR-125a-5p;rno-miR-125a-5p;mml-miR-125a-5p;eca-miR-125a-5p;ppy-miR-125a-5p;cgr-miR-125a-5p;	miR-125
miRBase_known_10873	0.99888	5.50919	29.6307	efu-miR-101;	miR-101
miRBase_known_7486	11.9866	51.4191	125.93	bfl-miR-100-5p;dpu-miR-100;isc-miR-100;	miR-100
miRBase_known_18670	9.9888	33.0551	108.646	asu-miR-100a-5p;prd-miR-100-5p;	miR-100
miRBase_known_15968	6.99216	16.5276	38.2729	mdo-miR-100-5p;tgu-miR-100-5p;sha-miR-100;cgr-miR-100-5p;ccr-miR-100;pmi-miR-100-5p;chi-miR-100-5p;	miR-100
miRBase_known_14801	10.9877	42.2371	104.942	oha-miR-100-5p;	miR-100
miRBase_known_10495	11.9866	44.0735	93.8304	hsa-miR-100-5p;mmu-miR-100-5p;rno-miR-100-5p;gga-miR-100-5p;aga-miR-100;dre-miR-100-5p;ggo-miR-100;age-miR-100;ppa-miR-100;ppy-miR-100;ptr-miR-100;mml-miR-100-5p;sla-miR-100;lla-miR-100;fru-miR-100;tni-miR-100;xtr-miR-100;ame-miR-100;oan-miR-100-5p;bta-miR-100;lgi-miR-100;sko-miR-100;bmo-miR-100;eca-miR-100;ssc-miR-100;bma-miR-100b;aae-miR-100;cqu-miR-100-5p;nvi-miR-100;pma-miR-100a-5p;aca-miR-10…	miR-100
miRBase_known_10690	17.9798	40.4007	104.942	tca-miR-100-5p;	miR-100
miRBase_known_1650	3.99552	1.8364	46.9152	oar-miR-10b;	miR-10
miRBase_known_10993	8.98992	9.18198	371.618	mdo-miR-10b-5p;	miR-10
miRBase_known_11892	10.9877	3.67279	364.21	gga-miR-10b-5p;ggo-miR-10b;mne-miR-10b;ppa-miR-10b;xtr-miR-10b;oan-miR-10b-5p;ssc-miR-10b;tgu-miR-10a-5p;aca-miR-10b-5p;ola-miR-10b;cgr-miR-10b-5p;ccr-miR-10b;ipu-miR-10b;ssa-miR-10b-5p;chi-miR-10b-5p;	miR-10
miRBase_known_5841	19.9776	14.6912	1028.43	mmu-miR-10b-5p;hsa-miR-10b-5p;dre-miR-10b-5p;fru-miR-10b;tni-miR-10b;bta-miR-10b;mml-miR-10b-5p;ptr-miR-10b;eca-miR-10b;ppy-miR-10b;tch-miR-10b-5p;	miR-10
miRBase_known_21197	17.9798	18.364	600.021	oha-miR-10c-5p;	miR-10
miRBase_known_19217	17.9798	55.0919	28.396	dre-miR-10a-5p;oan-miR-10a-5p;gga-miR-10a-5p;cfa-miR-10a;tca-miR-10-5p;lgi-miR-10;lmi-miR-10-5p;dpu-miR-10;isc-miR-10;ssc-miR-10a-5p;cgr-miR-10a-5p;ipu-miR-10a;bbe-miR-10a-5p;pxy-miR-10-5p;chi-miR-10a-5p;	miR-10
miRBase_known_18650	37.9574	97.329	82.7189	hsa-miR-10a-5p;mmu-miR-10a-5p;rno-miR-10a-5p;ggo-miR-10a;ppy-miR-10a;sla-miR-10a;age-miR-10a;ppa-miR-10a;xtr-miR-10a;bta-miR-10a;mdo-miR-10a-5p;mml-miR-10a-5p;ptr-miR-10a;bfl-miR-10a-5p;sko-miR-10;eca-miR-10a;aca-miR-10a-5p;oha-miR-10a-5p;	miR-10
miRBase_known_17328	0.99888	9.18198	39.5075	efu-let-7c;	let-7
miRBase_known_16665	2.99664	7.34558	32.0999	efu-let-7e;	let-7
miRBase_known_1120	30.9653	62.4374	102.473	hsa-let-7f-5p;mmu-let-7f-5p;rno-let-7f-5p;gga-let-7f-5p;dre-let-7f;ssc-let-7f;bta-let-7f;xtr-let-7f;mdo-let-7f-5p;oan-let-7f-5p;mml-let-7f-5p;cfa-let-7f;ptr-let-7f;eca-let-7f;tgu-let-7f-5p;ppy-let-7f;aca-let-7f-5p;cgr-let-7f;ipu-let-7f;chi-let-7f-5p;tch-let-7f-5p;oha-let-7f-5p;	let-7
miRBase_known_22968	68.9227	154.257	224.699	efu-let-7f;	let-7
miRBase_known_7468	0.99888	9.18198	27.1614	hme-let-7;	let-7
miRBase_known_20642	42.9519	124.875	345.691	cel-let-7-5p;hsa-let-7a-5p;cbr-let-7;mmu-let-7a-5p;rno-let-7a-5p;gga-let-7a-5p;gga-let-7j-5p;dre-let-7a;fru-let-7a;tni-let-7a;xtr-let-7a;bta-let-7a-5p;mdo-let-7a-5p;mml-let-7a-5p;cfa-let-7a;ptr-let-7a;bfl-let-7a-5p;lgi-let-7;sko-let-7;crm-let-7;ppc-let-7;eca-let-7a;ssc-let-7a;bma-let-7;tgu-let-7a-5p;ppy-let-7a;pma-let-7a;asu-let-7-5p;aca-let-7a-5p;ola-let-7a;cgr-let-7a;ccr-let-7a;ipu-let-7a;cbn-l…	let-7
miRBase_known_19789	84.9048	200.167	607.428	prd-let-7-5p;	let-7
miRBase_known_5036	1.99776	3.67279	35.8037	hsa-let-7c-5p;mmu-let-7c-5p;rno-let-7c-5p;gga-let-7c-5p;dre-let-7c-5p;ssc-let-7c;xtr-let-7c;bta-let-7c;mml-let-7c-5p;cfa-let-7c;ptr-let-7c;eca-let-7c;tgu-let-7c-5p;oar-let-7c;ppy-let-7c;aca-let-7c-5p;pol-let-7a-5p;oan-let-7c-5p;ipu-let-7c;hhi-let-7c;ssa-let-7c-5p;chi-let-7c-5p;oha-let-7c-5p;	let-7
miRBase_known_2804	4.9944	29.3823	107.411	hsa-let-7b-5p;mmu-let-7b-5p;rno-let-7b-5p;gga-let-7b;dre-let-7b;fru-let-7b;tni-let-7b;mdo-let-7b;bta-let-7b;oan-let-7b-5p;mml-let-7b-5p;ptr-let-7b;cfa-let-7b;tgu-let-7b-5p;ppy-let-7b;cgr-let-7b;pol-let-7b-5p;ccr-let-7b;ssa-let-7b-5p;chi-let-7b-5p;oha-let-7b-5p;	let-7
miRBase_known_23473	13.9843	47.7463	108.646	mmu-let-7g-5p;hsa-let-7g-5p;bta-let-7g;oan-let-7g-5p;mml-let-7g-5p;cfa-let-7g;ptr-let-7g;eca-let-7g;ssc-let-7g;tgu-let-7g-5p;ppy-let-7g;aca-let-7g;cgr-let-7g-5p;rno-let-7g-5p;chi-let-7g-5p;tch-let-7g-5p;oha-let-7g-5p;	let-7
miRBase_known_22344	16.981	42.2371	124.696	mmu-let-7i-5p;hsa-let-7i-5p;rno-let-7i-5p;dre-let-7i;fru-let-7i;tni-let-7i;bta-let-7i;mml-let-7i-5p;ptr-let-7i;tgu-let-7i-5p;ppy-let-7i;aca-let-7i-5p;ipu-let-7i;oar-let-7i;ssa-let-7i-5p;chi-let-7i-5p;tch-let-7i-5p;oha-let-7i-5p;	let-7
