# Supplementary material for: Integrated mRNA and miRNA transcriptome reveal a cross-talk between developing response and hormone signaling for the seed kernels of Siberian apricot
Source: Sci Rep. 2016 Oct 20;6:35675. doi: 10.1038/srep35675 (PMC5071837; doi:10.1038/srep35675)
Supplement: Supplementary Table S2 [file srep35675-s3.xls]

## Sheet: Sheet1
Table S3. All SASK-specific pre-miRNA sequences, secondary structures and minimal folding energies.
	Mature miRNAs	pre-miRNAs	Length	Secondary structure	minimal folding energy (kcal/mol)
miRn1	ccugcgucgcuucgauucgu	auacgcgacgggguauuguaaguggcagaguggccuugcugccacgauccacugagauucagccugcgucgcuucgauucgu	82	....(((((((((((((...(((((....(((((......)))))...)))))..)))...)))).))))))..........	−31.06
miRn2	agauuuccuggaauuguauaacuc	agauuuccuggaauuguauaacuccuauauguuuuacccgaauuuuuaaugaacuuguauaggcuuuuauuauagacuuccauacuuuugua	92	........(((((...(((((..(((((((((((................))))..)))))))......)))))...)))))..........	-13.52
miRn3	aagagaguguaagugaacaaaaga	ccuuuuguccacuuacacucccuuuaaaaaaaaaaaaaaaacauuuuacuauaacauacaacucccaauaagagaguguaagugaacaaaaga	93	.(((((((.(((((((((((.(((.............................................))).))))))))))).))))))).	-24.67
miRn4	agagaaaugacuccuaguggcucc	agacuucuaagagcuccuaaaucugaugaaagagaaaugacuccuaguggcucc	54	.((((.(((.(((.((.....(((......))).....))))).))).)).)).	-9.76
miRn5	uugagugcagcguugaugaau	uugagugcagcguugaugaauugaaauucuuucgaaauuucaucagcgcugcacccaa	58	.((.((((((((((((((((((((((...))))))...)))))))))))))))).)).	-31.85
miRn6	auugaucgaggauagcaaaacagu	uuugcuaucuccaaccaauaacgcagugacauguaggauaacuuuuccacgugucauuguguuauugaucgaggauagcaaaacagu	87	((((((((((.....(((((((((((((((((((.(((.......)))))))))))))))))))))).....)))))))))).....	-43.52
miRn7	cuaccgauuccacccauuccga	ggauuggguggguuugguaagaaaacuugaucauauaucucaaugaacucguuuccuaccgauuccacccauuccga	77	(((.((((((((.((((((.((((......((((........)))).....)))).)))))).)))))))).)))..	-33.12
miRn8	aaaacggcgucguuuuggaccagc	uggccaaaacggcgucauuuuggaccagacgcgcgaauuuuuuuuuaaaacucgcuggccaaaacggcgucguuuuggaccagc	84	((((((((((((((((.((((((.(((.....((((.((((.....)))).))))))))))))).))))))))))))).)))..	-40.56
miRn9	agaaggggacuguauauauauaua	agaaggggacuguauauauauauauauauauauaugcgggccuaauggg	49	.....(((.(((((((((((((....))))))))))))).)))......	-17.02
miRn10	ugacgacgagagagagcacgc	ugacgacgagagagagcacgcuugucggcacccaugaaagggccauggauguuuacgggcgugcucucucuuguugucauaca	83	(((((((((((((((((((((((((.((((.(((((.......))))).)))).)))))))))))))))))))))))))....	-56.12
miRn11	uuuagggaguccauuguagaugcu	aguugcauuuuuacgauuccucccuaaaauuugucuuaaggaggugguuuagggaguccauuguagaugcu	71	....(((((..((((((..(((((((((.....(((...))).....)))))))))...))))))))))).	-23.19
miRn12	agauaaacuuuugagcuuggcaug	agauaaacuuuugagcuuggcaugagaggcauguggcaugggagcaaaaucaac	54	.(((...((((((.(((..(((((.....)))))))).))))))....)))...	-10.76
miRn13	uaagguugagccggaaaucgga	cgacucccgcucaaucucaugcucuuccacugugcacugcauggcuuccuuccgguguuggagccuaagguugagccggaaaucgga	87	(((.(((.(((((((((...(((((..(((((......((...)).......)))))..)))))...))))))))).)))..)))..	-32.7
miRn14	auuggucggggauagcaaaauagu	acuauuuugcuauccccggucaaucacgauaugccacgcgugauaacuuuuccacgugacagucugugauuggucggggauagcaaaauagu	92	((((((((((((((((((((((((((((((.((...((((((..........)))))).))))).)))))))))))))))))))))))))))	-51.81
miRn15	uugcaugggccuggcgcacccca	ucucaagcgucgcccaagcguugcauuauugcaugggccuggcgcacccca	51	......((((((((((.(((.........))).)))))..)))))......	-19.53
miRn16	ugccaagaaagaguugcccua	uagggcuccucuuucuuggcaggcacuggugagugaugcaucuacaaauguacaauaauuuucauugaccugccaagaaagaguugcccua	91	((((((..(((((((((((((((((.(((....((.(((((......))))))).......))).)).)))))))))))))))..))))))	-45.46
miRn17	uuuccgaaaccucccauuc	gggugagagguugccggaaagaauacauaauauucauccaaguuuugauauuaaauucuuuccgaaaccucccauuc	77	(((((.((((((..((((((((((...((((((.((.........)))))))).)))))))))).)))))).)))))	-28.88
miRn18	ucuuuccuacuccacccauuc	agugggagagugggaaaagaauggaucucuuugguugguucaaagggaacaaauuucuuuccuacuccacccauuc	76	.(((((.((((((((((.((((...(((((((((.....)))))))))....)))).))))))))))..)))))..	-33.78
miRn19	aaggaccaacuugauguaccaaga	ucuugguacaucaaguugguccuuaauuuugacagaaccucacgacaaggaccaacuugauguaccaaga	70	((((((((((((((((((((((((..((.(((.......))).)).))))))))))))))))))))))))	-41.47
miRn20	ugauuggucgaggauagcaaa	cgcuauuuucggccaaucacagacugcuacguaaaaaaguuauuacguguggcauaacaugauuggucgaggauagcaaa	80	.((((((((((((((((((.....((((((((((........))))))..)))).....))))))))))))))))))...	-36.96
miRn21	augacccaaaagugcuucuaaacu	augacccaaaagugcuucuaaacuuuucugccaaacgaugucagaagcgcuuuugguugucagaaag	67	.((((((((((((((((((..((...((........)).)).))))))))))))))..)))).....	-23.88
miRn22	cauggaucaggccucagagaa	cauggaucaggccucagagaaucuuccuccauguaaggcuagccgaa	47	...((....((((((((((.......)))..))..)))))..))...	-9.13
miRn23	auuauggacucauggguauggacu	auuauggacucauggguauggacuucccauguaagggggaaguucacacccuuggucaccuugga	65	......(((.((.((((.((((((((((........)))))))))).)))).)))))........	-28.92
miRn24	auccccgaccaauaacacaaugac	auccccgaccaauaacacaaugacacauggaaaaguuauccuacaugucauugccuuaguggccggggauag	72	(((((((.(((.(((..((((((((...(((.......)))....))))))))..))).))).)))))))..	-30.14
miRn25	auuuguggaaccaugguuaugccc	gcauaaccauaguuaacucuuuguuuuguauuuguggaaccaugguuaugccc	53	((((((((((.(((.((................))..))).))))))))))..	-15.35
miRn26	aguggauauguuauuauguggccu	uuguaaauguuauucuguggccuauuuuguuguaaugcugcaaguggauauguuauuauguggccu	66	........(((((...(((((.(((((..(((((....)))))..))))).)))))...)))))..	-12.05
miRn27	ugauucuuggugacgugaugu	aucaugucaccaggaaccaaguugggaccuccucauggagcaucaagauaggucucaacuugauucuuggugacgugaugu	81	((((((((((((((((.(((((((((((((..((.((......)).)).))))))))))))).))))))))))))))))..	-48
miRn28	accacgugacuguauuccaguacc	uauaggaguaugaugaggugguauaacuaauucacuuauauuauaauacguguauaaauuauaccacgugacuguauuccaguacc	86	....(((((((......(((((((((......(((.(((......))).)))......)))))))))......)))))))......	-22.76
miRn29	uucacacucgucaaauuccaacag	aauggauauaauaaugagugaugauaggcuauaggaggagcuccuccuuaaaaccaauggaguuuucacacucgucaaauuccaacag	88	..((((.......(((((((.(((.(((((..((((((....))))))............))))))))))))))).....))))....	-24.87
miRn30	ugagucaggaaugaguagcc	ugagucaggaaugaguagccagcauugggugcgaagcaacgccuuccacccaccuggccggcuugcucauuccugacu	78	..((((((((((((((((((.((..((((((.((((......))))))))))....)).))).)))))))))))))))	-47.31
miRn31	uuuggacugaagggagcuccc	gugcuccuugcagcccaaaacagaacagcguggcuaugagaugaugagaugcacuugcucuauguuuuggacugaagggagcuccc	86	..(((((((.(((.((((((((....((((..((................))...))))...)))))))).))).)))))))....	-31.52
miRn32	auuagucgggaauaacaaaacaau	auuauuuugcuauuuucggccaaucacgguaugucacgcgugauaauuuuuuuaugugacagucugugauuagucgggaauaacaaaacaau	92	....(((((.((((((((((.((((((((..((((((..((((........))))))))))..)))))))).)))))))))).)))))....	-36.44
miRn33	uugccaaccccgcccauuccaaa	uggaaugagcguguuggaaaagaaaaagacucaacaacccauguuucuuugccaaccccgcccauuccaaa	71	(((((((.(((.(((((.(((((((..................))))))).)))))..))).)))))))..	-25.19
miRn34	agagagaugauacacaaguugguc	ccaaauuguauaucauuuuucuaauagaagugggacucauuguauuggugagcuccaccuuuauuagagagaugauacacaaguugguc	89	((((.((((.((((((((((((((((((.(((((.((((((.....)))))).))))).)))))))))))))))))).)))).))))..	-41.76
miRn35	aauacucgugcgucugugaaaagu	aauacucgugcgucugugaaaaguccuacgcgcgcagacugcucgacuaaggg	53	.....(((.(((((((((....((...))...))))))).)).))).......	-15.82
miRn36	auuuaaaugggcugggcucgugcc	auuuaaaugggcugggcucgugccuugcuaggccagcucauccuauuuggcacc	54	..(((((((((.((((((...((((....)))).)))))).)))))))))....	-22.56
miRn37	ucuggugaaucucuaauucgau	cgauuagugaugcaccagaaaauuauagugcacauuuaccaacuuuaguuuucuggugaaucucuaauucgau	73	(((((((.(((.(((((((((((((.(((............))).))))))))))))).))).)))).)))..	-28.73
miRn38	ugacaacgagagagagcacg	ugacaacgagagagagcacgcuugucggcacccaugaaagggccauggauguuuacgggcgugcucucucuuguugucaug	81	(((((((((((((((((((((((((.((((.(((((.......))))).)))).)))))))))))))))))))))))))..	-56.42
miRn39	aacauuauuuuguuauuuccggcc	aacauuauuuuguuauuuccggccaauaaacaugcgugauaacacuccacauaguauaauauuauuagccggcauagcaaaauaguguuau	91	((((((((((((((((..(((((.(((((..(((((((.........)))...))))....))))).))))).))))))))))))))))..	-29.71
miRn40	auuccagcaccuguucauggcccu	agcuuaugaauuugauuuguggaucaaguuuaaauauuugacccauuccagcaccuguucauggcccu	68	.(((.((((((.((....((((.((((((......)))))).)))).....))...)))))))))...	-17.02
miRn41	ccaggaaucaaguugggaccu	ccaggaaucaaguugggaccuucucaugaaacucuucuuucucuuucauaacccuccaugggaaggccccaacuugauuucuauug	86	..(((((((((((((((.((((((((((............................)))))))))).)))))))))))))))....	-37.65
miRn42	augagauauuggaggaaacuaaac	augagauauuggaggaaacuaaacaaauuaggaguuucucaucgaaauagagagguuguaauuuguuuaguccccuccaauucucacau	89	.(((((.((((((((..(((((((((((((.((.((((((.........)))))))).)))))))))))))..)))))))))))))...	-40.33
miRn43	uuauacaaugaaaucacggcc	uuauacaaugaaaucacggccgagaaaagaacagaagauucuuucugacucucucucucuccucucugccguguuucuuuguauaaa	87	((((((((.((((.((((((.((((..(((..((((((.((.....)).))).))).)))..)))).)))))))))).)))))))).	-34.06
miRn44	uuauuggucggggauagcaaa	uugcuauccucagccaauaaugcaaugacacguaggauaacuuuuuuacgugucauugcauuauuggucggggauagcaaa	81	(((((((((((.(((((((((((((((((((((((((......))))))))))))))))))))))))).))))))))))).	-57.36
