# Supplementary material for: Integrated mRNA and miRNA transcriptome reveal a cross-talk between developing response and hormone signaling for the seed kernels of Siberian apricot
Source: Sci Rep. 2016 Oct 20;6:35675. doi: 10.1038/srep35675 (PMC5071837; doi:10.1038/srep35675)
Supplement: Supplementary Table S3 [file srep35675-s4.xls]

## Sheet: miRNA target prediction
miRNA_Acc.	Synonym	Target_Acc.	Expectation	UPE	miRNA_start	miRNA_end	Target_start	Target_end	miRNA_aligned_fragment	Target_aligned_fragment	Inhibition
miRBase_known_10008	hsa-miR-27a-3p;mmu-miR-27a-3p;rno-miR-27a-3p;ssc-miR-27a;xtr-miR-27a;mdo-miR-27a-3p;oan-miR-27a-3p;eca-miR-27a;aca-miR-27a-3p;cgr-miR-27a-3p;ccr-miR-27a;oar-miR-27a;	comp71886_c1	3	23.157	1	21	702	722	UUCACAGUGGCUAAGUUCCGC	GUGGAGCUGAGCCAUUGUGAG	Cleavage
miRBase_known_10008	hsa-miR-27a-3p;mmu-miR-27a-3p;rno-miR-27a-3p;ssc-miR-27a;xtr-miR-27a;mdo-miR-27a-3p;oan-miR-27a-3p;eca-miR-27a;aca-miR-27a-3p;cgr-miR-27a-3p;ccr-miR-27a;oar-miR-27a;	comp73877_c0	3	19.319	1	21	631	651	UUCACAGUGGCUAAGUUCCGC	GAGGCACUUAGUCACUGUGGA	Cleavage
miRBase_known_10008	hsa-miR-27a-3p;mmu-miR-27a-3p;rno-miR-27a-3p;ssc-miR-27a;xtr-miR-27a;mdo-miR-27a-3p;oan-miR-27a-3p;eca-miR-27a;aca-miR-27a-3p;cgr-miR-27a-3p;ccr-miR-27a;oar-miR-27a;	comp68147_c0	2.5	22.41	1	20	1715	1734	UUCACAGUGGCUAAGUUCCG	CGGAACUCAGGCACUGUGAG	Translation
miRBase_known_10008	hsa-miR-27a-3p;mmu-miR-27a-3p;rno-miR-27a-3p;ssc-miR-27a;xtr-miR-27a;mdo-miR-27a-3p;oan-miR-27a-3p;eca-miR-27a;aca-miR-27a-3p;cgr-miR-27a-3p;ccr-miR-27a;oar-miR-27a;	comp69131_c1	3	23.047	1	20	430	449	UUCACAGUGGCUAAGUUCCG	UGGAAAUUAGGCAUUGUGAA	Translation
miRBase_known_10013	bna-miR156a;rco-miR156a;rco-miR156b;rco-miR156c;rco-miR156d;hvu-miR156a;tae-miR156;ssp-miR156;ssl-miR156;hvu-miR156b;	comp47180_c0	1	10.837	1	20	767	786	UGACAGAAGAGAGUGAGCAC	GUGCUCUCUCUCUUCUGUCA	Cleavage
miRBase_known_10013	bna-miR156a;rco-miR156a;rco-miR156b;rco-miR156c;rco-miR156d;hvu-miR156a;tae-miR156;ssp-miR156;ssl-miR156;hvu-miR156b;	comp42714_c2	3	16.744	1	21	611	631	UGACAGAAGAGAGUGAGCACA	UGUGCUUGCUCUCUUAUGUUA	Cleavage
miRBase_known_10013	bna-miR156a;rco-miR156a;rco-miR156b;rco-miR156c;rco-miR156d;hvu-miR156a;tae-miR156;ssp-miR156;ssl-miR156;hvu-miR156b;	comp55910_c0	2	18.377	1	20	831	850	UGACAGAAGAGAGUGAGCAC	AUGCUCUCUCUCUUCUGUCA	Cleavage
miRBase_known_10013	bna-miR156a;rco-miR156a;rco-miR156b;rco-miR156c;rco-miR156d;hvu-miR156a;tae-miR156;ssp-miR156;ssl-miR156;hvu-miR156b;	comp25029_c0	2	22.616	1	20	652	671	UGACAGAAGAGAGUGAGCAC	AUGCUCCCUCUCUUCUGUCA	Cleavage
miRBase_known_10013	bna-miR156a;rco-miR156a;rco-miR156b;rco-miR156c;rco-miR156d;hvu-miR156a;tae-miR156;ssp-miR156;ssl-miR156;hvu-miR156b;	comp20947_c0	3	19.854	1	21	353	373	UGACAGAAGAGAGUGAGCACA	UGUGCUUCCUCUCUUAUGUCA	Cleavage
miRBase_known_10013	bna-miR156a;rco-miR156a;rco-miR156b;rco-miR156c;rco-miR156d;hvu-miR156a;tae-miR156;ssp-miR156;ssl-miR156;hvu-miR156b;	comp84061_c0	1.5	18.756	1	21	50	70	UGACAGAAGAGAGUGAGCACA	UAUGCUCGCUCUCUUCUGUCA	Cleavage
miRBase_known_10013	bna-miR156a;rco-miR156a;rco-miR156b;rco-miR156c;rco-miR156d;hvu-miR156a;tae-miR156;ssp-miR156;ssl-miR156;hvu-miR156b;	comp79009_c0	1	14.807	1	20	2560	2579	UGACAGAAGAGAGUGAGCAC	GUGCUCUCUCUCUUCUGUCA	Cleavage
miRBase_known_10013	bna-miR156a;rco-miR156a;rco-miR156b;rco-miR156c;rco-miR156d;hvu-miR156a;tae-miR156;ssp-miR156;ssl-miR156;hvu-miR156b;	comp76516_c0	1	13.868	1	20	1687	1706	UGACAGAAGAGAGUGAGCAC	GUGCUCUCUCUCUUCUGUCA	Cleavage
miRBase_known_10013	bna-miR156a;rco-miR156a;rco-miR156b;rco-miR156c;rco-miR156d;hvu-miR156a;tae-miR156;ssp-miR156;ssl-miR156;hvu-miR156b;	comp77074_c0	2.5	13.44	1	21	503	523	UGACAGAAGAGAGUGAGCACA	UGUGCUCACCCACUUUUGUCA	Translation
miRBase_known_10013	bna-miR156a;rco-miR156a;rco-miR156b;rco-miR156c;rco-miR156d;hvu-miR156a;tae-miR156;ssp-miR156;ssl-miR156;hvu-miR156b;	comp77868_c0	3	13.655	1	21	3020	3040	UGACAGAAGAGAGUGAGCACA	UGGUUUCACUCUCUUUUGUCA	Cleavage
miRBase_known_10013	bna-miR156a;rco-miR156a;rco-miR156b;rco-miR156c;rco-miR156d;hvu-miR156a;tae-miR156;ssp-miR156;ssl-miR156;hvu-miR156b;	comp78096_c2	3	13.493	1	20	519	538	UGACAGAAGAGAGUGAGCAC	GUGCUUAUUCUCUUAUGUUA	Cleavage
miRBase_known_10013	bna-miR156a;rco-miR156a;rco-miR156b;rco-miR156c;rco-miR156d;hvu-miR156a;tae-miR156;ssp-miR156;ssl-miR156;hvu-miR156b;	comp67500_c1	1	11.778	1	21	2081	2101	UGACAGAAGAGAGUGAGCACA	UGUGCUCUCUCUCUUCUGUCA	Cleavage
miRBase_known_10013	bna-miR156a;rco-miR156a;rco-miR156b;rco-miR156c;rco-miR156d;hvu-miR156a;tae-miR156;ssp-miR156;ssl-miR156;hvu-miR156b;	comp63266_c0	1	16.389	1	21	1248	1268	UGACAGAAGAGAGUGAGCACA	UGUGCUCUCUCUCUUCUGUCA	Cleavage
miRBase_known_10013	bna-miR156a;rco-miR156a;rco-miR156b;rco-miR156c;rco-miR156d;hvu-miR156a;tae-miR156;ssp-miR156;ssl-miR156;hvu-miR156b;	comp65046_c0	2.5	16.402	1	21	2437	2457	UGACAGAAGAGAGUGAGCACA	UGUCCUCACUCUCUUCUGUAA	Cleavage
miRBase_known_10013	bna-miR156a;rco-miR156a;rco-miR156b;rco-miR156c;rco-miR156d;hvu-miR156a;tae-miR156;ssp-miR156;ssl-miR156;hvu-miR156b;	comp66443_c0	2	21.893	1	21	1404	1424	UGACAGAAGAGAGUGAGCACA	UGUGCUCUCUAUCUUCUGUCA	Translation
miRBase_known_10013	bna-miR156a;rco-miR156a;rco-miR156b;rco-miR156c;rco-miR156d;hvu-miR156a;tae-miR156;ssp-miR156;ssl-miR156;hvu-miR156b;	comp64278_c0	2.5	20.533	1	21	1178	1198	UGACAGAAGAGAGUGAGCACA	UGCGCUCGCUUUCUUUUGUCA	Cleavage
miRBase_known_10013	bna-miR156a;rco-miR156a;rco-miR156b;rco-miR156c;rco-miR156d;hvu-miR156a;tae-miR156;ssp-miR156;ssl-miR156;hvu-miR156b;	comp61271_c0	2.5	19.819	1	21	445	465	UGACAGAAGAGAGUGAGCACA	UGUUCUCAUUAUCUUCUGUCA	Translation
miRBase_known_10013	bna-miR156a;rco-miR156a;rco-miR156b;rco-miR156c;rco-miR156d;hvu-miR156a;tae-miR156;ssp-miR156;ssl-miR156;hvu-miR156b;	comp60444_c1	3	17.989	1	20	743	762	UGACAGAAGAGAGUGAGCAC	GUGUUCACUUAUUUCUGUCG	Translation
miRBase_known_10212	cgr-miR-192;	comp56380_c0	3	21.846	1	20	1647	1666	CUGACCUAUGAAUUGACAGC	GUUGUCAAUUCAUGGGACGG	Cleavage
miRBase_known_10212	cgr-miR-192;	comp77154_c0	2.5	15.835	1	20	4553	4572	CUGACCUAUGAAUUGACAGC	GCUGCCAAUGUAUAGGUCAG	Translation
miRBase_known_10212	cgr-miR-192;	comp72949_c0	3	23.926	1	22	1852	1873	CUGACCUAUGAAUUGACAGCCA	UUGAUUUCAACUCAUAGGUCAG	Cleavage
miRBase_known_1038	ath-miR399f;ptc-miR399b;bna-miR399a;vvi-miR399e;rco-miR399b;rco-miR399c;aly-miR399a-3p;aly-miR399h-3p;csi-miR399a;tcc-miR399b;tcc-miR399d;bna-miR399b;lus-miR399a;lus-miR399c;lus-miR399e;cme-miR399c;mes-miR399b;mes-miR399c;mes-miR399d;mes-miR399g;bdi-miR399d;	comp47977_c0	1	23.481	1	20	430	449	UGCCAAAGGAGAUUUGCCCG	GGGGCAAAUCUCCUUUGGCA	Cleavage
miRBase_known_1038	ath-miR399f;ptc-miR399b;bna-miR399a;vvi-miR399e;rco-miR399b;rco-miR399c;aly-miR399a-3p;aly-miR399h-3p;csi-miR399a;tcc-miR399b;tcc-miR399d;bna-miR399b;lus-miR399a;lus-miR399c;lus-miR399e;cme-miR399c;mes-miR399b;mes-miR399c;mes-miR399d;mes-miR399g;bdi-miR399d;	comp58299_c0	3	16.744	1	21	335	355	UGCCAAAGGAGAUUUGCCCGG	CCGGUCAAAAGUCCUUUGGCA	Translation
miRBase_known_1038	ath-miR399f;ptc-miR399b;bna-miR399a;vvi-miR399e;rco-miR399b;rco-miR399c;aly-miR399a-3p;aly-miR399h-3p;csi-miR399a;tcc-miR399b;tcc-miR399d;bna-miR399b;lus-miR399a;lus-miR399c;lus-miR399e;cme-miR399c;mes-miR399b;mes-miR399c;mes-miR399d;mes-miR399g;bdi-miR399d;	comp38908_c0	3	22.159	1	21	64	84	UGCCAAAGGAGAUUUGCCCGG	CGGGGCAACUGUCCUUUGGCA	Translation
miRBase_known_1038	ath-miR399f;ptc-miR399b;bna-miR399a;vvi-miR399e;rco-miR399b;rco-miR399c;aly-miR399a-3p;aly-miR399h-3p;csi-miR399a;tcc-miR399b;tcc-miR399d;bna-miR399b;lus-miR399a;lus-miR399c;lus-miR399e;cme-miR399c;mes-miR399b;mes-miR399c;mes-miR399d;mes-miR399g;bdi-miR399d;	comp9357_c0	3	15.243	1	19	101	120	UGCCAAAGGAGA-UUUGCCC	GGGCAAACUUUUCUUUGGCA	Cleavage
miRBase_known_1038	ath-miR399f;ptc-miR399b;bna-miR399a;vvi-miR399e;rco-miR399b;rco-miR399c;aly-miR399a-3p;aly-miR399h-3p;csi-miR399a;tcc-miR399b;tcc-miR399d;bna-miR399b;lus-miR399a;lus-miR399c;lus-miR399e;cme-miR399c;mes-miR399b;mes-miR399c;mes-miR399d;mes-miR399g;bdi-miR399d;	comp76201_c0	3	23.381	1	20	1846	1865	UGCCAAAGGAGAUUUGCCCG	CGGGCAAAUCUGCAUUGGUA	Translation
miRBase_known_1038	ath-miR399f;ptc-miR399b;bna-miR399a;vvi-miR399e;rco-miR399b;rco-miR399c;aly-miR399a-3p;aly-miR399h-3p;csi-miR399a;tcc-miR399b;tcc-miR399d;bna-miR399b;lus-miR399a;lus-miR399c;lus-miR399e;cme-miR399c;mes-miR399b;mes-miR399c;mes-miR399d;mes-miR399g;bdi-miR399d;	comp75912_c0	0.5	18.523	1	21	307	327	UGCCAAAGGAGAUUUGCCCGG	UUGGGCAAAUCUCCUUUGGCA	Cleavage
miRBase_known_1038	ath-miR399f;ptc-miR399b;bna-miR399a;vvi-miR399e;rco-miR399b;rco-miR399c;aly-miR399a-3p;aly-miR399h-3p;csi-miR399a;tcc-miR399b;tcc-miR399d;bna-miR399b;lus-miR399a;lus-miR399c;lus-miR399e;cme-miR399c;mes-miR399b;mes-miR399c;mes-miR399d;mes-miR399g;bdi-miR399d;	comp75912_c0	1.5	17.995	1	21	105	125	UGCCAAAGGAGAUUUGCCCGG	CAGGGCAGAUCUCCUUUGGCA	Cleavage
miRBase_known_1038	ath-miR399f;ptc-miR399b;bna-miR399a;vvi-miR399e;rco-miR399b;rco-miR399c;aly-miR399a-3p;aly-miR399h-3p;csi-miR399a;tcc-miR399b;tcc-miR399d;bna-miR399b;lus-miR399a;lus-miR399c;lus-miR399e;cme-miR399c;mes-miR399b;mes-miR399c;mes-miR399d;mes-miR399g;bdi-miR399d;	comp75912_c0	1	16.548	1	21	251	271	UGCCAAAGGAGAUUUGCCCGG	UCGGGCAAAUCUCAUUUGGCA	Cleavage
miRBase_known_1038	ath-miR399f;ptc-miR399b;bna-miR399a;vvi-miR399e;rco-miR399b;rco-miR399c;aly-miR399a-3p;aly-miR399h-3p;csi-miR399a;tcc-miR399b;tcc-miR399d;bna-miR399b;lus-miR399a;lus-miR399c;lus-miR399e;cme-miR399c;mes-miR399b;mes-miR399c;mes-miR399d;mes-miR399g;bdi-miR399d;	comp59983_c0	3	22.813	1	20	190	209	UGCCAAAGGAGAUUUGCCCG	AGGCCAAAUCUGCUUUGGCA	Translation
miRBase_known_10399	nta-miR168a;nta-miR168b;nta-miR168c;sly-miR168a-5p;sly-miR168b-5p;bra-miR168b-5p;bra-miR168c-5p;	comp21472_c0	0	15.505	1	20	356	375	UCGCUUGGUGCAGGUCGGGA	UCCCGACCUGCACCAAGCGA	Cleavage
miRBase_known_10399	nta-miR168a;nta-miR168b;nta-miR168c;sly-miR168a-5p;sly-miR168b-5p;bra-miR168b-5p;bra-miR168c-5p;	comp18934_c0	0	23.043	1	20	683	702	UCGCUUGGUGCAGGUCGGGA	UCCCGACCUGCACCAAGCGA	Cleavage
miRBase_known_10399	nta-miR168a;nta-miR168b;nta-miR168c;sly-miR168a-5p;sly-miR168b-5p;bra-miR168b-5p;bra-miR168c-5p;	comp54282_c0	3	23.008	1	20	1377	1396	UCGCUUGGUGCAGGUCGGGA	CCCCGGUCUGCAACAAGCGA	Cleavage
miRBase_known_10399	nta-miR168a;nta-miR168b;nta-miR168c;sly-miR168a-5p;sly-miR168b-5p;bra-miR168b-5p;bra-miR168c-5p;	comp126706_c0	3	23.154	1	20	239	258	UCGCUUGGUGCAGGUCGGGA	UUCCAGCCUACACCAAGCGA	Translation
miRBase_known_10399	nta-miR168a;nta-miR168b;nta-miR168c;sly-miR168a-5p;sly-miR168b-5p;bra-miR168b-5p;bra-miR168c-5p;	comp68086_c0	2.5	19.128	1	20	717	736	UCGCUUGGUGCAGGUCGGGA	UUCCGAACUGCACUAAGUGA	Cleavage
miRBase_known_10399	nta-miR168a;nta-miR168b;nta-miR168c;sly-miR168a-5p;sly-miR168b-5p;bra-miR168b-5p;bra-miR168c-5p;	comp70511_c0	3	20.359	1	21	172	192	UCGCUUGGUGCAGGUCGGGAC	GUCCUGACCUGCCACAAGCGG	Translation
miRBase_known_10399	nta-miR168a;nta-miR168b;nta-miR168c;sly-miR168a-5p;sly-miR168b-5p;bra-miR168b-5p;bra-miR168c-5p;	comp63679_c0	3	13.661	1	20	1025	1044	UCGCUUGGUGCAGGUCGGGA	UCCAAACCUGCACCAGGUGA	Cleavage
miRBase_known_10483	ppe-miR7122a-5p;	comp49230_c0	3	17.278	1	22	146	167	UUAUACAAUGAAAUCACGGCCG	CAGCUGUUGUUUCUUUGUAUAA	Translation
miRBase_known_10483	ppe-miR7122a-5p;	comp4600_c0	3	15.702	1	20	516	535	UUAUACAAUGAAAUCACGGC	GGCGUGAUUUUCUUGUAUAG	Translation
miRBase_known_10483	ppe-miR7122a-5p;	comp79346_c0	3	15.78	1	20	2396	2415	UUAUACAAUGAAAUCACGGC	GUGGAGAUUUCGUUGUAUAA	Cleavage
miRBase_known_10483	ppe-miR7122a-5p;	comp81254_c0	3	16.492	1	20	840	859	UUAUACAAUGAAAUCACGGC	GUAGUGAUUUCAAUGUAUGA	Cleavage
miRBase_known_10483	ppe-miR7122a-5p;	comp78201_c1	3	13.133	1	20	1318	1337	UUAUACAAUGAAAUCACGGC	GCUGGGAUUGCAUUGUAUGA	Translation
miRBase_known_10483	ppe-miR7122a-5p;	comp78273_c0	3	13.007	1	21	452	471	UUAUACAAUGAAAUCACGGCC	GGCCGU-AUCUCAUUGUAUAA	Cleavage
miRBase_known_10483	ppe-miR7122a-5p;	comp74680_c0	2	14.848	1	22	308	329	UUAUACAAUGAAAUCACGGCCG	CGACCGUGAUUUCUUUGUAUAA	Translation
miRBase_known_10483	ppe-miR7122a-5p;	comp74718_c0	2	15.936	1	22	571	592	UUAUACAAUGAAAUCACGGCCG	CGGCCGUCAUCUCAUUGUAUAA	Cleavage
miRBase_known_10483	ppe-miR7122a-5p;	comp61445_c0	3	22.401	1	20	891	910	UUAUACAAUGAAAUCACGGC	GCUGUGUUUUUGUUGUAUAG	Cleavage
miRBase_known_10495	hsa-miR-100-5p;mmu-miR-100-5p;rno-miR-100-5p;gga-miR-100-5p;aga-miR-100;dre-miR-100-5p;ggo-miR-100;age-miR-100;ppa-miR-100;ppy-miR-100;ptr-miR-100;mml-miR-100-5p;sla-miR-100;lla-miR-100;fru-miR-100;tni-miR-100;xtr-miR-100;ame-miR-100;oan-miR-100-5p;bta-miR-100;lgi-miR-100;sko-miR-100;bmo-miR-100;eca-miR-100;ssc-miR-100;bma-miR-100b;aae-miR-100;cqu-miR-100-5p;nvi-miR-100;pma-miR-100a-5p;aca-miR-10…	comp47911_c0	3	15.531	1	21	968	988	AACCCGUAGAUCCGAACUUGU	ACAAUAUCGGAUCCACGGGUU	Cleavage
miRBase_known_10495	hsa-miR-100-5p;mmu-miR-100-5p;rno-miR-100-5p;gga-miR-100-5p;aga-miR-100;dre-miR-100-5p;ggo-miR-100;age-miR-100;ppa-miR-100;ppy-miR-100;ptr-miR-100;mml-miR-100-5p;sla-miR-100;lla-miR-100;fru-miR-100;tni-miR-100;xtr-miR-100;ame-miR-100;oan-miR-100-5p;bta-miR-100;lgi-miR-100;sko-miR-100;bmo-miR-100;eca-miR-100;ssc-miR-100;bma-miR-100b;aae-miR-100;cqu-miR-100-5p;nvi-miR-100;pma-miR-100a-5p;aca-miR-10…	comp72133_c0	3	13.165	1	20	509	528	AACCCGUAGAUCCGAACUUG	CAAGUUUGGAUCAACGGUUU	Cleavage
miRBase_known_10516	hsa-miR-21-5p;mmu-miR-21a-5p;rno-miR-21-5p;ssc-miR-21;mml-miR-21-5p;ptr-miR-21;ggo-miR-21;ppy-miR-21;mne-miR-21;age-miR-21;ppa-miR-21;gga-miR-21-5p;mdo-miR-21-5p;cgr-miR-21-5p;oan-miR-21-5p;cfa-miR-21;eca-miR-21;tgu-miR-21-5p;aca-miR-21-5p;tch-miR-21-5p;oha-miR-21-5p;	comp55583_c0	3	14.941	1	22	816	836	UAGCUUAUCAGACUGAUGUUGA	UGAAUAUCAGU-UGAUAAGCUG	Translation
miRBase_known_10516	hsa-miR-21-5p;mmu-miR-21a-5p;rno-miR-21-5p;ssc-miR-21;mml-miR-21-5p;ptr-miR-21;ggo-miR-21;ppy-miR-21;mne-miR-21;age-miR-21;ppa-miR-21;gga-miR-21-5p;mdo-miR-21-5p;cgr-miR-21-5p;oan-miR-21-5p;cfa-miR-21;eca-miR-21;tgu-miR-21-5p;aca-miR-21-5p;tch-miR-21-5p;oha-miR-21-5p;	comp79009_c0	3	16.004	1	22	632	653	UAGCUUAUCAGACUGAUGUUGA	UUAACGUUAGUCUGCUAGGCUG	Cleavage
miRBase_known_10516	hsa-miR-21-5p;mmu-miR-21a-5p;rno-miR-21-5p;ssc-miR-21;mml-miR-21-5p;ptr-miR-21;ggo-miR-21;ppy-miR-21;mne-miR-21;age-miR-21;ppa-miR-21;gga-miR-21-5p;mdo-miR-21-5p;cgr-miR-21-5p;oan-miR-21-5p;cfa-miR-21;eca-miR-21;tgu-miR-21-5p;aca-miR-21-5p;tch-miR-21-5p;oha-miR-21-5p;	comp85387_c0	3	12.039	1	20	180	199	UAGCUUAUCAGACUGAUGUU	AAUAUCAGUUAAAUAAGCUA	Translation
miRBase_known_10516	hsa-miR-21-5p;mmu-miR-21a-5p;rno-miR-21-5p;ssc-miR-21;mml-miR-21-5p;ptr-miR-21;ggo-miR-21;ppy-miR-21;mne-miR-21;age-miR-21;ppa-miR-21;gga-miR-21-5p;mdo-miR-21-5p;cgr-miR-21-5p;oan-miR-21-5p;cfa-miR-21;eca-miR-21;tgu-miR-21-5p;aca-miR-21-5p;tch-miR-21-5p;oha-miR-21-5p;	comp79189_c1	3	19.773	1	20	154	173	UAGCUUAUCAGACUGAUGUU	AACAUCGUGCUGAUAAGCUG	Cleavage
miRBase_known_10516	hsa-miR-21-5p;mmu-miR-21a-5p;rno-miR-21-5p;ssc-miR-21;mml-miR-21-5p;ptr-miR-21;ggo-miR-21;ppy-miR-21;mne-miR-21;age-miR-21;ppa-miR-21;gga-miR-21-5p;mdo-miR-21-5p;cgr-miR-21-5p;oan-miR-21-5p;cfa-miR-21;eca-miR-21;tgu-miR-21-5p;aca-miR-21-5p;tch-miR-21-5p;oha-miR-21-5p;	comp62948_c0	2	11.578	1	21	1986	2006	UAGCUUAUCAGACUGAUGUUG	UAACAUCAGUUAGAUAAGUUA	Translation
miRBase_known_10516	hsa-miR-21-5p;mmu-miR-21a-5p;rno-miR-21-5p;ssc-miR-21;mml-miR-21-5p;ptr-miR-21;ggo-miR-21;ppy-miR-21;mne-miR-21;age-miR-21;ppa-miR-21;gga-miR-21-5p;mdo-miR-21-5p;cgr-miR-21-5p;oan-miR-21-5p;cfa-miR-21;eca-miR-21;tgu-miR-21-5p;aca-miR-21-5p;tch-miR-21-5p;oha-miR-21-5p;	comp75154_c1	3	18.406	1	21	2544	2564	UAGCUUAUCAGACUGAUGUUG	CAUCAUCAGUUGGAUAAGCUG	Translation
miRBase_known_10516	hsa-miR-21-5p;mmu-miR-21a-5p;rno-miR-21-5p;ssc-miR-21;mml-miR-21-5p;ptr-miR-21;ggo-miR-21;ppy-miR-21;mne-miR-21;age-miR-21;ppa-miR-21;gga-miR-21-5p;mdo-miR-21-5p;cgr-miR-21-5p;oan-miR-21-5p;cfa-miR-21;eca-miR-21;tgu-miR-21-5p;aca-miR-21-5p;tch-miR-21-5p;oha-miR-21-5p;	comp76021_c1	3	11.35	1	20	1226	1245	UAGCUUAUCAGACUGAUGUU	AACAUAAGUUUGAUAAGUUU	Cleavage
miRBase_known_10516	hsa-miR-21-5p;mmu-miR-21a-5p;rno-miR-21-5p;ssc-miR-21;mml-miR-21-5p;ptr-miR-21;ggo-miR-21;ppy-miR-21;mne-miR-21;age-miR-21;ppa-miR-21;gga-miR-21-5p;mdo-miR-21-5p;cgr-miR-21-5p;oan-miR-21-5p;cfa-miR-21;eca-miR-21;tgu-miR-21-5p;aca-miR-21-5p;tch-miR-21-5p;oha-miR-21-5p;	comp63796_c0	3	9.459	1	21	183	203	UAGCUUAUCAGACUGAUGUUG	UAGCAUAAGUCUCAUGAGCUA	Translation
miRBase_known_10524	tch-miR-27a-3p;	comp71886_c1	3	23.157	1	21	702	722	UUCACAGUGGCUAAGUUCCGU	GUGGAGCUGAGCCAUUGUGAG	Cleavage
miRBase_known_10524	tch-miR-27a-3p;	comp73877_c0	3	19.319	1	20	632	651	UUCACAGUGGCUAAGUUCCG	AGGCACUUAGUCACUGUGGA	Cleavage
miRBase_known_10524	tch-miR-27a-3p;	comp68147_c0	2.5	22.41	1	20	1715	1734	UUCACAGUGGCUAAGUUCCG	CGGAACUCAGGCACUGUGAG	Translation
miRBase_known_10524	tch-miR-27a-3p;	comp69131_c1	3	23.047	1	20	430	449	UUCACAGUGGCUAAGUUCCG	UGGAAAUUAGGCAUUGUGAA	Translation
miRBase_known_10657	pta-miR159c;smo-miR159;	comp18130_c0	0	22.028	1	20	55	74	CUUGGAUUGAAGGGAGCUCC	GGAGCUCCCUUCAAUCCAAG	Cleavage
miRBase_known_10657	pta-miR159c;smo-miR159;	comp18433_c0	3	22.123	1	21	108	128	CUUGGAUUGAAGGGAGCUCCC	GGGAGCUUCCUUUGGUCCAAA	Cleavage
miRBase_known_10657	pta-miR159c;smo-miR159;	comp56018_c0	2	18.09	1	20	476	495	CUUGGAUUGAAGGGAGCUCC	GGAGCUCUCUUCAGUCUGAG	Cleavage
miRBase_known_10657	pta-miR159c;smo-miR159;	comp55448_c0	3	19.241	1	21	346	366	CUUGGAUUGAAGGGAGCUCCC	GGGAGCUCUCUUGAGUCUGAG	Translation
miRBase_known_10657	pta-miR159c;smo-miR159;	comp58928_c0	3	19.592	1	21	321	341	CUUGGAUUGAAGGGAGCUCCC	GGCAGCUCCUUUCAGUCCGGG	Cleavage
miRBase_known_10657	pta-miR159c;smo-miR159;	comp36680_c0	3	19.201	1	20	986	1005	CUUGGAUUGAAGGGAGCUCC	GGAGCUCCGAUUGAUCCAAG	Translation
miRBase_known_10657	pta-miR159c;smo-miR159;	comp123134_c0	2.5	14.302	1	21	41	61	CUUGGAUUGAAGGGAGCUCCC	GUGAGCUUUCUUCAAUCUAAG	Cleavage
miRBase_known_10657	pta-miR159c;smo-miR159;	comp112286_c0	2.5	13.113	1	20	48	67	CUUGGAUUGAAGGGAGCUCC	GGAGCUCCUUUUAAUUCAAA	Cleavage
miRBase_known_10657	pta-miR159c;smo-miR159;	comp122549_c0	3	15.776	1	20	20	39	CUUGGAUUGAAGGGAGCUCC	GGAGCUGCCGUCGGUCCAAG	Translation
miRBase_known_10657	pta-miR159c;smo-miR159;	comp70373_c0	2	13.99	1	20	1513	1532	CUUGGAUUGAAGGGAGCUCC	AGAGCUCCCUUCAAUCCAAA	Cleavage
miRBase_known_10657	pta-miR159c;smo-miR159;	comp70644_c0	2.5	23.161	1	20	1851	1870	CUUGGAUUGAAGGGAGCUCC	GGAGCUCCCUUCACUCCAAU	Cleavage
miRBase_known_10657	pta-miR159c;smo-miR159;	comp74114_c0	2	15.273	1	20	648	667	CUUGGAUUGAAGGGAGCUCC	GGAGUUACUUUCAAUCCAAG	Cleavage
miRBase_known_10657	pta-miR159c;smo-miR159;	comp74517_c0	3	16.32	1	20	39	58	CUUGGAUUGAAGGGAGCUCC	UCAGCUCCUUUCAAUUCAAG	Cleavage
miRBase_known_10657	pta-miR159c;smo-miR159;	comp61578_c0	3	17.293	1	20	1305	1324	CUUGGAUUGAAGGGAGCUCC	GUAUCUCCUUUCAAUUCAAG	Cleavage
miRBase_known_10690	tca-miR-100-5p;	comp47911_c0	3	15.531	1	24	965	988	AACCCGUAGAUCCGAACUUGUGGG	CUGACAAUAUCGGAUCCACGGGUU	Cleavage
miRBase_known_10690	tca-miR-100-5p;	comp72133_c0	3	13.165	1	20	509	528	AACCCGUAGAUCCGAACUUG	CAAGUUUGGAUCAACGGUUU	Cleavage
miRBase_known_10700	bta-miR-181a;ssc-miR-181a;oha-miR-181a-5p;	comp78733_c1	3	20.819	1	20	2468	2487	AACAUUCAACGCUGUCGGUG	UAUCGUUAGUGUUGAAUGUU	Cleavage
miRBase_known_10700	bta-miR-181a;ssc-miR-181a;oha-miR-181a-5p;	comp75514_c0	3	15.803	1	20	1220	1239	AACAUUCAACGCUGUCGGUG	CACCAACAGCGUUGAGUAUU	Cleavage
miRBase_known_10700	bta-miR-181a;ssc-miR-181a;oha-miR-181a-5p;	comp70248_c0	3	16.666	1	20	948	967	AACAUUCAACGCUGUCGGUG	CACCGGUUGAGUUGAAUGUU	Translation
miRBase_known_10731	ath-miR319a;ath-miR319b;vvi-miR319b;vvi-miR319c;vvi-miR319f;aqc-miR319;rco-miR319a;rco-miR319b;rco-miR319c;aly-miR319a-3p;aly-miR319b-3p;tae-miR319;gma-miR319h;gma-miR319j;gma-miR319k;gma-miR319m;aau-miR319;amg-miR319;vun-miR319a;cca-miR319;lus-miR319a;nta-miR319a;nta-miR319b;hbr-miR319;mdm-miR319a;mdm-miR319b;mes-miR319a;mes-miR319b;mes-miR319c;mes-miR319d;mes-miR319e;mtr-miR319d-3p;stu-miR319a-…	comp18433_c0	1.5	22.206	1	20	108	127	UUGGACUGAAGGGAGCUCCC	GGGAGCUUCCUUUGGUCCAA	Cleavage
miRBase_known_10731	ath-miR319a;ath-miR319b;vvi-miR319b;vvi-miR319c;vvi-miR319f;aqc-miR319;rco-miR319a;rco-miR319b;rco-miR319c;aly-miR319a-3p;aly-miR319b-3p;tae-miR319;gma-miR319h;gma-miR319j;gma-miR319k;gma-miR319m;aau-miR319;amg-miR319;vun-miR319a;cca-miR319;lus-miR319a;nta-miR319a;nta-miR319b;hbr-miR319;mdm-miR319a;mdm-miR319b;mes-miR319a;mes-miR319b;mes-miR319c;mes-miR319d;mes-miR319e;mtr-miR319d-3p;stu-miR319a-…	comp18130_c0	2.5	22.226	1	21	53	73	UUGGACUGAAGGGAGCUCCCU	AUGGAGCUCCCUUCAAUCCAA	Cleavage
miRBase_known_10731	ath-miR319a;ath-miR319b;vvi-miR319b;vvi-miR319c;vvi-miR319f;aqc-miR319;rco-miR319a;rco-miR319b;rco-miR319c;aly-miR319a-3p;aly-miR319b-3p;tae-miR319;gma-miR319h;gma-miR319j;gma-miR319k;gma-miR319m;aau-miR319;amg-miR319;vun-miR319a;cca-miR319;lus-miR319a;nta-miR319a;nta-miR319b;hbr-miR319;mdm-miR319a;mdm-miR319b;mes-miR319a;mes-miR319b;mes-miR319c;mes-miR319d;mes-miR319e;mtr-miR319d-3p;stu-miR319a-…	comp55448_c0	2.5	18.543	1	21	345	365	UUGGACUGAAGGGAGCUCCCU	AGGGAGCUCUCUUGAGUCUGA	Cleavage
miRBase_known_10731	ath-miR319a;ath-miR319b;vvi-miR319b;vvi-miR319c;vvi-miR319f;aqc-miR319;rco-miR319a;rco-miR319b;rco-miR319c;aly-miR319a-3p;aly-miR319b-3p;tae-miR319;gma-miR319h;gma-miR319j;gma-miR319k;gma-miR319m;aau-miR319;amg-miR319;vun-miR319a;cca-miR319;lus-miR319a;nta-miR319a;nta-miR319b;hbr-miR319;mdm-miR319a;mdm-miR319b;mes-miR319a;mes-miR319b;mes-miR319c;mes-miR319d;mes-miR319e;mtr-miR319d-3p;stu-miR319a-…	comp58928_c0	2.5	20.262	1	21	320	340	UUGGACUGAAGGGAGCUCCCU	AGGCAGCUCCUUUCAGUCCGG	Cleavage
miRBase_known_10731	ath-miR319a;ath-miR319b;vvi-miR319b;vvi-miR319c;vvi-miR319f;aqc-miR319;rco-miR319a;rco-miR319b;rco-miR319c;aly-miR319a-3p;aly-miR319b-3p;tae-miR319;gma-miR319h;gma-miR319j;gma-miR319k;gma-miR319m;aau-miR319;amg-miR319;vun-miR319a;cca-miR319;lus-miR319a;nta-miR319a;nta-miR319b;hbr-miR319;mdm-miR319a;mdm-miR319b;mes-miR319a;mes-miR319b;mes-miR319c;mes-miR319d;mes-miR319e;mtr-miR319d-3p;stu-miR319a-…	comp56018_c0	2.5	18.434	1	21	474	494	UUGGACUGAAGGGAGCUCCCU	AAGGAGCUCUCUUCAGUCUGA	Cleavage
miRBase_known_10731	ath-miR319a;ath-miR319b;vvi-miR319b;vvi-miR319c;vvi-miR319f;aqc-miR319;rco-miR319a;rco-miR319b;rco-miR319c;aly-miR319a-3p;aly-miR319b-3p;tae-miR319;gma-miR319h;gma-miR319j;gma-miR319k;gma-miR319m;aau-miR319;amg-miR319;vun-miR319a;cca-miR319;lus-miR319a;nta-miR319a;nta-miR319b;hbr-miR319;mdm-miR319a;mdm-miR319b;mes-miR319a;mes-miR319b;mes-miR319c;mes-miR319d;mes-miR319e;mtr-miR319d-3p;stu-miR319a-…	comp46007_c0	3	12.987	1	21	1526	1546	UUGGACUGAAGGGAGCUCCCU	AGAGAGCCGCCUUCAGUCCAA	Cleavage
miRBase_known_10731	ath-miR319a;ath-miR319b;vvi-miR319b;vvi-miR319c;vvi-miR319f;aqc-miR319;rco-miR319a;rco-miR319b;rco-miR319c;aly-miR319a-3p;aly-miR319b-3p;tae-miR319;gma-miR319h;gma-miR319j;gma-miR319k;gma-miR319m;aau-miR319;amg-miR319;vun-miR319a;cca-miR319;lus-miR319a;nta-miR319a;nta-miR319b;hbr-miR319;mdm-miR319a;mdm-miR319b;mes-miR319a;mes-miR319b;mes-miR319c;mes-miR319d;mes-miR319e;mtr-miR319d-3p;stu-miR319a-…	comp99482_c0	3	24.464	1	21	277	297	UUGGACUGAAGGGAGCUCCCU	AGGGAGUUCCCAUUGGUCCGA	Translation
miRBase_known_10731	ath-miR319a;ath-miR319b;vvi-miR319b;vvi-miR319c;vvi-miR319f;aqc-miR319;rco-miR319a;rco-miR319b;rco-miR319c;aly-miR319a-3p;aly-miR319b-3p;tae-miR319;gma-miR319h;gma-miR319j;gma-miR319k;gma-miR319m;aau-miR319;amg-miR319;vun-miR319a;cca-miR319;lus-miR319a;nta-miR319a;nta-miR319b;hbr-miR319;mdm-miR319a;mdm-miR319b;mes-miR319a;mes-miR319b;mes-miR319c;mes-miR319d;mes-miR319e;mtr-miR319d-3p;stu-miR319a-…	comp76007_c0	2.5	13.866	1	21	245	265	UUGGACUGAAGGGAGCUCCCU	AGGGGGUUUCUUUCAGUCUAA	Cleavage
miRBase_known_10731	ath-miR319a;ath-miR319b;vvi-miR319b;vvi-miR319c;vvi-miR319f;aqc-miR319;rco-miR319a;rco-miR319b;rco-miR319c;aly-miR319a-3p;aly-miR319b-3p;tae-miR319;gma-miR319h;gma-miR319j;gma-miR319k;gma-miR319m;aau-miR319;amg-miR319;vun-miR319a;cca-miR319;lus-miR319a;nta-miR319a;nta-miR319b;hbr-miR319;mdm-miR319a;mdm-miR319b;mes-miR319a;mes-miR319b;mes-miR319c;mes-miR319d;mes-miR319e;mtr-miR319d-3p;stu-miR319a-…	comp70644_c0	2.5	23.76	1	20	1850	1869	UUGGACUGAAGGGAGCUCCC	UGGAGCUCCCUUCACUCCAA	Cleavage
miRBase_known_10731	ath-miR319a;ath-miR319b;vvi-miR319b;vvi-miR319c;vvi-miR319f;aqc-miR319;rco-miR319a;rco-miR319b;rco-miR319c;aly-miR319a-3p;aly-miR319b-3p;tae-miR319;gma-miR319h;gma-miR319j;gma-miR319k;gma-miR319m;aau-miR319;amg-miR319;vun-miR319a;cca-miR319;lus-miR319a;nta-miR319a;nta-miR319b;hbr-miR319;mdm-miR319a;mdm-miR319b;mes-miR319a;mes-miR319b;mes-miR319c;mes-miR319d;mes-miR319e;mtr-miR319d-3p;stu-miR319a-…	comp73804_c0	2.5	19.728	1	21	1832	1852	UUGGACUGAAGGGAGCUCCCU	GGGGGGUACCCUUCAGUCCAG	Cleavage
miRBase_known_10765	sof-miR159c;zma-miR159c-3p;zma-miR159d-3p;sbi-miR159b;ptc-miR159d;	comp18130_c0	0	22.028	1	20	55	74	CUUGGAUUGAAGGGAGCUCC	GGAGCUCCCUUCAAUCCAAG	Cleavage
miRBase_known_10765	sof-miR159c;zma-miR159c-3p;zma-miR159d-3p;sbi-miR159b;ptc-miR159d;	comp56018_c0	2	18.09	1	21	475	495	CUUGGAUUGAAGGGAGCUCCU	AGGAGCUCUCUUCAGUCUGAG	Cleavage
miRBase_known_10765	sof-miR159c;zma-miR159c-3p;zma-miR159d-3p;sbi-miR159b;ptc-miR159d;	comp18433_c0	3	22.123	1	21	108	128	CUUGGAUUGAAGGGAGCUCCU	GGGAGCUUCCUUUGGUCCAAA	Cleavage
miRBase_known_10765	sof-miR159c;zma-miR159c-3p;zma-miR159d-3p;sbi-miR159b;ptc-miR159d;	comp55448_c0	3	19.241	1	21	346	366	CUUGGAUUGAAGGGAGCUCCU	GGGAGCUCUCUUGAGUCUGAG	Translation
miRBase_known_10765	sof-miR159c;zma-miR159c-3p;zma-miR159d-3p;sbi-miR159b;ptc-miR159d;	comp58928_c0	3	19.592	1	21	321	341	CUUGGAUUGAAGGGAGCUCCU	GGCAGCUCCUUUCAGUCCGGG	Cleavage
miRBase_known_10765	sof-miR159c;zma-miR159c-3p;zma-miR159d-3p;sbi-miR159b;ptc-miR159d;	comp36680_c0	3	19.201	1	20	986	1005	CUUGGAUUGAAGGGAGCUCC	GGAGCUCCGAUUGAUCCAAG	Translation
miRBase_known_10765	sof-miR159c;zma-miR159c-3p;zma-miR159d-3p;sbi-miR159b;ptc-miR159d;	comp112286_c0	2.5	13.113	1	21	47	67	CUUGGAUUGAAGGGAGCUCCU	AGGAGCUCCUUUUAAUUCAAA	Cleavage
miRBase_known_10765	sof-miR159c;zma-miR159c-3p;zma-miR159d-3p;sbi-miR159b;ptc-miR159d;	comp123134_c0	2.5	14.302	1	20	42	61	CUUGGAUUGAAGGGAGCUCC	UGAGCUUUCUUCAAUCUAAG	Cleavage
miRBase_known_10765	sof-miR159c;zma-miR159c-3p;zma-miR159d-3p;sbi-miR159b;ptc-miR159d;	comp122549_c0	3	15.776	1	20	20	39	CUUGGAUUGAAGGGAGCUCC	GGAGCUGCCGUCGGUCCAAG	Translation
miRBase_known_10765	sof-miR159c;zma-miR159c-3p;zma-miR159d-3p;sbi-miR159b;ptc-miR159d;	comp70373_c0	2	13.99	1	20	1513	1532	CUUGGAUUGAAGGGAGCUCC	AGAGCUCCCUUCAAUCCAAA	Cleavage
miRBase_known_10765	sof-miR159c;zma-miR159c-3p;zma-miR159d-3p;sbi-miR159b;ptc-miR159d;	comp70644_c0	2.5	23.161	1	20	1851	1870	CUUGGAUUGAAGGGAGCUCC	GGAGCUCCCUUCACUCCAAU	Cleavage
miRBase_known_10765	sof-miR159c;zma-miR159c-3p;zma-miR159d-3p;sbi-miR159b;ptc-miR159d;	comp74114_c0	2	15.273	1	20	648	667	CUUGGAUUGAAGGGAGCUCC	GGAGUUACUUUCAAUCCAAG	Cleavage
miRBase_known_10765	sof-miR159c;zma-miR159c-3p;zma-miR159d-3p;sbi-miR159b;ptc-miR159d;	comp74517_c0	3	16.32	1	20	39	58	CUUGGAUUGAAGGGAGCUCC	UCAGCUCCUUUCAAUUCAAG	Cleavage
miRBase_known_10765	sof-miR159c;zma-miR159c-3p;zma-miR159d-3p;sbi-miR159b;ptc-miR159d;	comp61578_c0	3	17.293	1	20	1305	1324	CUUGGAUUGAAGGGAGCUCC	GUAUCUCCUUUCAAUUCAAG	Cleavage
miRBase_known_10838	hsa-miR-192-5p;mmu-miR-192-5p;rno-miR-192-5p;oan-miR-192-5p;mml-miR-192-5p;cfa-miR-192;ptr-miR-192;eca-miR-192;ssc-miR-192;ppy-miR-192;ggo-miR-192;chi-miR-192-5p;tch-miR-192-5p;	comp56380_c0	3	21.846	1	20	1647	1666	CUGACCUAUGAAUUGACAGC	GUUGUCAAUUCAUGGGACGG	Cleavage
miRBase_known_10838	hsa-miR-192-5p;mmu-miR-192-5p;rno-miR-192-5p;oan-miR-192-5p;mml-miR-192-5p;cfa-miR-192;ptr-miR-192;eca-miR-192;ssc-miR-192;ppy-miR-192;ggo-miR-192;chi-miR-192-5p;tch-miR-192-5p;	comp77154_c0	2.5	15.835	1	20	4553	4572	CUGACCUAUGAAUUGACAGC	GCUGCCAAUGUAUAGGUCAG	Translation
miRBase_known_10838	hsa-miR-192-5p;mmu-miR-192-5p;rno-miR-192-5p;oan-miR-192-5p;mml-miR-192-5p;cfa-miR-192;ptr-miR-192;eca-miR-192;ssc-miR-192;ppy-miR-192;ggo-miR-192;chi-miR-192-5p;tch-miR-192-5p;	comp72949_c0	3	23.926	1	20	1854	1873	CUGACCUAUGAAUUGACAGC	GAUUUCAACUCAUAGGUCAG	Cleavage
miRBase_known_10873	efu-miR-101;	comp38299_c0	3	20.323	1	20	211	230	GUACAGUACUGUGAUAACUG	CAGCUGUCACAGCACUGUGC	Cleavage
miRBase_known_10873	efu-miR-101;	comp78730_c0	2	14.114	1	20	2684	2703	GUACAGUACUGUGAUAACUG	CAGUGAUCACAGUACUGUAG	Cleavage
miRBase_known_10873	efu-miR-101;	comp103081_c0	3	12.254	1	22	194	215	GUACAGUACUGUGAUAACUGAA	UAUGGUUAUUAUUGUACUGUAC	Translation
miRBase_known_10873	efu-miR-101;	comp68029_c0	3	14.47	1	22	1755	1776	GUACAGUACUGUGAUAACUGAA	UCCAGUUAUCAAUGUAUUGUAU	Translation
miRBase_known_10873	efu-miR-101;	comp63256_c0	3	19.854	1	22	852	873	GUACAGUACUGUGAUAACUGAA	UCCAGUCAUCAUGAUACUGUAC	Translation
miRBase_known_10895	mdm-miR858;	comp50434_c0	0	13.255	1	21	242	262	UUCGUUGUCUGUUCGACCUGA	UCAGGUCGAACAGACAACGAA	Cleavage
miRBase_known_10895	mdm-miR858;	comp30656_c0	0.5	12.298	1	20	213	232	UUCGUUGUCUGUUCGACCUG	CAGGUCGAACAGACAAUGAA	Cleavage
miRBase_known_10895	mdm-miR858;	comp55575_c2	1.5	9.068	1	20	404	423	UUCGUUGUCUGUUCGACCUG	AAGGUCGAACAGACAACGAG	Cleavage
miRBase_known_10895	mdm-miR858;	comp30605_c0	1.5	17.516	1	20	465	484	UUCGUUGUCUGUUCGACCUG	CGGGUCGAACAGAUAAUGAA	Cleavage
miRBase_known_10895	mdm-miR858;	comp36422_c0	1.5	12.621	1	20	328	347	UUCGUUGUCUGUUCGACCUG	CAGGGCGAACAGACAAUGAA	Cleavage
miRBase_known_10895	mdm-miR858;	comp50192_c0	1.5	10.959	1	20	432	451	UUCGUUGUCUGUUCGACCUG	CAGGGCGAACAGACAAUGAA	Cleavage
miRBase_known_10895	mdm-miR858;	comp21214_c0	2	19.315	1	20	392	411	UUCGUUGUCUGUUCGACCUG	CGGGUCGUACAGACAAUGAA	Cleavage
miRBase_known_10895	mdm-miR858;	comp57753_c0	2	11.312	1	20	1148	1167	UUCGUUGUCUGUUCGACCUG	CGGGUAGAACGGACAACGAA	Cleavage
miRBase_known_10895	mdm-miR858;	comp55575_c0	3	17.9	1	20	111	130	UUCGUUGUCUGUUCGACCUG	AAGGUCGAACAGGCAACAAA	Cleavage
miRBase_known_10895	mdm-miR858;	comp1229_c0	2.5	18.141	1	20	485	504	UUCGUUGUCUGUUCGACCUG	UAGGUCGGAGGGACAACGAA	Translation
miRBase_known_10895	mdm-miR858;	comp20008_c0	2	15.212	1	20	531	550	UUCGUUGUCUGUUCGACCUG	CUGGGCGAACAGACAACGAA	Cleavage
miRBase_known_10895	mdm-miR858;	comp56541_c1	3	8.1	1	20	60	79	UUCGUUGUCUGUUCGACCUG	CAGGUUAAAAAGACAAUGAA	Translation
miRBase_known_10895	mdm-miR858;	comp40257_c0	3	13.232	1	20	435	454	UUCGUUGUCUGUUCGACCUG	CAGGCAGAACAGACAAUGAG	Cleavage
miRBase_known_10895	mdm-miR858;	comp32401_c0	3	13.666	1	20	241	260	UUCGUUGUCUGUUCGACCUG	CAGGUAGAACCGACAAUGAG	Translation
miRBase_known_10895	mdm-miR858;	comp58999_c0	3	17.955	1	20	342	361	UUCGUUGUCUGUUCGACCUG	CUGGUCGAACUGACAAUGAG	Translation
miRBase_known_10895	mdm-miR858;	comp100462_c0	2	17.583	1	20	143	162	UUCGUUGUCUGUUCGACCUG	CAGGCCGGACAGACAAUGAA	Cleavage
miRBase_known_10895	mdm-miR858;	comp87319_c0	2.5	8.422	1	20	87	106	UUCGUUGUCUGUUCGACCUG	CAGGACGCACAGACAACGAG	Cleavage
miRBase_known_10895	mdm-miR858;	comp99495_c0	3	13.154	1	20	378	397	UUCGUUGUCUGUUCGACCUG	CAGGAAGAACAGACAAUGAG	Cleavage
miRBase_known_10895	mdm-miR858;	comp60694_c0	1.5	15.242	1	20	355	374	UUCGUUGUCUGUUCGACCUG	CAGGCCGAACAGACAAUGAA	Cleavage
miRBase_known_10895	mdm-miR858;	comp62057_c0	2	18.393	1	20	414	433	UUCGUUGUCUGUUCGACCUG	CGGGGCGAACAGACAAUGAA	Cleavage
miRBase_known_10895	mdm-miR858;	comp61535_c1	2	16.406	1	20	455	474	UUCGUUGUCUGUUCGACCUG	CAGGACGAACGGACAAUGAA	Cleavage
miRBase_known_10895	mdm-miR858;	comp72574_c0	2.5	18.564	1	20	3662	3681	UUCGUUGUCUGUUCGACCUG	CGGGUCGAACCGAUAACGAG	Translation
miRBase_known_10895	mdm-miR858;	comp73718_c0	3	16.172	1	21	3492	3512	UUCGUUGUCUGUUCGACCUGA	UCAGGUGAAACAGACGAUGAA	Cleavage
miRBase_known_10895	mdm-miR858;	comp61012_c0	3	17.527	1	20	425	444	UUCGUUGUCUGUUCGACCUG	CAGGAAGGACAGACAACGAG	Cleavage
miRBase_known_10964	ppe-miR482d-5p;	comp58082_c0	2	18.191	1	21	444	464	GAGAUGGGUGGCUGGGAAGGA	UCCUUCUCAGCUACCCAUCUG	Cleavage
miRBase_known_10964	ppe-miR482d-5p;	comp48707_c0	2.5	6.647	1	21	320	340	GAGAUGGGUGGCUGGGAAGGA	UCCUUCCCAUCUAUCUAUCUC	Cleavage
miRBase_known_10964	ppe-miR482d-5p;	comp4395_c0	2.5	9.824	1	20	45	64	GAGAUGGGUGGCUGGGAAGG	GCUUCCCAGCUCCCCAUCUC	Translation
miRBase_known_10964	ppe-miR482d-5p;	comp27777_c0	2.5	16.61	1	20	117	136	GAGAUGGGUGGCUGGGAAGG	CCUUUUCUGCCACCCAUCUU	Cleavage
miRBase_known_10964	ppe-miR482d-5p;	comp49068_c0	2.5	7.756	1	20	1110	1129	GAGAUGGGUGGCUGGGAAGG	CUUUCACAGCCGCCCAUCUU	Cleavage
miRBase_known_10964	ppe-miR482d-5p;	comp47467_c0	3	9.102	1	20	56	75	GAGAUGGGUGGCUGGGAAGG	CAUUUUCAGCCACCCAUCUG	Cleavage
miRBase_known_10964	ppe-miR482d-5p;	comp52542_c0	3	9.756	1	20	214	233	GAGAUGGGUGGCUGGGAAGG	UCUUUCCAGAGACCCAUCUC	Translation
miRBase_known_10964	ppe-miR482d-5p;	comp24763_c0	3	14.738	1	20	2545	2564	GAGAUGGGUGGCUGGGAAGG	CAUUCUCAGCAGCCCAUCUC	Translation
miRBase_known_10964	ppe-miR482d-5p;	comp56389_c0	3	11.757	1	20	834	854	GAGAUGGG-UGGCUGGGAAGG	UCUUCCCUGCCAUCCCAUCUC	Translation
miRBase_known_10964	ppe-miR482d-5p;	comp103456_c0	3	1.19	1	21	7	27	GAGAUGGGUGGCUGGGAAGGA	UUUUUUUCAGUCACUCAUCUC	Cleavage
miRBase_known_10964	ppe-miR482d-5p;	comp100429_c0	3	17.239	1	20	186	205	GAGAUGGGUGGCUGGGAAGG	UUUUCCCAACCAUCCAUCUU	Cleavage
miRBase_known_10964	ppe-miR482d-5p;	comp77697_c0	3	17.183	1	20	2181	2200	GAGAUGGGUGGCUGGGAAGG	CUUUUCCACUCACCCAUUUC	Cleavage
miRBase_known_10964	ppe-miR482d-5p;	comp76728_c0	2.5	3.405	1	20	186	205	GAGAUGGGUGGCUGGGAAGG	CCUCCCCAUCCACCUAUCUC	Cleavage
miRBase_known_10964	ppe-miR482d-5p;	comp108463_c0	3	8.683	1	20	205	224	GAGAUGGGUGGCUGGGAAGG	CCUGCCCAUUUACCCAUCUC	Cleavage
miRBase_known_10964	ppe-miR482d-5p;	comp119607_c0	3	20.434	1	20	70	89	GAGAUGGGUGGCUGGGAAGG	CCAUCGUAGCCAUCCAUCUC	Cleavage
miRBase_known_10964	ppe-miR482d-5p;	comp74755_c0	2.5	16.991	1	21	3208	3228	GAGAUGGGUGGCUGGGAAGGA	UCCUUCCCAGCUUCCCAUCUG	Translation
miRBase_known_10964	ppe-miR482d-5p;	comp60012_c0	2.5	14.589	1	21	1486	1506	GAGAUGGGUGGCUGGGAAGGA	UCCUUCUCACCUGCCCAUCUC	Cleavage
miRBase_known_10964	ppe-miR482d-5p;	comp67379_c0	3	4.174	1	21	202	222	GAGAUGGGUGGCUGGGAAGGA	UUCUUCCAACCCACCCAUCUU	Cleavage
miRBase_known_10964	ppe-miR482d-5p;	comp69677_c0	3	16.249	1	20	926	945	GAGAUGGGUGGCUGGGAAGG	UUUUCUCAGCCCUCCAUCUC	Translation
miRBase_known_10964	ppe-miR482d-5p;	comp68426_c0	3	13.529	1	20	1428	1447	GAGAUGGGUGGCUGGGAAGG	UCUUCCCAGCCCCACAUCUC	Translation
miRBase_known_10964	ppe-miR482d-5p;	comp69171_c0	3	14.007	1	20	3471	3490	GAGAUGGGUGGCUGGGAAGG	CUUCCCCAGCCACCCGUUUU	Cleavage
miRBase_known_10964	ppe-miR482d-5p;	comp65487_c1	3	16.545	1	20	1311	1330	GAGAUGGGUGGCUGGGAAGG	CCAUCCUGGCCUCCCAUCUC	Translation
miRBase_known_10975	gma-miR166j-3p;cpa-miR166d;	comp54325_c0	2	20.87	1	20	86	105	UCGGACCAGGCUUCAUUCCC	UGGGAUGAAGCCUGGUCCGG	Cleavage
miRBase_known_10975	gma-miR166j-3p;cpa-miR166d;	comp43857_c0	3	22.466	1	20	206	225	UCGGACCAGGCUUCAUUCCC	GGGGAUGAAGCCUGGUGCGU	Cleavage
miRBase_known_10975	gma-miR166j-3p;cpa-miR166d;	comp78504_c0	2.5	18.502	1	20	1200	1219	UCGGACCAGGCUUCAUUCCC	GGGAAGGAAGUCUGGUCUGG	Cleavage
miRBase_known_10975	gma-miR166j-3p;cpa-miR166d;	comp79322_c0	3	19.178	1	20	3596	3615	UCGGACCAGGCUUCAUUCCC	GAGAAUGAAGCAUGGUUUGA	Translation
miRBase_known_10975	gma-miR166j-3p;cpa-miR166d;	comp101815_c0	3	17.268	1	19	243	262	UCGGACCAGG-CUUCAUUCC	GGAAUGAAGAUUUGGUCCGA	Translation
miRBase_known_10975	gma-miR166j-3p;cpa-miR166d;	comp68527_c1	1.5	21.344	1	21	1466	1486	UCGGACCAGGCUUCAUUCCCG	CUGGAAUGAAGCCUGGUCCGG	Cleavage
miRBase_known_10975	gma-miR166j-3p;cpa-miR166d;	comp71514_c0	3	17.819	1	20	3278	3297	UCGGACCAGGCUUCAUUCCC	GUGGAUGAAGUUUGGUCUGA	Cleavage
miRBase_known_10993	mdo-miR-10b-5p;	comp79248_c0	3	13.496	1	23	1275	1297	AUACCCUGUAGAACCGAAUUUGU	AGAAAUUUGGCUCUACAUGGUAU	Cleavage
miRBase_known_10993	mdo-miR-10b-5p;	comp62631_c0	3	18.553	1	20	675	694	AUACCCUGUAGAACCGAAUU	AAGUCUGUUCUUCAGGGUAU	Translation
miRBase_known_10997	ath-miR8175;	comp56387_c0	2.5	21.287	1	20	346	365	GAUCCCCGGCAACGGCGCCA	UGGUGCCGUUGCCAGGGAUU	Cleavage
miRBase_known_10997	ath-miR8175;	comp96368_c0	2.5	15.948	1	20	32	51	GAUCCCCGGCAACGGCGCCA	UGGCGCCGUUGCCGGGGACU	Cleavage
miRBase_known_11126	oan-miR-1351-3p;	comp54671_c0	2.5	18.3	1	21	340	360	UUGGCUUUGGCUGGGGCGGGU	GCUCUCCCCAGCCAAAGUCAG	Cleavage
miRBase_known_11126	oan-miR-1351-3p;	comp53532_c1	3	23.444	1	21	964	984	UUGGCUUUGGCUGGGGCGGGU	GCCCGCCGUGGUUAAAGCCAA	Cleavage
miRBase_known_11126	oan-miR-1351-3p;	comp39470_c0	3	18.937	1	21	1680	1700	UUGGCUUUGGCUGGGGCGGGU	AACCGUGUCAGCCAAAGCCAA	Cleavage
miRBase_known_11126	oan-miR-1351-3p;	comp56551_c0	3	13.742	1	21	2142	2162	UUGGCUUUGGCUGGGGCGGGU	GUUCUCCCCAGCCAAAGUCAG	Cleavage
miRBase_known_11126	oan-miR-1351-3p;	comp35896_c0	2.5	16.875	1	20	147	166	UUGGCUUUGGCUGGGGCGGG	CUCUCCCAAGCCAAAGCCAA	Cleavage
miRBase_known_11126	oan-miR-1351-3p;	comp30547_c0	3	9.876	1	20	439	458	UUGGCUUUGGCUGGGGCGGG	CCCGCCUUCGCCGAAGCCAG	Cleavage
miRBase_known_11126	oan-miR-1351-3p;	comp34051_c0	3	12.869	1	20	827	847	UUGGCUUUGGC-UGGGGCGGG	CCCACCCCAAGCCAAAGCCAA	Cleavage
miRBase_known_11126	oan-miR-1351-3p;	comp75097_c0	1	21.841	1	21	2347	2367	UUGGCUUUGGCUGGGGCGGGU	ACUCGUCCCAGCCAAAGCCAA	Cleavage
miRBase_known_11126	oan-miR-1351-3p;	comp69652_c0	2.5	13.114	1	21	1873	1893	UUGGCUUUGGCUGGGGCGGGU	ACCUUUUCCAGCCAAAGCCAA	Cleavage
miRBase_known_11126	oan-miR-1351-3p;	comp73596_c0	3	15.856	1	21	1745	1765	UUGGCUUUGGCUGGGGCGGGU	ACUUGCCUCAGCCAGAGCUGA	Cleavage
miRBase_known_11126	oan-miR-1351-3p;	comp70036_c1	2.5	19.025	1	21	2641	2661	UUGGCUUUGGCUGGGGCGGGU	AUCCGCACUGGCCAAAGCCAA	Cleavage
miRBase_known_11126	oan-miR-1351-3p;	comp60467_c0	3	21.031	1	21	816	836	UUGGCUUUGGCUGGGGCGGGU	AGCCGCUCCAACCAAAGCCAG	Translation
miRBase_known_11126	oan-miR-1351-3p;	comp72405_c0	3	14.849	1	21	910	930	UUGGCUUUGGCUGGGGCGGGU	GCCUGCCUCAACCAAAGCCAC	Translation
miRBase_known_11126	oan-miR-1351-3p;	comp70152_c2	3	4.199	1	21	1451	1471	UUGGCUUUGGCUGGGGCGGGU	AUCAGCCCCAAUCAAAGCCAA	Translation
miRBase_known_11126	oan-miR-1351-3p;	comp75332_c0	3	13.805	1	21	2505	2525	UUGGCUUUGGCUGGGGCGGGU	ACCCAUGCCAGCCAAAGUCAA	Cleavage
miRBase_known_11193	aqc-miR535;	comp44682_c0	2	23.814	1	22	1293	1314	UGACAACGAGAGAGAGCACGCG	CUCGUUCUCUCUCUCGUUGUCU	Cleavage
miRBase_known_11193	aqc-miR535;	comp2158_c0	2.5	11.451	1	20	500	519	UGACAACGAGAGAGAGCACG	UGGGCUCUCUCUUGUUGUUA	Cleavage
miRBase_known_11193	aqc-miR535;	comp53330_c0	3	17.15	1	20	2741	2760	UGACAACGAGAGAGAGCACG	UCUGCUCCCUCUCGUUGUCA	Cleavage
miRBase_known_11193	aqc-miR535;	comp48818_c0	3	12.656	1	20	230	249	UGACAACGAGAGAGAGCACG	CGUGCUCUCUCUGGUUCUUA	Cleavage
miRBase_known_11193	aqc-miR535;	comp113096_c0	3	17.616	1	19	116	135	UGACAACGAGAGA-GAGCAC	GUGCUUAUCUCUCGUUGUUA	Cleavage
miRBase_known_11193	aqc-miR535;	comp73388_c0	1	12.202	1	21	16	36	UGACAACGAGAGAGAGCACGC	GCGUGCUCUUUCUUGUUGUCA	Cleavage
miRBase_known_11193	aqc-miR535;	comp73770_c0	3	15.952	1	22	1146	1167	UGACAACGAGAGAGAGCACGCG	UGUGUGCUUUCACUUGUUGUCG	Translation
miRBase_known_11193	aqc-miR535;	comp62800_c0	3	24.215	1	20	704	723	UGACAACGAGAGAGAGCACG	UCUGUUCUUUCUCGUUGUCA	Cleavage
miRBase_known_11193	aqc-miR535;	comp75010_c0	2.5	7.931	1	20	169	188	UGACAACGAGAGAGAGCACG	CCUCCUCUCUCUCGUUGUCG	Cleavage
miRBase_known_1120	hsa-let-7f-5p;mmu-let-7f-5p;rno-let-7f-5p;gga-let-7f-5p;dre-let-7f;ssc-let-7f;bta-let-7f;xtr-let-7f;mdo-let-7f-5p;oan-let-7f-5p;mml-let-7f-5p;cfa-let-7f;ptr-let-7f;eca-let-7f;tgu-let-7f-5p;ppy-let-7f;aca-let-7f-5p;cgr-let-7f;ipu-let-7f;chi-let-7f-5p;tch-let-7f-5p;oha-let-7f-5p;	comp47481_c0	3	5.002	1	22	683	704	UGAGGUAGUAGAUUGUAUAGUU	AAUUAUAAAAUCUAUUAUUUCA	Cleavage
miRBase_known_1120	hsa-let-7f-5p;mmu-let-7f-5p;rno-let-7f-5p;gga-let-7f-5p;dre-let-7f;ssc-let-7f;bta-let-7f;xtr-let-7f;mdo-let-7f-5p;oan-let-7f-5p;mml-let-7f-5p;cfa-let-7f;ptr-let-7f;eca-let-7f;tgu-let-7f-5p;ppy-let-7f;aca-let-7f-5p;cgr-let-7f;ipu-let-7f;chi-let-7f-5p;tch-let-7f-5p;oha-let-7f-5p;	comp55537_c0	2.5	8.468	1	22	1398	1419	UGAGGUAGUAGAUUGUAUAGUU	AACUACACAAACUACUAUCUCA	Cleavage
miRBase_known_1120	hsa-let-7f-5p;mmu-let-7f-5p;rno-let-7f-5p;gga-let-7f-5p;dre-let-7f;ssc-let-7f;bta-let-7f;xtr-let-7f;mdo-let-7f-5p;oan-let-7f-5p;mml-let-7f-5p;cfa-let-7f;ptr-let-7f;eca-let-7f;tgu-let-7f-5p;ppy-let-7f;aca-let-7f-5p;cgr-let-7f;ipu-let-7f;chi-let-7f-5p;tch-let-7f-5p;oha-let-7f-5p;	comp45084_c0	3	14.717	1	21	194	214	UGAGGUAGUAGAUUGUAUAGU	ACUAUAAAUUCUACUACCUUG	Cleavage
miRBase_known_1120	hsa-let-7f-5p;mmu-let-7f-5p;rno-let-7f-5p;gga-let-7f-5p;dre-let-7f;ssc-let-7f;bta-let-7f;xtr-let-7f;mdo-let-7f-5p;oan-let-7f-5p;mml-let-7f-5p;cfa-let-7f;ptr-let-7f;eca-let-7f;tgu-let-7f-5p;ppy-let-7f;aca-let-7f-5p;cgr-let-7f;ipu-let-7f;chi-let-7f-5p;tch-let-7f-5p;oha-let-7f-5p;	comp38888_c0	3	11.791	1	20	147	166	UGAGGUAGUAGAUUGUAUAG	AUGUAUAAUCGACUACCUCA	Translation
miRBase_known_1120	hsa-let-7f-5p;mmu-let-7f-5p;rno-let-7f-5p;gga-let-7f-5p;dre-let-7f;ssc-let-7f;bta-let-7f;xtr-let-7f;mdo-let-7f-5p;oan-let-7f-5p;mml-let-7f-5p;cfa-let-7f;ptr-let-7f;eca-let-7f;tgu-let-7f-5p;ppy-let-7f;aca-let-7f-5p;cgr-let-7f;ipu-let-7f;chi-let-7f-5p;tch-let-7f-5p;oha-let-7f-5p;	comp53870_c0	3	14.346	1	22	713	733	UGAGGUAGUAGAUUGUAUAGUU	GGCUAUA-AAUCUACUGCUUCA	Cleavage
miRBase_known_1120	hsa-let-7f-5p;mmu-let-7f-5p;rno-let-7f-5p;gga-let-7f-5p;dre-let-7f;ssc-let-7f;bta-let-7f;xtr-let-7f;mdo-let-7f-5p;oan-let-7f-5p;mml-let-7f-5p;cfa-let-7f;ptr-let-7f;eca-let-7f;tgu-let-7f-5p;ppy-let-7f;aca-let-7f-5p;cgr-let-7f;ipu-let-7f;chi-let-7f-5p;tch-let-7f-5p;oha-let-7f-5p;	comp78208_c1	3	5.776	1	22	4944	4965	UGAGGUAGUAGAUUGUAUAGUU	AAAUAUGUAAUCUACUGUCUCA	Cleavage
miRBase_known_1120	hsa-let-7f-5p;mmu-let-7f-5p;rno-let-7f-5p;gga-let-7f-5p;dre-let-7f;ssc-let-7f;bta-let-7f;xtr-let-7f;mdo-let-7f-5p;oan-let-7f-5p;mml-let-7f-5p;cfa-let-7f;ptr-let-7f;eca-let-7f;tgu-let-7f-5p;ppy-let-7f;aca-let-7f-5p;cgr-let-7f;ipu-let-7f;chi-let-7f-5p;tch-let-7f-5p;oha-let-7f-5p;	comp79122_c0	3	12.752	1	22	4928	4949	UGAGGUAGUAGAUUGUAUAGUU	GGCUGUGCAAUCUGCUGUCUUA	Cleavage
miRBase_known_1120	hsa-let-7f-5p;mmu-let-7f-5p;rno-let-7f-5p;gga-let-7f-5p;dre-let-7f;ssc-let-7f;bta-let-7f;xtr-let-7f;mdo-let-7f-5p;oan-let-7f-5p;mml-let-7f-5p;cfa-let-7f;ptr-let-7f;eca-let-7f;tgu-let-7f-5p;ppy-let-7f;aca-let-7f-5p;cgr-let-7f;ipu-let-7f;chi-let-7f-5p;tch-let-7f-5p;oha-let-7f-5p;	comp76575_c0	3	20.789	1	22	3786	3806	UGAGGUAGUAGAUUGUAUAGUU	AACUGUACAAUCUACU-CCUCA	Cleavage
miRBase_known_1120	hsa-let-7f-5p;mmu-let-7f-5p;rno-let-7f-5p;gga-let-7f-5p;dre-let-7f;ssc-let-7f;bta-let-7f;xtr-let-7f;mdo-let-7f-5p;oan-let-7f-5p;mml-let-7f-5p;cfa-let-7f;ptr-let-7f;eca-let-7f;tgu-let-7f-5p;ppy-let-7f;aca-let-7f-5p;cgr-let-7f;ipu-let-7f;chi-let-7f-5p;tch-let-7f-5p;oha-let-7f-5p;	comp76854_c0	3	15.206	1	20	2950	2969	UGAGGUAGUAGAUUGUAUAG	UCAUACAAUCUAUUACUUCA	Cleavage
miRBase_known_1120	hsa-let-7f-5p;mmu-let-7f-5p;rno-let-7f-5p;gga-let-7f-5p;dre-let-7f;ssc-let-7f;bta-let-7f;xtr-let-7f;mdo-let-7f-5p;oan-let-7f-5p;mml-let-7f-5p;cfa-let-7f;ptr-let-7f;eca-let-7f;tgu-let-7f-5p;ppy-let-7f;aca-let-7f-5p;cgr-let-7f;ipu-let-7f;chi-let-7f-5p;tch-let-7f-5p;oha-let-7f-5p;	comp94198_c0	3	6.306	1	22	293	314	UGAGGUAGUAGAUUGUAUAGUU	AACUUAACACUCUACUACCUCA	Cleavage
miRBase_known_1120	hsa-let-7f-5p;mmu-let-7f-5p;rno-let-7f-5p;gga-let-7f-5p;dre-let-7f;ssc-let-7f;bta-let-7f;xtr-let-7f;mdo-let-7f-5p;oan-let-7f-5p;mml-let-7f-5p;cfa-let-7f;ptr-let-7f;eca-let-7f;tgu-let-7f-5p;ppy-let-7f;aca-let-7f-5p;cgr-let-7f;ipu-let-7f;chi-let-7f-5p;tch-let-7f-5p;oha-let-7f-5p;	comp93803_c0	3	15.468	1	20	324	343	UGAGGUAGUAGAUUGUAUAG	CUAUACAGUCUUCAACCUCA	Translation
miRBase_known_1120	hsa-let-7f-5p;mmu-let-7f-5p;rno-let-7f-5p;gga-let-7f-5p;dre-let-7f;ssc-let-7f;bta-let-7f;xtr-let-7f;mdo-let-7f-5p;oan-let-7f-5p;mml-let-7f-5p;cfa-let-7f;ptr-let-7f;eca-let-7f;tgu-let-7f-5p;ppy-let-7f;aca-let-7f-5p;cgr-let-7f;ipu-let-7f;chi-let-7f-5p;tch-let-7f-5p;oha-let-7f-5p;	comp89448_c0	2.5	14.988	1	21	128	147	UGAGGUAGUAGAUUGUAUAGU	GCUAU-CAAUUUACUACCUCA	Cleavage
miRBase_known_1120	hsa-let-7f-5p;mmu-let-7f-5p;rno-let-7f-5p;gga-let-7f-5p;dre-let-7f;ssc-let-7f;bta-let-7f;xtr-let-7f;mdo-let-7f-5p;oan-let-7f-5p;mml-let-7f-5p;cfa-let-7f;ptr-let-7f;eca-let-7f;tgu-let-7f-5p;ppy-let-7f;aca-let-7f-5p;cgr-let-7f;ipu-let-7f;chi-let-7f-5p;tch-let-7f-5p;oha-let-7f-5p;	comp82542_c0	3	7.403	1	21	414	433	UGAGGUAGUAGAUUGUAUAGU	ACUAUACAAACUA-UACCUCA	Cleavage
miRBase_known_1120	hsa-let-7f-5p;mmu-let-7f-5p;rno-let-7f-5p;gga-let-7f-5p;dre-let-7f;ssc-let-7f;bta-let-7f;xtr-let-7f;mdo-let-7f-5p;oan-let-7f-5p;mml-let-7f-5p;cfa-let-7f;ptr-let-7f;eca-let-7f;tgu-let-7f-5p;ppy-let-7f;aca-let-7f-5p;cgr-let-7f;ipu-let-7f;chi-let-7f-5p;tch-let-7f-5p;oha-let-7f-5p;	comp79662_c0	3	17.007	1	20	246	266	UGAGGUAGU-AGAUUGUAUAG	CUAUACAAUCUUAAUACCUCA	Translation
miRBase_known_1120	hsa-let-7f-5p;mmu-let-7f-5p;rno-let-7f-5p;gga-let-7f-5p;dre-let-7f;ssc-let-7f;bta-let-7f;xtr-let-7f;mdo-let-7f-5p;oan-let-7f-5p;mml-let-7f-5p;cfa-let-7f;ptr-let-7f;eca-let-7f;tgu-let-7f-5p;ppy-let-7f;aca-let-7f-5p;cgr-let-7f;ipu-let-7f;chi-let-7f-5p;tch-let-7f-5p;oha-let-7f-5p;	comp73888_c0	2.5	11.283	1	22	1396	1417	UGAGGUAGUAGAUUGUAUAGUU	AACUAUAUAAUUUACUAGCUCA	Cleavage
miRBase_known_1120	hsa-let-7f-5p;mmu-let-7f-5p;rno-let-7f-5p;gga-let-7f-5p;dre-let-7f;ssc-let-7f;bta-let-7f;xtr-let-7f;mdo-let-7f-5p;oan-let-7f-5p;mml-let-7f-5p;cfa-let-7f;ptr-let-7f;eca-let-7f;tgu-let-7f-5p;ppy-let-7f;aca-let-7f-5p;cgr-let-7f;ipu-let-7f;chi-let-7f-5p;tch-let-7f-5p;oha-let-7f-5p;	comp65097_c0	2.5	13.654	1	22	1207	1228	UGAGGUAGUAGAUUGUAUAGUU	AACUAUACAUUCUUCUACUUCA	Translation
miRBase_known_1120	hsa-let-7f-5p;mmu-let-7f-5p;rno-let-7f-5p;gga-let-7f-5p;dre-let-7f;ssc-let-7f;bta-let-7f;xtr-let-7f;mdo-let-7f-5p;oan-let-7f-5p;mml-let-7f-5p;cfa-let-7f;ptr-let-7f;eca-let-7f;tgu-let-7f-5p;ppy-let-7f;aca-let-7f-5p;cgr-let-7f;ipu-let-7f;chi-let-7f-5p;tch-let-7f-5p;oha-let-7f-5p;	comp75775_c0	3	18.496	1	22	2053	2074	UGAGGUAGUAGAUUGUAUAGUU	GGCUAUGUAAUCUACUGUCUUG	Cleavage
miRBase_known_11257	ola-miR-125c;oha-miR-125b-5p;	comp21238_c0	2.5	12.408	1	20	134	153	UCCCUGAGACCCUAACUUGU	ACAGGUUAGGAUUUUAGGGA	Translation
miRBase_known_11257	ola-miR-125c;oha-miR-125b-5p;	comp78644_c0	1.5	20.07	1	20	897	916	UCCCUGAGACCCUAACUUGU	GCAAUUUAGGGUCUCAGGGA	Cleavage
miRBase_known_11257	ola-miR-125c;oha-miR-125b-5p;	comp62459_c0	3	23.065	1	21	954	974	UCCCUGAGACCCUAACUUGUG	UACAGGUUAGGGUCUUGGGCA	Cleavage
miRBase_known_11257	ola-miR-125c;oha-miR-125b-5p;	comp69872_c0	3	12.379	1	22	3635	3656	UCCCUGAGACCCUAACUUGUGA	UAACAAAUUAGGGUUUCAGAGA	Cleavage
miRBase_known_11257	ola-miR-125c;oha-miR-125b-5p;	comp70490_c0	3	15.486	1	20	1871	1890	UCCCUGAGACCCUAACUUGU	GCAAGCUAGGGUUUUGGGGA	Cleavage
miRBase_known_11257	ola-miR-125c;oha-miR-125b-5p;	comp61513_c0	3	23.685	1	22	4403	4424	UCCCUGAGACCCUAACUUGUGA	UGACAAUUGAGGGUUUCGGGGA	Cleavage
miRBase_known_11292	cfa-miR-31;	comp48810_c0	3	17.393	1	22	981	1002	AGGCAAGAUGCUGGCAUAGCUG	UGGCUGUGGCAGUAUUUUGUCU	Cleavage
miRBase_known_11292	cfa-miR-31;	comp79154_c1	3	17.597	1	23	1085	1107	AGGCAAGAUGCUGGCAUAGCUGU	ACUUCAAUGCCGGCGUCUUGCCU	Cleavage
miRBase_known_11292	cfa-miR-31;	comp83503_c0	3	19.841	1	21	874	894	AGGCAAGAUGCUGGCAUAGCU	AGCAAUGUCUGCAUUUUGCCU	Cleavage
miRBase_known_11292	cfa-miR-31;	comp75396_c0	3	18.838	1	21	500	520	AGGCAAGAUGCUGGCAUAGCU	AGUUAUGUCAUCAUUUUGCUU	Translation
miRBase_known_11292	cfa-miR-31;	comp61007_c0	3	16.555	1	21	1676	1696	AGGCAAGAUGCUGGCAUAGCU	AGCUAAGCUAUCAUCUUGUCU	Translation
miRBase_known_11292	cfa-miR-31;	comp68195_c0	3	13.6	1	20	543	562	AGGCAAGAUGCUGGCAUAGC	UCUAUGUCAGCUUCUUGCUU	Translation
miRBase_known_11428	oar-miR-29a;cgr-miR-29a-3p;chi-miR-29a-3p;tch-miR-29a-3p;	comp59437_c0	2.5	20.078	1	21	158	178	UAGCACCAUCUGAAAUCGGUU	AACCGAGGUCGGAUGGUGCUA	Cleavage
miRBase_known_11428	oar-miR-29a;cgr-miR-29a-3p;chi-miR-29a-3p;tch-miR-29a-3p;	comp55767_c0	3	16.708	1	20	2480	2499	UAGCACCAUCUGAAAUCGGU	AUAGAUUGCAGAUGGUGUUA	Cleavage
miRBase_known_11428	oar-miR-29a;cgr-miR-29a-3p;chi-miR-29a-3p;tch-miR-29a-3p;	comp60731_c0	3	23.338	1	20	576	594	UAGCACCAUCUGAAAUCGGU	ACUGAUUUCAGA-GGUGCUG	Cleavage
miRBase_known_11431	ath-miR393a-5p;ath-miR393b-5p;zma-miR393b-5p;aly-miR393a-5p;aly-miR393b-5p;tcc-miR393a;gma-miR393c-5p;gma-miR393d;gma-miR393e;gma-miR393f;gma-miR393g;htu-miR393a;htu-miR393b;htu-miR393c;mes-miR393a;mes-miR393b;stu-miR393-5p;cpa-miR393;atr-miR393;	comp58739_c0	2	19.985	1	20	1766	1785	UCCAAAGGGAUCGCAUUGAU	GACAAUGCGAUCCCUUUGGA	Cleavage
miRBase_known_11431	ath-miR393a-5p;ath-miR393b-5p;zma-miR393b-5p;aly-miR393a-5p;aly-miR393b-5p;tcc-miR393a;gma-miR393c-5p;gma-miR393d;gma-miR393e;gma-miR393f;gma-miR393g;htu-miR393a;htu-miR393b;htu-miR393c;mes-miR393a;mes-miR393b;stu-miR393-5p;cpa-miR393;atr-miR393;	comp39951_c0	2.5	14.299	1	22	162	183	UCCAAAGGGAUCGCAUUGAUCC	GGAUCAAUGCUCUUCCUUUGGA	Translation
miRBase_known_11431	ath-miR393a-5p;ath-miR393b-5p;zma-miR393b-5p;aly-miR393a-5p;aly-miR393b-5p;tcc-miR393a;gma-miR393c-5p;gma-miR393d;gma-miR393e;gma-miR393f;gma-miR393g;htu-miR393a;htu-miR393b;htu-miR393c;mes-miR393a;mes-miR393b;stu-miR393-5p;cpa-miR393;atr-miR393;	comp45050_c0	2.5	19.401	1	20	653	672	UCCAAAGGGAUCGCAUUGAU	GUCAAUUUGAUUCCUUUGGA	Cleavage
miRBase_known_11431	ath-miR393a-5p;ath-miR393b-5p;zma-miR393b-5p;aly-miR393a-5p;aly-miR393b-5p;tcc-miR393a;gma-miR393c-5p;gma-miR393d;gma-miR393e;gma-miR393f;gma-miR393g;htu-miR393a;htu-miR393b;htu-miR393c;mes-miR393a;mes-miR393b;stu-miR393-5p;cpa-miR393;atr-miR393;	comp15833_c0	3	15.367	1	20	546	565	UCCAAAGGGAUCGCAUUGAU	AGCUAUGCGAUACCUUUGGA	Translation
miRBase_known_11431	ath-miR393a-5p;ath-miR393b-5p;zma-miR393b-5p;aly-miR393a-5p;aly-miR393b-5p;tcc-miR393a;gma-miR393c-5p;gma-miR393d;gma-miR393e;gma-miR393f;gma-miR393g;htu-miR393a;htu-miR393b;htu-miR393c;mes-miR393a;mes-miR393b;stu-miR393-5p;cpa-miR393;atr-miR393;	comp51572_c0	3	14.403	1	20	924	943	UCCAAAGGGAUCGCAUUGAU	AUCAAGGCUACCCCUUUGGA	Translation
miRBase_known_11431	ath-miR393a-5p;ath-miR393b-5p;zma-miR393b-5p;aly-miR393a-5p;aly-miR393b-5p;tcc-miR393a;gma-miR393c-5p;gma-miR393d;gma-miR393e;gma-miR393f;gma-miR393g;htu-miR393a;htu-miR393b;htu-miR393c;mes-miR393a;mes-miR393b;stu-miR393-5p;cpa-miR393;atr-miR393;	comp124359_c0	3	9.073	1	20	18	37	UCCAAAGGGAUCGCAUUGAU	AUCAAUGUAAUCCAUUUGGA	Cleavage
miRBase_known_11431	ath-miR393a-5p;ath-miR393b-5p;zma-miR393b-5p;aly-miR393a-5p;aly-miR393b-5p;tcc-miR393a;gma-miR393c-5p;gma-miR393d;gma-miR393e;gma-miR393f;gma-miR393g;htu-miR393a;htu-miR393b;htu-miR393c;mes-miR393a;mes-miR393b;stu-miR393-5p;cpa-miR393;atr-miR393;	comp99731_c0	3	19.776	1	22	74	95	UCCAAAGGGAUCGCAUUGAUCC	GUAUCAAUGAAAUUUCUUUGGA	Cleavage
miRBase_known_11431	ath-miR393a-5p;ath-miR393b-5p;zma-miR393b-5p;aly-miR393a-5p;aly-miR393b-5p;tcc-miR393a;gma-miR393c-5p;gma-miR393d;gma-miR393e;gma-miR393f;gma-miR393g;htu-miR393a;htu-miR393b;htu-miR393c;mes-miR393a;mes-miR393b;stu-miR393-5p;cpa-miR393;atr-miR393;	comp72820_c0	1	21.503	1	22	2573	2594	UCCAAAGGGAUCGCAUUGAUCC	GAAACAAUGCGAUCCCUUUGGA	Cleavage
miRBase_known_11431	ath-miR393a-5p;ath-miR393b-5p;zma-miR393b-5p;aly-miR393a-5p;aly-miR393b-5p;tcc-miR393a;gma-miR393c-5p;gma-miR393d;gma-miR393e;gma-miR393f;gma-miR393g;htu-miR393a;htu-miR393b;htu-miR393c;mes-miR393a;mes-miR393b;stu-miR393-5p;cpa-miR393;atr-miR393;	comp71764_c0	3	13.768	1	20	635	654	UCCAAAGGGAUCGCAUUGAU	AUCAGUUUGAUUUCUUUGGA	Cleavage
miRBase_known_11431	ath-miR393a-5p;ath-miR393b-5p;zma-miR393b-5p;aly-miR393a-5p;aly-miR393b-5p;tcc-miR393a;gma-miR393c-5p;gma-miR393d;gma-miR393e;gma-miR393f;gma-miR393g;htu-miR393a;htu-miR393b;htu-miR393c;mes-miR393a;mes-miR393b;stu-miR393-5p;cpa-miR393;atr-miR393;	comp66329_c0	3	16.947	1	20	324	343	UCCAAAGGGAUCGCAUUGAU	AUCAAGGUGAGCUCUUUGGA	Translation
miRBase_known_11431	ath-miR393a-5p;ath-miR393b-5p;zma-miR393b-5p;aly-miR393a-5p;aly-miR393b-5p;tcc-miR393a;gma-miR393c-5p;gma-miR393d;gma-miR393e;gma-miR393f;gma-miR393g;htu-miR393a;htu-miR393b;htu-miR393c;mes-miR393a;mes-miR393b;stu-miR393-5p;cpa-miR393;atr-miR393;	comp73508_c0	3	23.304	1	20	5392	5411	UCCAAAGGGAUCGCAUUGAU	AUCAAUGAUAUCUCUUUGGG	Cleavage
miRBase_known_11431	ath-miR393a-5p;ath-miR393b-5p;zma-miR393b-5p;aly-miR393a-5p;aly-miR393b-5p;tcc-miR393a;gma-miR393c-5p;gma-miR393d;gma-miR393e;gma-miR393f;gma-miR393g;htu-miR393a;htu-miR393b;htu-miR393c;mes-miR393a;mes-miR393b;stu-miR393-5p;cpa-miR393;atr-miR393;	comp69367_c0	3	15.195	1	20	1515	1534	UCCAAAGGGAUCGCAUUGAU	AUAAAUGAGAACCCUUUGGA	Translation
miRBase_known_11432	mml-miR-21-3p;	comp38780_c0	2.5	18.527	1	22	181	202	CAACACCAGUCGAUGGGCUGUC	GGCAGCUCAUUGACUGGUGGUG	Cleavage
miRBase_known_11432	mml-miR-21-3p;	comp17148_c0	2.5	18.826	1	21	7	27	CAACACCAGUCGAUGGGCUGU	GCAGCCCAUGGACUGUUGUUG	Cleavage
miRBase_known_11432	mml-miR-21-3p;	comp96151_c0	2.5	15.036	1	20	247	266	CAACACCAGUCGAUGGGCUG	CAGCUCAUUGAUGGGUGUUG	Cleavage
miRBase_known_11432	mml-miR-21-3p;	comp59839_c0	3	16.911	1	21	1937	1957	CAACACCAGUCGAUGGGCUGU	ACAGCCUCUUCACUGGUGUUG	Translation
miRBase_known_11548	sbi-miR169d-5p;stu-miR169a-5p;stu-miR169b-5p;stu-miR169c-5p;stu-miR169d-5p;stu-miR169e-5p;stu-miR169f-5p;stu-miR169g;stu-miR169h;atr-miR169a;atr-miR169c;	comp31450_c0	2.5	18.749	1	20	1306	1325	UAGCCAAGGAUGACUUGCCU	AGGCAAAUCAUUCUUGGCUU	Cleavage
miRBase_known_11548	sbi-miR169d-5p;stu-miR169a-5p;stu-miR169b-5p;stu-miR169c-5p;stu-miR169d-5p;stu-miR169e-5p;stu-miR169f-5p;stu-miR169g;stu-miR169h;atr-miR169a;atr-miR169c;	comp19142_c0	3	13.306	1	20	24	43	UAGCCAAGGAUGACUUGCCU	CGGGAAGUCAUCCUUGGCUC	Cleavage
miRBase_known_11548	sbi-miR169d-5p;stu-miR169a-5p;stu-miR169b-5p;stu-miR169c-5p;stu-miR169d-5p;stu-miR169e-5p;stu-miR169f-5p;stu-miR169g;stu-miR169h;atr-miR169a;atr-miR169c;	comp40427_c0	3	19.174	1	20	20	39	UAGCCAAGGAUGACUUGCCU	AGGUAACUCAUUUUUGGCUG	Cleavage
miRBase_known_11548	sbi-miR169d-5p;stu-miR169a-5p;stu-miR169b-5p;stu-miR169c-5p;stu-miR169d-5p;stu-miR169e-5p;stu-miR169f-5p;stu-miR169g;stu-miR169h;atr-miR169a;atr-miR169c;	comp19622_c0	3	21.791	1	20	1228	1247	UAGCCAAGGAUGACUUGCCU	AAGCAAGUCAUCUUUGGCCA	Cleavage
miRBase_known_11548	sbi-miR169d-5p;stu-miR169a-5p;stu-miR169b-5p;stu-miR169c-5p;stu-miR169d-5p;stu-miR169e-5p;stu-miR169f-5p;stu-miR169g;stu-miR169h;atr-miR169a;atr-miR169c;	comp52094_c0	3	19.503	1	20	317	336	UAGCCAAGGAUGACUUGCCU	AGCUAAGUCAUGCUUGGCUG	Translation
miRBase_known_11548	sbi-miR169d-5p;stu-miR169a-5p;stu-miR169b-5p;stu-miR169c-5p;stu-miR169d-5p;stu-miR169e-5p;stu-miR169f-5p;stu-miR169g;stu-miR169h;atr-miR169a;atr-miR169c;	comp38984_c0	2.5	16.384	1	20	852	870	UAGCCAAGGAUGACUUGCCU	AGGCAAGUCAUU-UUGGCUA	Cleavage
miRBase_known_11548	sbi-miR169d-5p;stu-miR169a-5p;stu-miR169b-5p;stu-miR169c-5p;stu-miR169d-5p;stu-miR169e-5p;stu-miR169f-5p;stu-miR169g;stu-miR169h;atr-miR169a;atr-miR169c;	comp72641_c0	1.5	14.668	1	20	2210	2229	UAGCCAAGGAUGACUUGCCU	CGGCAAGUCAUCCUUGGCUG	Cleavage
miRBase_known_11548	sbi-miR169d-5p;stu-miR169a-5p;stu-miR169b-5p;stu-miR169c-5p;stu-miR169d-5p;stu-miR169e-5p;stu-miR169f-5p;stu-miR169g;stu-miR169h;atr-miR169a;atr-miR169c;	comp70229_c0	2.5	21.669	1	20	1366	1385	UAGCCAAGGAUGACUUGCCU	AGGCAACUCAUUCUUGGCUC	Cleavage
miRBase_known_11548	sbi-miR169d-5p;stu-miR169a-5p;stu-miR169b-5p;stu-miR169c-5p;stu-miR169d-5p;stu-miR169e-5p;stu-miR169f-5p;stu-miR169g;stu-miR169h;atr-miR169a;atr-miR169c;	comp68669_c0	3	23.119	1	20	2453	2472	UAGCCAAGGAUGACUUGCCU	UGGCAAAUCAUCCUUGGCUU	Cleavage
miRBase_known_11548	sbi-miR169d-5p;stu-miR169a-5p;stu-miR169b-5p;stu-miR169c-5p;stu-miR169d-5p;stu-miR169e-5p;stu-miR169f-5p;stu-miR169g;stu-miR169h;atr-miR169a;atr-miR169c;	comp68064_c0	3	19.81	1	20	740	759	UAGCCAAGGAUGACUUGCCU	GGGCAAGACAACUUUGGCUA	Translation
miRBase_known_11548	sbi-miR169d-5p;stu-miR169a-5p;stu-miR169b-5p;stu-miR169c-5p;stu-miR169d-5p;stu-miR169e-5p;stu-miR169f-5p;stu-miR169g;stu-miR169h;atr-miR169a;atr-miR169c;	comp69431_c0	3	22.392	1	20	1259	1278	UAGCCAAGGAUGACUUGCCU	AGGAAGGUUAUGCUUGGCUA	Translation
miRBase_known_11548	sbi-miR169d-5p;stu-miR169a-5p;stu-miR169b-5p;stu-miR169c-5p;stu-miR169d-5p;stu-miR169e-5p;stu-miR169f-5p;stu-miR169g;stu-miR169h;atr-miR169a;atr-miR169c;	comp63803_c0	3	19.582	1	20	1356	1375	UAGCCAAGGAUGACUUGCCU	ACGCAAAGCAUCCUUGGCUA	Cleavage
miRBase_known_11573	bta-miR-22-3p;ggo-miR-22;oar-miR-22-3p;	comp19044_c0	2.5	11.633	1	21	1091	1111	AAGCUGCCAGUUGAAGAACUG	CAGAUCUUCAAUUGGUGGCUU	Cleavage
miRBase_known_11573	bta-miR-22-3p;ggo-miR-22;oar-miR-22-3p;	comp46153_c0	2.5	16.533	1	21	107	127	AAGCUGCCAGUUGAAGAACUG	CUGUUCUAUAACUGGCAGCUU	Cleavage
miRBase_known_11573	bta-miR-22-3p;ggo-miR-22;oar-miR-22-3p;	comp41415_c0	3	19.452	1	20	923	942	AAGCUGCCAGUUGAAGAACU	UGUUCUUCAAUUGGAAGCUU	Cleavage
miRBase_known_11573	bta-miR-22-3p;ggo-miR-22;oar-miR-22-3p;	comp30935_c0	3	24.961	1	21	463	483	AAGCUGCCAGUUGAAGAACUG	UGGUUUUUCUACUGGUGGCUU	Cleavage
miRBase_known_11573	bta-miR-22-3p;ggo-miR-22;oar-miR-22-3p;	comp31657_c0	3	20.064	1	20	3	22	AAGCUGCCAGUUGAAGAACU	AGCUCUUCAAUUGGUGGUUU	Cleavage
miRBase_known_11573	bta-miR-22-3p;ggo-miR-22;oar-miR-22-3p;	comp56784_c0	3	14.288	1	20	1330	1349	AAGCUGCCAGUUGAAGAACU	AGCUCUUCAAUUGGUGGUUU	Cleavage
miRBase_known_11573	bta-miR-22-3p;ggo-miR-22;oar-miR-22-3p;	comp56558_c0	3	19.567	1	20	416	435	AAGCUGCCAGUUGAAGAACU	ACUUUGUCAGCUGGCAGCUU	Cleavage
miRBase_known_11573	bta-miR-22-3p;ggo-miR-22;oar-miR-22-3p;	comp86521_c0	2.5	12.764	1	21	1	21	AAGCUGCCAGUUGAAGAACUG	CAGAUCUUCAAUUGGUGGCUU	Cleavage
miRBase_known_11573	bta-miR-22-3p;ggo-miR-22;oar-miR-22-3p;	comp121853_c0	2.5	16.156	1	21	201	221	AAGCUGCCAGUUGAAGAACUG	UAAUUCUUCAGCAGGCAGCUU	Translation
miRBase_known_11573	bta-miR-22-3p;ggo-miR-22;oar-miR-22-3p;	comp72291_c0	1	11.431	1	21	1134	1154	AAGCUGCCAGUUGAAGAACUG	CAGUUCUUCAAUUGGCGGCUU	Cleavage
miRBase_known_11573	bta-miR-22-3p;ggo-miR-22;oar-miR-22-3p;	comp75833_c0	3	16.082	1	21	936	956	AAGCUGCCAGUUGAAGAACUG	CAGCUUUUCACCUGGCAGUUU	Translation
miRBase_known_11573	bta-miR-22-3p;ggo-miR-22;oar-miR-22-3p;	comp74101_c0	3	20.168	1	21	204	223	AAGCUGCCAGUUGAAGAACUG	CAGAUCUUCAA-UGGCAGCUU	Translation
miRBase_known_11644	gma-miR156q;gma-miR156s;	comp47180_c0	1	10.837	1	20	767	786	UGACAGAAGAGAGUGAGCAC	GUGCUCUCUCUCUUCUGUCA	Cleavage
miRBase_known_11644	gma-miR156q;gma-miR156s;	comp55910_c0	2	18.377	1	20	831	850	UGACAGAAGAGAGUGAGCAC	AUGCUCUCUCUCUUCUGUCA	Cleavage
miRBase_known_11644	gma-miR156q;gma-miR156s;	comp25029_c0	2	22.616	1	20	652	671	UGACAGAAGAGAGUGAGCAC	AUGCUCCCUCUCUUCUGUCA	Cleavage
miRBase_known_11644	gma-miR156q;gma-miR156s;	comp42714_c2	3	16.744	1	20	612	631	UGACAGAAGAGAGUGAGCAC	GUGCUUGCUCUCUUAUGUUA	Cleavage
miRBase_known_11644	gma-miR156q;gma-miR156s;	comp20947_c0	3	19.854	1	20	354	373	UGACAGAAGAGAGUGAGCAC	GUGCUUCCUCUCUUAUGUCA	Cleavage
miRBase_known_11644	gma-miR156q;gma-miR156s;	comp79009_c0	1	14.807	1	20	2560	2579	UGACAGAAGAGAGUGAGCAC	GUGCUCUCUCUCUUCUGUCA	Cleavage
miRBase_known_11644	gma-miR156q;gma-miR156s;	comp84061_c0	1.5	18.756	1	20	51	70	UGACAGAAGAGAGUGAGCAC	AUGCUCGCUCUCUUCUGUCA	Cleavage
miRBase_known_11644	gma-miR156q;gma-miR156s;	comp76516_c0	1	13.868	1	20	1687	1706	UGACAGAAGAGAGUGAGCAC	GUGCUCUCUCUCUUCUGUCA	Cleavage
miRBase_known_11644	gma-miR156q;gma-miR156s;	comp78096_c2	3	13.493	1	21	518	538	UGACAGAAGAGAGUGAGCACU	AGUGCUUAUUCUCUUAUGUUA	Cleavage
miRBase_known_11644	gma-miR156q;gma-miR156s;	comp77074_c0	2.5	13.44	1	20	504	523	UGACAGAAGAGAGUGAGCAC	GUGCUCACCCACUUUUGUCA	Translation
miRBase_known_11644	gma-miR156q;gma-miR156s;	comp67500_c1	1	11.778	1	20	2082	2101	UGACAGAAGAGAGUGAGCAC	GUGCUCUCUCUCUUCUGUCA	Cleavage
miRBase_known_11644	gma-miR156q;gma-miR156s;	comp63266_c0	1	16.389	1	20	1249	1268	UGACAGAAGAGAGUGAGCAC	GUGCUCUCUCUCUUCUGUCA	Cleavage
miRBase_known_11644	gma-miR156q;gma-miR156s;	comp60444_c1	3	17.989	1	21	742	762	UGACAGAAGAGAGUGAGCACU	AGUGUUCACUUAUUUCUGUCG	Translation
miRBase_known_11644	gma-miR156q;gma-miR156s;	comp65046_c0	2.5	16.402	1	20	2438	2457	UGACAGAAGAGAGUGAGCAC	GUCCUCACUCUCUUCUGUAA	Cleavage
miRBase_known_11644	gma-miR156q;gma-miR156s;	comp66443_c0	2	21.893	1	20	1405	1424	UGACAGAAGAGAGUGAGCAC	GUGCUCUCUAUCUUCUGUCA	Translation
miRBase_known_11644	gma-miR156q;gma-miR156s;	comp64278_c0	2.5	20.533	1	20	1179	1198	UGACAGAAGAGAGUGAGCAC	GCGCUCGCUUUCUUUUGUCA	Cleavage
miRBase_known_11644	gma-miR156q;gma-miR156s;	comp61271_c0	2.5	19.819	1	20	446	465	UGACAGAAGAGAGUGAGCAC	GUUCUCAUUAUCUUCUGUCA	Translation
miRBase_known_11682	gma-miR396b-3p;mtr-miR396a-3p;gma-miR396k-3p;	comp52657_c0	3	14.936	1	20	287	306	GCUCAAGAAAGCUGUGGGAG	CUUCCACAGCUUUAUUGGGU	Cleavage
miRBase_known_11682	gma-miR396b-3p;mtr-miR396a-3p;gma-miR396k-3p;	comp51631_c0	3	18.045	1	20	2148	2166	GCUCAAGAAAGCUGUGGGAG	CUUCC-CAGCUUUUUUGAGC	Cleavage
miRBase_known_11682	gma-miR396b-3p;mtr-miR396a-3p;gma-miR396k-3p;	comp77025_c1	3	14.116	1	21	960	980	GCUCAAGAAAGCUGUGGGAGA	UCUUCCACAACUUUCUCGAGC	Cleavage
miRBase_known_11682	gma-miR396b-3p;mtr-miR396a-3p;gma-miR396k-3p;	comp110384_c0	3	12.453	1	21	379	399	GCUCAAGAAAGCUGUGGGAGA	UCUUGCGUAGCUUUCUUGGGC	Cleavage
miRBase_known_11682	gma-miR396b-3p;mtr-miR396a-3p;gma-miR396k-3p;	comp78228_c0	3	20.732	1	20	2586	2605	GCUCAAGAAAGCUGUGGGAG	UUUUUGCAGCUUUCUUGGGC	Cleavage
miRBase_known_11682	gma-miR396b-3p;mtr-miR396a-3p;gma-miR396k-3p;	comp99839_c0	3	8.615	1	20	228	247	GCUCAAGAAAGCUGUGGGAG	CUCUCACAUUUCUCUUGAGC	Translation
miRBase_known_11682	gma-miR396b-3p;mtr-miR396a-3p;gma-miR396k-3p;	comp64051_c0	2	19.613	1	21	139	159	GCUCAAGAAAGCUGUGGGAGA	UCUUCCACAGCUUUCUUGAAC	Cleavage
miRBase_known_11682	gma-miR396b-3p;mtr-miR396a-3p;gma-miR396k-3p;	comp74784_c0	2	19.852	1	20	168	187	GCUCAAGAAAGCUGUGGGAG	CACCCACAGCUUCCUUGAGC	Cleavage
miRBase_known_11682	gma-miR396b-3p;mtr-miR396a-3p;gma-miR396k-3p;	comp59953_c0	3	9.187	1	20	603	622	GCUCAAGAAAGCUGUGGGAG	UUCGCACAGCUUUUUUGAGA	Cleavage
miRBase_known_11682	gma-miR396b-3p;mtr-miR396a-3p;gma-miR396k-3p;	comp70960_c1	3	21.776	1	20	855	874	GCUCAAGAAAGCUGUGGGAG	CUCCCAUAGCUUGCAUGAGC	Cleavage
miRBase_known_11682	gma-miR396b-3p;mtr-miR396a-3p;gma-miR396k-3p;	comp66903_c0	3	15.254	1	19	3641	3660	GCUCAAGAAAGCU-GUGGGA	UCUCAUGAGCUUUCUUGAGC	Cleavage
miRBase_known_11801	gma-miR396e;	comp4095_c0	1.5	18.261	1	20	29	48	UUCCACAGCUUUCUUGAACU	AGCUCAAGAAAGCUGUGGGA	Cleavage
miRBase_known_11801	gma-miR396e;	comp53454_c0	2	11.696	1	22	719	741	UUCCACA-GCUUUCUUGAACUGU	ACCGUUCAAGAAAGCCUGUGGAA	Cleavage
miRBase_known_11801	gma-miR396e;	comp14671_c0	3	15.39	1	22	9	30	UUCCACAGCUUUCUUGAACUGU	AUGGUUCGACAAACCUGUGGAA	Translation
miRBase_known_11801	gma-miR396e;	comp58989_c0	3	21.992	1	22	284	304	UUCCACAGCUUUCUUGAACUGU	ACAGUUCA-GAGGGCUGUGGAA	Cleavage
miRBase_known_11801	gma-miR396e;	comp35096_c0	3	11.491	1	21	167	187	UUCCACAGCUUUCUUGAACUG	UAGUUUAGGGAAUUUGUGGAA	Translation
miRBase_known_11801	gma-miR396e;	comp37744_c0	3	23.241	1	21	472	492	UUCCACAGCUUUCUUGAACUG	CAGUUCGGGUAAGGUGUGGAA	Cleavage
miRBase_known_11801	gma-miR396e;	comp49843_c0	3	15.442	1	21	275	295	UUCCACAGCUUUCUUGAACUG	CAUCUUAAGGAAGCUGUGGAA	Cleavage
miRBase_known_11801	gma-miR396e;	comp53866_c0	2	20.873	1	21	1	22	UUCCACA-GCUUUCUUGAACUG	CCGUUCAAGAAAGCCUGUGGAA	Cleavage
miRBase_known_11801	gma-miR396e;	comp46479_c0	2	16.402	1	21	1099	1120	UUCCACA-GCUUUCUUGAACUG	CCGUUCAAGAAAGCAUGUGGAA	Cleavage
miRBase_known_11801	gma-miR396e;	comp19279_c0	3	16.954	1	20	669	688	UUCCACAGCUUUCUUGAACU	AUUUCAGGAAAGCUGAGGAA	Cleavage
miRBase_known_11801	gma-miR396e;	comp54129_c0	2	6.309	1	19	2	21	UUCCACA-GCUUUCUUGAAC	GUUCAAGAAAGCCUGUGGAA	Cleavage
miRBase_known_11801	gma-miR396e;	comp53794_c0	3	18.749	1	21	20	40	UUCCACAGCUUUCUUGAACUG	UGGUUUUAGAAUGCUGUGGAA	Translation
miRBase_known_11801	gma-miR396e;	comp45041_c0	3	18.379	1	22	96	117	UUCCACAGCUUUCUUGAACUGU	AAAGUUCCAGAGUGCUGUGGGA	Translation
miRBase_known_11801	gma-miR396e;	comp104288_c0	2.5	15.014	1	22	51	71	UUCCACAGCUUUCUUGAACUGU	AUAGUUCAAGAGA-CUGUGGAA	Translation
miRBase_known_11801	gma-miR396e;	comp77025_c0	2.5	21	1	22	1654	1675	UUCCACAGCUUUCUUGAACUGU	AAGGCUCGAGAAAGUUGUGGAA	Cleavage
miRBase_known_11801	gma-miR396e;	comp77351_c0	2	12.924	1	20	659	678	UUCCACAGCUUUCUUGAACU	AGUGCAAGAAAACUGUGGAA	Translation
miRBase_known_11801	gma-miR396e;	comp76072_c0	3	13.987	1	21	1676	1696	UUCCACAGCUUUCUUGAACUG	UAGUUCAAGAAAGAUGGGGGA	Cleavage
miRBase_known_11801	gma-miR396e;	comp109964_c0	3	20.024	1	20	31	50	UUCCACAGCUUUCUUGAACU	GGUUCAAGAAUGCUGUGAAA	Translation
miRBase_known_11801	gma-miR396e;	comp77916_c0	2	21.772	1	19	2124	2143	UUCCACA-GCUUUCUUGAAC	GUUCAAGAAAGCCUGUGGAA	Cleavage
miRBase_known_11801	gma-miR396e;	comp77730_c0	3	22.322	1	20	1533	1552	UUCCACAGCUUUCUUGAACU	AGUUGUGGAAGGCUGUGGAA	Cleavage
miRBase_known_11801	gma-miR396e;	comp60983_c0	2	17.642	1	22	910	932	UUCCACA-GCUUUCUUGAACUGU	ACCGUUCAAGAAAGCCUGUGGAA	Cleavage
miRBase_known_11801	gma-miR396e;	comp75533_c0	3	16.145	1	20	163	182	UUCCACAGCUUUCUUGAACU	UGUUCAAGAAGGCAGUGGAA	Cleavage
miRBase_known_11801	gma-miR396e;	comp63906_c0	3	22.669	1	20	1128	1147	UUCCACAGCUUUCUUGAACU	AGUUUGAGAGAGUUGUGGGG	Cleavage
miRBase_known_11801	gma-miR396e;	comp66033_c0	2.5	17.609	1	22	480	502	UUCCAC-AGCUUUCUUGAACUGU	AUCGUUCAAGAAAGCUUGUGGAA	Cleavage
miRBase_known_11801	gma-miR396e;	comp68032_c0	3	14.664	1	20	430	449	UUCCACAGCUUUCUUGAACU	GGUUCAAGAGAGCUGCGGGA	Cleavage
miRBase_known_11801	gma-miR396e;	comp66333_c0	2	23.389	1	22	1026	1048	UUCCACA-GCUUUCUUGAACUGU	AUCGUUCAAGAAAGCCUGUGGAA	Cleavage
miRBase_known_11801	gma-miR396e;	comp73969_c0	2.5	21.027	1	22	738	759	UUCCACAGCUUUCUUGAACUGU	AGAGUAUCAGAAAGCUGUGGAA	Cleavage
miRBase_known_11801	gma-miR396e;	comp64117_c0	2	10.335	1	19	1	20	UUCCACA-GCUUUCUUGAAC	GUUCAAGAAAGCCUGUGGAA	Cleavage
miRBase_known_11801	gma-miR396e;	comp68357_c0	3	19.283	1	21	2409	2429	UUCCACAGCUUUCUUGAACUG	UAGGUCACGAGAGUUGUGGAA	Cleavage
miRBase_known_11801	gma-miR396e;	comp61203_c0	3	18.891	1	20	875	894	UUCCACAGCUUUCUUGAACU	AGCUAAAGAAAUCUGUGGAA	Translation
miRBase_known_11892	gga-miR-10b-5p;ggo-miR-10b;mne-miR-10b;ppa-miR-10b;xtr-miR-10b;oan-miR-10b-5p;ssc-miR-10b;tgu-miR-10a-5p;aca-miR-10b-5p;ola-miR-10b;cgr-miR-10b-5p;ccr-miR-10b;ipu-miR-10b;ssa-miR-10b-5p;chi-miR-10b-5p;	comp79248_c0	3	13.639	1	22	1275	1296	UACCCUGUAGAACCGAAUUUGU	AGAAAUUUGGCUCUACAUGGUA	Cleavage
miRBase_known_11972	efu-miR-26b;	comp57824_c0	3	11.216	1	23	2542	2564	UUCAAGUAAUUCAGGAUAGGUUG	CAACUCAUCCUGAACUACUUGAG	Translation
miRBase_known_11972	efu-miR-26b;	comp12670_c0	2.5	14.53	1	24	359	382	UUCAAGUAAUUCAGGAUAGGUUGU	ACGUUCUGUCCUAAGUUACUUGAA	Cleavage
miRBase_known_11972	efu-miR-26b;	comp44905_c0	3	12.508	1	24	1472	1495	UUCAAGUAAUUCAGGAUAGGUUGU	AUACUGUAUUUUGAAUUGCUUGAA	Cleavage
miRBase_known_11972	efu-miR-26b;	comp59085_c0	3	12.143	1	20	2229	2248	UUCAAGUAAUUCAGGAUAGG	UCUAUUUUGAAUUAUUUGAU	Cleavage
miRBase_known_11972	efu-miR-26b;	comp58369_c0	2.5	16.557	1	20	721	741	UUCAAGUAAUUCAGG-AUAGG	CCUAUUCCUGGAUUACUUGAA	Cleavage
miRBase_known_11972	efu-miR-26b;	comp53923_c0	3	14.085	1	24	800	823	UUCAAGUAAUUCAGGAUAGGUUGU	AAACCCUGUUUUGACUUGCUUGAA	Translation
miRBase_known_11972	efu-miR-26b;	comp42690_c0	2.5	12.906	1	20	1689	1708	UUCAAGUAAUUCAGGAUAGG	CUUUUCCUGAAUGACUUGAA	Cleavage
miRBase_known_11972	efu-miR-26b;	comp27152_c0	3	14.17	1	20	1093	1112	UUCAAGUAAUUCAGGAUAGG	CUAGUUCUGGAUUACUUGAA	Cleavage
miRBase_known_11972	efu-miR-26b;	comp52193_c0	3	16.134	1	20	1448	1467	UUCAAGUAAUUCAGGAUAGG	CCUACCCUGACUUGUUUGAA	Translation
miRBase_known_11972	efu-miR-26b;	comp111280_c0	3	7.97	1	20	223	242	UUCAAGUAAUUCAGGAUAGG	CUUAUUCUAUAUUACUUGAA	Translation
miRBase_known_11972	efu-miR-26b;	comp60076_c0	3	18.687	1	24	1232	1255	UUCAAGUAAUUCAGGAUAGGUUGU	GUAGUCAAUCCUGAAUUACCUGAA	Cleavage
miRBase_known_11972	efu-miR-26b;	comp69971_c0	2.5	15.334	1	20	3058	3077	UUCAAGUAAUUCAGGAUAGG	CUUGUCCUGAAUUACUUUAA	Cleavage
miRBase_known_11972	efu-miR-26b;	comp65587_c1	3	11.979	1	20	1863	1882	UUCAAGUAAUUCAGGAUAGG	CACAUCCUGAAUUACUUGAA	Cleavage
miRBase_known_11972	efu-miR-26b;	comp62168_c0	3	9.821	1	24	734	757	UUCAAGUAAUUCAGGAUAGGUUGU	AUUACCUAUACUCAAAUACUUGAA	Translation
miRBase_known_11972	efu-miR-26b;	comp63410_c0	3	19.739	1	20	929	948	UUCAAGUAAUUCAGGAUAGG	UCUAUACUCAAUUGCUUGAA	Cleavage
miRBase_known_120	dre-miR-92b-3p;hsa-miR-92b-3p;mmu-miR-92b-3p;rno-miR-92b-3p;mml-miR-92b-3p;cfa-miR-92b;bta-miR-92b;eca-miR-92b;ssc-miR-92b-3p;ppy-miR-92b;cgr-miR-92b-3p;ptr-miR-92b;ccr-miR-92b;mdo-miR-92b-3p;ipu-miR-92b;ssa-miR-92b-3p;efu-miR-92b;	comp2195_c0	3	23.662	1	22	126	147	UAUUGCACUCGUCCCGGCCUCC	GGAGGCAGGGGCGAGAGCAAUA	Cleavage
miRBase_known_120	dre-miR-92b-3p;hsa-miR-92b-3p;mmu-miR-92b-3p;rno-miR-92b-3p;mml-miR-92b-3p;cfa-miR-92b;bta-miR-92b;eca-miR-92b;ssc-miR-92b-3p;ppy-miR-92b;cgr-miR-92b-3p;ptr-miR-92b;ccr-miR-92b;mdo-miR-92b-3p;ipu-miR-92b;ssa-miR-92b-3p;efu-miR-92b;	comp28168_c0	3	21.723	1	20	1181	1201	UAUUGCACUCGUCC-CGGCCU	AGGCCGAGGGCGAGUGUAAUA	Cleavage
miRBase_known_12026	tae-miR167c-5p;ata-miR167f-5p;	comp8038_c0	2.5	22.953	1	21	28	47	UGAAGCUGCCAGCAUGAUCUG	UAGAUCAUG-UGGUAGCUUCA	Cleavage
miRBase_known_12026	tae-miR167c-5p;ata-miR167f-5p;	comp82004_c0	0	17.202	1	21	66	86	UGAAGCUGCCAGCAUGAUCUG	CAGAUCAUGCUGGCAGCUUCA	Cleavage
miRBase_known_12026	tae-miR167c-5p;ata-miR167f-5p;	comp65459_c0	3	17.038	1	20	310	329	UGAAGCUGCCAGCAUGAUCU	GGAUCAAGCUAGUAGCUUCA	Translation
miRBase_known_12026	tae-miR167c-5p;ata-miR167f-5p;	comp74540_c0	3	19.064	1	20	3460	3479	UGAAGCUGCCAGCAUGAUCU	AGAUUGAGCUUGCAGCUUCA	Translation
miRBase_known_12026	tae-miR167c-5p;ata-miR167f-5p;	comp75629_c1	3	21.844	1	20	3290	3309	UGAAGCUGCCAGCAUGAUCU	GGAUGAUGCUUGCAGUUUCA	Translation
miRBase_known_12091	vvi-miR396a;pab-miR396a;	comp4095_c0	1.5	18.261	1	20	29	48	UUCCACAGCUUUCUUGAACU	AGCUCAAGAAAGCUGUGGGA	Cleavage
miRBase_known_12091	vvi-miR396a;pab-miR396a;	comp35096_c0	3	11.491	1	21	167	187	UUCCACAGCUUUCUUGAACUA	UAGUUUAGGGAAUUUGUGGAA	Translation
miRBase_known_12091	vvi-miR396a;pab-miR396a;	comp14671_c0	3	15.39	1	21	10	30	UUCCACAGCUUUCUUGAACUA	UGGUUCGACAAACCUGUGGAA	Translation
miRBase_known_12091	vvi-miR396a;pab-miR396a;	comp53794_c0	3	18.749	1	21	20	40	UUCCACAGCUUUCUUGAACUA	UGGUUUUAGAAUGCUGUGGAA	Translation
miRBase_known_12091	vvi-miR396a;pab-miR396a;	comp53866_c0	2	20.873	1	19	3	22	UUCCACA-GCUUUCUUGAAC	GUUCAAGAAAGCCUGUGGAA	Cleavage
miRBase_known_12091	vvi-miR396a;pab-miR396a;	comp19279_c0	3	16.954	1	20	669	688	UUCCACAGCUUUCUUGAACU	AUUUCAGGAAAGCUGAGGAA	Cleavage
miRBase_known_12091	vvi-miR396a;pab-miR396a;	comp54129_c0	2	6.309	1	19	2	21	UUCCACA-GCUUUCUUGAAC	GUUCAAGAAAGCCUGUGGAA	Cleavage
miRBase_known_12091	vvi-miR396a;pab-miR396a;	comp53454_c0	2	11.696	1	19	722	741	UUCCACA-GCUUUCUUGAAC	GUUCAAGAAAGCCUGUGGAA	Cleavage
miRBase_known_12091	vvi-miR396a;pab-miR396a;	comp46479_c0	2	16.402	1	19	1101	1120	UUCCACA-GCUUUCUUGAAC	GUUCAAGAAAGCAUGUGGAA	Cleavage
miRBase_known_12091	vvi-miR396a;pab-miR396a;	comp45041_c0	3	18.379	1	20	98	117	UUCCACAGCUUUCUUGAACU	AGUUCCAGAGUGCUGUGGGA	Translation
miRBase_known_12091	vvi-miR396a;pab-miR396a;	comp37744_c0	3	23.241	1	20	473	492	UUCCACAGCUUUCUUGAACU	AGUUCGGGUAAGGUGUGGAA	Cleavage
miRBase_known_12091	vvi-miR396a;pab-miR396a;	comp58989_c0	3	21.992	1	20	286	304	UUCCACAGCUUUCUUGAACU	AGUUCA-GAGGGCUGUGGAA	Cleavage
miRBase_known_12091	vvi-miR396a;pab-miR396a;	comp76072_c0	3	13.987	1	21	1676	1696	UUCCACAGCUUUCUUGAACUA	UAGUUCAAGAAAGAUGGGGGA	Cleavage
miRBase_known_12091	vvi-miR396a;pab-miR396a;	comp77025_c0	2.5	21	1	20	1656	1675	UUCCACAGCUUUCUUGAACU	GGCUCGAGAAAGUUGUGGAA	Cleavage
miRBase_known_12091	vvi-miR396a;pab-miR396a;	comp77351_c0	2	12.924	1	20	659	678	UUCCACAGCUUUCUUGAACU	AGUGCAAGAAAACUGUGGAA	Translation
miRBase_known_12091	vvi-miR396a;pab-miR396a;	comp104288_c0	2.5	15.014	1	21	52	71	UUCCACAGCUUUCUUGAACUA	UAGUUCAAGAGA-CUGUGGAA	Translation
miRBase_known_12091	vvi-miR396a;pab-miR396a;	comp109964_c0	3	20.024	1	20	31	50	UUCCACAGCUUUCUUGAACU	GGUUCAAGAAUGCUGUGAAA	Translation
miRBase_known_12091	vvi-miR396a;pab-miR396a;	comp77916_c0	2	21.772	1	19	2124	2143	UUCCACA-GCUUUCUUGAAC	GUUCAAGAAAGCCUGUGGAA	Cleavage
miRBase_known_12091	vvi-miR396a;pab-miR396a;	comp77730_c0	3	22.322	1	20	1533	1552	UUCCACAGCUUUCUUGAACU	AGUUGUGGAAGGCUGUGGAA	Cleavage
miRBase_known_12091	vvi-miR396a;pab-miR396a;	comp75533_c0	3	16.145	1	20	163	182	UUCCACAGCUUUCUUGAACU	UGUUCAAGAAGGCAGUGGAA	Cleavage
miRBase_known_12091	vvi-miR396a;pab-miR396a;	comp63906_c0	3	22.669	1	20	1128	1147	UUCCACAGCUUUCUUGAACU	AGUUUGAGAGAGUUGUGGGG	Cleavage
miRBase_known_12091	vvi-miR396a;pab-miR396a;	comp68032_c0	3	14.664	1	20	430	449	UUCCACAGCUUUCUUGAACU	GGUUCAAGAGAGCUGCGGGA	Cleavage
miRBase_known_12091	vvi-miR396a;pab-miR396a;	comp68357_c0	3	19.283	1	21	2409	2429	UUCCACAGCUUUCUUGAACUA	UAGGUCACGAGAGUUGUGGAA	Cleavage
miRBase_known_12091	vvi-miR396a;pab-miR396a;	comp66033_c0	2.5	17.609	1	21	481	502	UUCCAC-AGCUUUCUUGAACUA	UCGUUCAAGAAAGCUUGUGGAA	Cleavage
miRBase_known_12091	vvi-miR396a;pab-miR396a;	comp66333_c0	2	23.389	1	21	1027	1048	UUCCACA-GCUUUCUUGAACUA	UCGUUCAAGAAAGCCUGUGGAA	Cleavage
miRBase_known_12091	vvi-miR396a;pab-miR396a;	comp60983_c0	2	17.642	1	19	913	932	UUCCACA-GCUUUCUUGAAC	GUUCAAGAAAGCCUGUGGAA	Cleavage
miRBase_known_12091	vvi-miR396a;pab-miR396a;	comp64117_c0	2	10.335	1	19	1	20	UUCCACA-GCUUUCUUGAAC	GUUCAAGAAAGCCUGUGGAA	Cleavage
miRBase_known_12091	vvi-miR396a;pab-miR396a;	comp73969_c0	2.5	21.027	1	20	740	759	UUCCACAGCUUUCUUGAACU	AGUAUCAGAAAGCUGUGGAA	Cleavage
miRBase_known_12091	vvi-miR396a;pab-miR396a;	comp61203_c0	3	18.891	1	20	875	894	UUCCACAGCUUUCUUGAACU	AGCUAAAGAAAUCUGUGGAA	Translation
miRBase_known_12236	efu-miR-143;	comp54436_c0	3	23.91	1	21	328	348	GUCUGAGAUGAAGCACUGUAG	CUGUGGUGCUUCAUCUUGGGC	Cleavage
miRBase_known_12236	efu-miR-143;	comp55443_c0	3	17.204	1	21	1382	1403	GUCUGAGAUGA-AGCACUGUAG	UUAUAGUGCUAUCAUCUCAGGC	Cleavage
miRBase_known_12236	efu-miR-143;	comp76658_c0	1.5	15.438	1	23	1716	1738	GUCUGAGAUGAAGCACUGUAGCU	AGUGACAGUGCUUCAUCUCAGAU	Cleavage
miRBase_known_12236	efu-miR-143;	comp89734_c0	2.5	9.828	1	21	910	930	GUCUGAGAUGAAGCACUGUAG	UUCCAGUGCUUGAUUUCAGAC	Translation
miRBase_known_12236	efu-miR-143;	comp69863_c0	3	18.781	1	20	1086	1105	GUCUGAGAUGAAGCACUGUA	UACAGUGUGUCAUCUGAGAC	Cleavage
miRBase_known_12236	efu-miR-143;	comp67175_c0	3	18.026	1	19	1381	1400	GUCUGAGA-UGAAGCACUGU	ACAGUGCUUCACUCUUAGAU	Translation
miRBase_known_12246	ppe-miR482a-5p;	comp33971_c0	3	10.587	1	22	337	358	GGGUGAGAGGUUGCCGGAAAGA	UUCUUCUGGGAACCUUUCACCC	Cleavage
miRBase_known_12246	ppe-miR482a-5p;	comp14886_c0	3	10.677	1	20	166	185	GGGUGAGAGGUUGCCGGAAA	UUUCCCGCAAUUUCUCAUCU	Cleavage
miRBase_known_12246	ppe-miR482a-5p;	comp1111_c0	3	8.051	1	20	244	263	GGGUGAGAGGUUGCCGGAAA	UUUCAGGCAACCUAUUACCC	Cleavage
miRBase_known_12246	ppe-miR482a-5p;	comp47403_c0	3	18.498	1	20	1071	1090	GGGUGAGAGGUUGCCGGAAA	UUUUCUGCGACCUUUCACCU	Cleavage
miRBase_known_12246	ppe-miR482a-5p;	comp93078_c0	3	12.11	1	21	42	62	GGGUGAGAGGUUGCCGGAAAG	UUUUCCUGGAAUCUCUCACCU	Cleavage
miRBase_known_12246	ppe-miR482a-5p;	comp72107_c0	3	6.484	1	21	319	339	GGGUGAGAGGUUGCCGGAAAG	UUGUCCCGCAACCUCUCAUCU	Cleavage
miRBase_known_12294	smo-miR408;	comp47610_c0	2.5	18.822	1	20	2050	2069	UGCACUGCCUCUUCCCUGGC	GUUAGGGAAGAGGCAGUGUC	Cleavage
miRBase_known_12294	smo-miR408;	comp33775_c0	3	17.849	1	20	946	965	UGCACUGCCUCUUCCCUGGC	GCCAGGAUAGAGGCAGUGCU	Cleavage
miRBase_known_12294	smo-miR408;	comp63797_c0	0	19.712	1	22	1271	1292	UGCACUGCCUCUUCCCUGGCUG	CAGCCAGGGAAGAGGCAGUGCA	Cleavage
miRBase_known_12294	smo-miR408;	comp59944_c0	2	21.442	1	20	197	216	UGCACUGCCUCUUCCCUGGC	AGCAGGGAAGAGGCAGUGCA	Cleavage
miRBase_known_12294	smo-miR408;	comp74210_c0	3	21.861	1	22	1331	1352	UGCACUGCCUCUUCCCUGGCUG	UGGUUGGGGAAGAGGCAGAGCA	Cleavage
miRBase_known_12294	smo-miR408;	comp74873_c0	2.5	19.427	1	20	220	239	UGCACUGCCUCUUCCCUGGC	CCCAGGGGAGAGACAGUGCA	Cleavage
miRBase_known_12294	smo-miR408;	comp68674_c0	3	21.651	1	20	3372	3391	UGCACUGCCUCUUCCCUGGC	GCCACUGAAGAAGCAGUGCA	Translation
miRBase_known_12316	mmu-miR-151-5p;rno-miR-151-5p;hsa-miR-151a-5p;bta-miR-151-5p;mml-miR-151-5p;cfa-miR-151;eca-miR-151-5p;ssc-miR-151-5p;ppy-miR-151a-5p;cgr-miR-151-5p;chi-miR-151-5p;	comp25353_c0	3	21.865	1	20	481	500	UCGAGGAGCUCACAGUCUAG	CUGGACUAUGAGUUUCUUGA	Cleavage
miRBase_known_12316	mmu-miR-151-5p;rno-miR-151-5p;hsa-miR-151a-5p;bta-miR-151-5p;mml-miR-151-5p;cfa-miR-151;eca-miR-151-5p;ssc-miR-151-5p;ppy-miR-151a-5p;cgr-miR-151-5p;chi-miR-151-5p;	comp52614_c0	3	19.586	1	21	848	868	UCGAGGAGCUCACAGUCUAGU	GCUCGGCUGUGAACUCCUCGG	Translation
miRBase_known_12316	mmu-miR-151-5p;rno-miR-151-5p;hsa-miR-151a-5p;bta-miR-151-5p;mml-miR-151-5p;cfa-miR-151;eca-miR-151-5p;ssc-miR-151-5p;ppy-miR-151a-5p;cgr-miR-151-5p;chi-miR-151-5p;	comp51792_c0	3	9.927	1	20	774	793	UCGAGGAGCUCACAGUCUAG	CCAGACUCUGAGUUCUUCGA	Cleavage
miRBase_known_12316	mmu-miR-151-5p;rno-miR-151-5p;hsa-miR-151a-5p;bta-miR-151-5p;mml-miR-151-5p;cfa-miR-151;eca-miR-151-5p;ssc-miR-151-5p;ppy-miR-151a-5p;cgr-miR-151-5p;chi-miR-151-5p;	comp96022_c0	2.5	24.271	1	21	462	482	UCGAGGAGCUCACAGUCUAGU	GCUAGACUGUAAGUUCCUUGG	Translation
miRBase_known_12316	mmu-miR-151-5p;rno-miR-151-5p;hsa-miR-151a-5p;bta-miR-151-5p;mml-miR-151-5p;cfa-miR-151;eca-miR-151-5p;ssc-miR-151-5p;ppy-miR-151a-5p;cgr-miR-151-5p;chi-miR-151-5p;	comp78973_c0	3	22.625	1	20	3069	3088	UCGAGGAGCUCACAGUCUAG	CUGGACUGUGUGGUCCUCGG	Translation
miRBase_known_12341	efu-miR-125b;	comp21238_c0	2.5	12.408	1	20	134	153	UCCCUGAGACCCUAACUUGU	ACAGGUUAGGAUUUUAGGGA	Translation
miRBase_known_12341	efu-miR-125b;	comp78644_c0	1.5	20.07	1	20	897	916	UCCCUGAGACCCUAACUUGU	GCAAUUUAGGGUCUCAGGGA	Cleavage
miRBase_known_12341	efu-miR-125b;	comp62459_c0	3	23.065	1	21	954	974	UCCCUGAGACCCUAACUUGUG	UACAGGUUAGGGUCUUGGGCA	Cleavage
miRBase_known_12341	efu-miR-125b;	comp69872_c0	3	12.379	1	22	3635	3656	UCCCUGAGACCCUAACUUGUGA	UAACAAAUUAGGGUUUCAGAGA	Cleavage
miRBase_known_12341	efu-miR-125b;	comp70490_c0	3	15.486	1	20	1871	1890	UCCCUGAGACCCUAACUUGU	GCAAGCUAGGGUUUUGGGGA	Cleavage
miRBase_known_12341	efu-miR-125b;	comp61513_c0	3	23.685	1	23	4402	4424	UCCCUGAGACCCUAACUUGUGAG	UUGACAAUUGAGGGUUUCGGGGA	Cleavage
miRBase_known_12390	ppe-miR399c;ppe-miR399d;ppe-miR399e;ppe-miR399f;ppe-miR399g;ppe-miR399h;ppe-miR399i;ppe-miR399j;ppe-miR399k;ppe-miR399l;	comp47977_c0	2.5	23.481	1	21	429	449	UGCCAAAGAAGAGUUGCCCUA	UGGGGCAAAUCUCCUUUGGCA	Translation
miRBase_known_12390	ppe-miR399c;ppe-miR399d;ppe-miR399e;ppe-miR399f;ppe-miR399g;ppe-miR399h;ppe-miR399i;ppe-miR399j;ppe-miR399k;ppe-miR399l;	comp51377_c0	3	22.447	1	20	474	493	UGCCAAAGAAGAGUUGCCCU	AGGCCAGCUCUUCUUUGGUU	Cleavage
miRBase_known_12390	ppe-miR399c;ppe-miR399d;ppe-miR399e;ppe-miR399f;ppe-miR399g;ppe-miR399h;ppe-miR399i;ppe-miR399j;ppe-miR399k;ppe-miR399l;	comp38908_c0	2.5	22.159	1	20	65	84	UGCCAAAGAAGAGUUGCCCU	GGGGCAACUGUCCUUUGGCA	Translation
miRBase_known_12390	ppe-miR399c;ppe-miR399d;ppe-miR399e;ppe-miR399f;ppe-miR399g;ppe-miR399h;ppe-miR399i;ppe-miR399j;ppe-miR399k;ppe-miR399l;	comp9357_c0	2.5	15.243	1	20	100	120	UGCCAAAGAAGAG-UUGCCCU	GGGGCAAACUUUUCUUUGGCA	Cleavage
miRBase_known_12390	ppe-miR399c;ppe-miR399d;ppe-miR399e;ppe-miR399f;ppe-miR399g;ppe-miR399h;ppe-miR399i;ppe-miR399j;ppe-miR399k;ppe-miR399l;	comp19269_c0	3	19.438	1	20	441	460	UGCCAAAGAAGAGUUGCCCU	AUGCCAACUCAUCUUUGGCA	Translation
miRBase_known_12390	ppe-miR399c;ppe-miR399d;ppe-miR399e;ppe-miR399f;ppe-miR399g;ppe-miR399h;ppe-miR399i;ppe-miR399j;ppe-miR399k;ppe-miR399l;	comp75912_c0	1	13.131	1	21	360	380	UGCCAAAGAAGAGUUGCCCUA	UAGGGCAAAUCUUCUUUGGCA	Cleavage
miRBase_known_12390	ppe-miR399c;ppe-miR399d;ppe-miR399e;ppe-miR399f;ppe-miR399g;ppe-miR399h;ppe-miR399i;ppe-miR399j;ppe-miR399k;ppe-miR399l;	comp68131_c0	2	22.935	1	20	1339	1358	UGCCAAAGAAGAGUUGCCCU	AGGGCGACUCUUCUUUGGAA	Cleavage
miRBase_known_12390	ppe-miR399c;ppe-miR399d;ppe-miR399e;ppe-miR399f;ppe-miR399g;ppe-miR399h;ppe-miR399i;ppe-miR399j;ppe-miR399k;ppe-miR399l;	comp59983_c0	3	22.813	1	20	190	209	UGCCAAAGAAGAGUUGCCCU	AGGCCAAAUCUGCUUUGGCA	Translation
miRBase_known_12816	bra-miR164e-5p;	comp18349_c0	3	24.648	1	20	249	268	UGGAGAAGCAGGGCACGUGC	UCACGUGUCCUCCUUCUCCG	Translation
miRBase_known_12816	bra-miR164e-5p;	comp36534_c0	3	11.608	1	20	614	633	UGGAGAAGCAGGGCACGUGC	UUGCCUGCCCUGCUUCUCCA	Cleavage
miRBase_known_12816	bra-miR164e-5p;	comp32541_c0	3	12.581	1	20	22	41	UGGAGAAGCAGGGCACGUGC	GUAUGUUCCCUGUUUCUUCA	Cleavage
miRBase_known_12816	bra-miR164e-5p;	comp54853_c0	3	15.033	1	20	597	616	UGGAGAAGCAGGGCACGUGC	GCAUGAGCUUUGCUUCUUCA	Cleavage
miRBase_known_12816	bra-miR164e-5p;	comp101283_c0	1	14.606	1	20	314	333	UGGAGAAGCAGGGCACGUGC	GCACGUGUCCUGUUUCUCCA	Cleavage
miRBase_known_12816	bra-miR164e-5p;	comp76072_c0	2.5	11.79	1	20	571	590	UGGAGAAGCAGGGCACGUGC	UCACGUGCUCUGCUUUUCUA	Cleavage
miRBase_known_12816	bra-miR164e-5p;	comp78941_c0	3	18.339	1	22	2635	2656	UGGAGAAGCAGGGCACGUGCAA	UGGUAUUUGUCCUGCUUCUUCA	Cleavage
miRBase_known_12816	bra-miR164e-5p;	comp76909_c0	3	13.251	1	20	3060	3079	UGGAGAAGCAGGGCACGUGC	GUUUGUGCCCUGUUUCUUCA	Cleavage
miRBase_known_12816	bra-miR164e-5p;	comp78881_c0	3	13.387	1	20	3	22	UGGAGAAGCAGGGCACGUGC	GAAUCUGCCCUGCUUCUUCA	Cleavage
miRBase_known_12816	bra-miR164e-5p;	comp79030_c1	3	20.703	1	20	859	878	UGGAGAAGCAGGGCACGUGC	GAAUCUGCCCUGCUUCUUCA	Cleavage
miRBase_known_12816	bra-miR164e-5p;	comp83580_c0	3	17.176	1	20	126	145	UGGAGAAGCAGGGCACGUGC	GCAUGUGACCAGCUUCUUCA	Translation
miRBase_known_12816	bra-miR164e-5p;	comp86187_c0	3	11.898	1	19	82	101	UGGAGAA-GCAGGGCACGUG	CAUGUGCCCUGCAUUUUCCA	Cleavage
miRBase_known_12816	bra-miR164e-5p;	comp65068_c0	1.5	12.509	1	20	1138	1157	UGGAGAAGCAGGGCACGUGC	UUACGUGCCCUGCUUCUCCA	Cleavage
miRBase_known_12816	bra-miR164e-5p;	comp71062_c0	3	17.927	1	22	2097	2118	UGGAGAAGCAGGGCACGUGCAA	UUGUAUGUGUUCUGUUUUUCCA	Cleavage
miRBase_known_12816	bra-miR164e-5p;	comp74580_c0	1	11.726	1	20	657	676	UGGAGAAGCAGGGCACGUGC	GCAAGUGCCCUGCUUCUCCA	Cleavage
miRBase_known_12816	bra-miR164e-5p;	comp60734_c0	3	21.297	1	20	227	246	UGGAGAAGCAGGGCACGUGC	ACAGGUGCCCUGCUUUUUCA	Cleavage
miRBase_known_12816	bra-miR164e-5p;	comp64165_c0	3	15.805	1	20	3850	3869	UGGAGAAGCAGGGCACGUGC	GUACUUGACCUGCUUCUUCA	Cleavage
miRBase_known_12819	ath-miR397a;osa-miR397a;ptc-miR397a;vvi-miR397a;sbi-miR397-5p;bdi-miR397a;rco-miR397;aly-miR397a-5p;aly-miR397b-5p;csi-miR397;tcc-miR397;gma-miR397a;gma-miR397b-5p;ssl-miR397;lus-miR397b;cme-miR397;mtr-miR397-5p;ppe-miR397;	comp25209_c0	1	17.119	1	20	227	246	UCAUUGAGUGCAGCGUUGAU	AUCAACGCAGCACUCAAUGA	Cleavage
miRBase_known_12819	ath-miR397a;osa-miR397a;ptc-miR397a;vvi-miR397a;sbi-miR397-5p;bdi-miR397a;rco-miR397;aly-miR397a-5p;aly-miR397b-5p;csi-miR397;tcc-miR397;gma-miR397a;gma-miR397b-5p;ssl-miR397;lus-miR397b;cme-miR397;mtr-miR397-5p;ppe-miR397;	comp21587_c0	2.5	23.393	1	20	283	302	UCAUUGAGUGCAGCGUUGAU	AUCCACGUUGCAUUCGAUGA	Cleavage
miRBase_known_12819	ath-miR397a;osa-miR397a;ptc-miR397a;vvi-miR397a;sbi-miR397-5p;bdi-miR397a;rco-miR397;aly-miR397a-5p;aly-miR397b-5p;csi-miR397;tcc-miR397;gma-miR397a;gma-miR397b-5p;ssl-miR397;lus-miR397b;cme-miR397;mtr-miR397-5p;ppe-miR397;	comp54396_c0	3	17.892	1	21	333	353	UCAUUGAGUGCAGCGUUGAUG	CUUCAUCGUUGCACUCGAUGA	Cleavage
miRBase_known_12819	ath-miR397a;osa-miR397a;ptc-miR397a;vvi-miR397a;sbi-miR397-5p;bdi-miR397a;rco-miR397;aly-miR397a-5p;aly-miR397b-5p;csi-miR397;tcc-miR397;gma-miR397a;gma-miR397b-5p;ssl-miR397;lus-miR397b;cme-miR397;mtr-miR397-5p;ppe-miR397;	comp20828_c0	3	11.695	1	21	276	296	UCAUUGAGUGCAGCGUUGAUG	UAUGAACUCUGUACUCGAUGA	Cleavage
miRBase_known_12819	ath-miR397a;osa-miR397a;ptc-miR397a;vvi-miR397a;sbi-miR397-5p;bdi-miR397a;rco-miR397;aly-miR397a-5p;aly-miR397b-5p;csi-miR397;tcc-miR397;gma-miR397a;gma-miR397b-5p;ssl-miR397;lus-miR397b;cme-miR397;mtr-miR397-5p;ppe-miR397;	comp78211_c1	0.5	15.429	1	21	783	803	UCAUUGAGUGCAGCGUUGAUG	CAUCAAUGCUGCACUCAAUGA	Cleavage
miRBase_known_12819	ath-miR397a;osa-miR397a;ptc-miR397a;vvi-miR397a;sbi-miR397-5p;bdi-miR397a;rco-miR397;aly-miR397a-5p;aly-miR397b-5p;csi-miR397;tcc-miR397;gma-miR397a;gma-miR397b-5p;ssl-miR397;lus-miR397b;cme-miR397;mtr-miR397-5p;ppe-miR397;	comp77660_c1	3	17.069	1	21	1962	1982	UCAUUGAGUGCAGCGUUGAUG	UGUCAAUUUUGCACUUAAUGA	Cleavage
miRBase_known_12819	ath-miR397a;osa-miR397a;ptc-miR397a;vvi-miR397a;sbi-miR397-5p;bdi-miR397a;rco-miR397;aly-miR397a-5p;aly-miR397b-5p;csi-miR397;tcc-miR397;gma-miR397a;gma-miR397b-5p;ssl-miR397;lus-miR397b;cme-miR397;mtr-miR397-5p;ppe-miR397;	comp78122_c0	3	17.187	1	21	2768	2788	UCAUUGAGUGCAGCGUUGAUG	CAUCAUCGCUAUACUCAGUGA	Translation
miRBase_known_12819	ath-miR397a;osa-miR397a;ptc-miR397a;vvi-miR397a;sbi-miR397-5p;bdi-miR397a;rco-miR397;aly-miR397a-5p;aly-miR397b-5p;csi-miR397;tcc-miR397;gma-miR397a;gma-miR397b-5p;ssl-miR397;lus-miR397b;cme-miR397;mtr-miR397-5p;ppe-miR397;	comp79211_c0	3	17.416	1	20	2313	2332	UCAUUGAGUGCAGCGUUGAU	GUCAAUGCUGUGAUCAAUGA	Cleavage
miRBase_known_12819	ath-miR397a;osa-miR397a;ptc-miR397a;vvi-miR397a;sbi-miR397-5p;bdi-miR397a;rco-miR397;aly-miR397a-5p;aly-miR397b-5p;csi-miR397;tcc-miR397;gma-miR397a;gma-miR397b-5p;ssl-miR397;lus-miR397b;cme-miR397;mtr-miR397-5p;ppe-miR397;	comp78754_c0	3	18.178	1	20	5943	5962	UCAUUGAGUGCAGCGUUGAU	AUAGCCGCUGCACUUAAUGA	Cleavage
miRBase_known_12819	ath-miR397a;osa-miR397a;ptc-miR397a;vvi-miR397a;sbi-miR397-5p;bdi-miR397a;rco-miR397;aly-miR397a-5p;aly-miR397b-5p;csi-miR397;tcc-miR397;gma-miR397a;gma-miR397b-5p;ssl-miR397;lus-miR397b;cme-miR397;mtr-miR397-5p;ppe-miR397;	comp71572_c0	2	11.32	1	21	737	757	UCAUUGAGUGCAGCGUUGAUG	CAUCAACGCUGCGCUCAAUAA	Cleavage
miRBase_known_12819	ath-miR397a;osa-miR397a;ptc-miR397a;vvi-miR397a;sbi-miR397-5p;bdi-miR397a;rco-miR397;aly-miR397a-5p;aly-miR397b-5p;csi-miR397;tcc-miR397;gma-miR397a;gma-miR397b-5p;ssl-miR397;lus-miR397b;cme-miR397;mtr-miR397-5p;ppe-miR397;	comp75839_c1	1	12.613	1	20	1064	1083	UCAUUGAGUGCAGCGUUGAU	AUCAACGCAGCACUCAAUGA	Cleavage
miRBase_known_12819	ath-miR397a;osa-miR397a;ptc-miR397a;vvi-miR397a;sbi-miR397-5p;bdi-miR397a;rco-miR397;aly-miR397a-5p;aly-miR397b-5p;csi-miR397;tcc-miR397;gma-miR397a;gma-miR397b-5p;ssl-miR397;lus-miR397b;cme-miR397;mtr-miR397-5p;ppe-miR397;	comp63217_c0	2	12.396	1	20	836	855	UCAUUGAGUGCAGCGUUGAU	AUCAAUGCUGCACUCAACGA	Cleavage
miRBase_known_12819	ath-miR397a;osa-miR397a;ptc-miR397a;vvi-miR397a;sbi-miR397-5p;bdi-miR397a;rco-miR397;aly-miR397a-5p;aly-miR397b-5p;csi-miR397;tcc-miR397;gma-miR397a;gma-miR397b-5p;ssl-miR397;lus-miR397b;cme-miR397;mtr-miR397-5p;ppe-miR397;	comp67410_c0	3	20.761	1	20	777	796	UCAUUGAGUGCAGCGUUGAU	AUCAACGCUGCACUCGAUAG	Cleavage
miRBase_known_12819	ath-miR397a;osa-miR397a;ptc-miR397a;vvi-miR397a;sbi-miR397-5p;bdi-miR397a;rco-miR397;aly-miR397a-5p;aly-miR397b-5p;csi-miR397;tcc-miR397;gma-miR397a;gma-miR397b-5p;ssl-miR397;lus-miR397b;cme-miR397;mtr-miR397-5p;ppe-miR397;	comp72286_c0	3	13.849	1	21	348	368	UCAUUGAGUGCAGCGUUGAUG	CAUCAGCACUGUACUUGAUGA	Cleavage
miRBase_known_12819	ath-miR397a;osa-miR397a;ptc-miR397a;vvi-miR397a;sbi-miR397-5p;bdi-miR397a;rco-miR397;aly-miR397a-5p;aly-miR397b-5p;csi-miR397;tcc-miR397;gma-miR397a;gma-miR397b-5p;ssl-miR397;lus-miR397b;cme-miR397;mtr-miR397-5p;ppe-miR397;	comp72317_c0	3	22.264	1	21	305	325	UCAUUGAGUGCAGCGUUGAUG	UAUUGACGUUGUGCUUAAUGA	Cleavage
miRBase_known_12819	ath-miR397a;osa-miR397a;ptc-miR397a;vvi-miR397a;sbi-miR397-5p;bdi-miR397a;rco-miR397;aly-miR397a-5p;aly-miR397b-5p;csi-miR397;tcc-miR397;gma-miR397a;gma-miR397b-5p;ssl-miR397;lus-miR397b;cme-miR397;mtr-miR397-5p;ppe-miR397;	comp74426_c0	3	19.233	1	20	2659	2678	UCAUUGAGUGCAGCGUUGAU	GUCAAUGCUACAUUCAGUGA	Translation
miRBase_known_12819	ath-miR397a;osa-miR397a;ptc-miR397a;vvi-miR397a;sbi-miR397-5p;bdi-miR397a;rco-miR397;aly-miR397a-5p;aly-miR397b-5p;csi-miR397;tcc-miR397;gma-miR397a;gma-miR397b-5p;ssl-miR397;lus-miR397b;cme-miR397;mtr-miR397-5p;ppe-miR397;	comp73770_c0	3	18.399	1	20	2446	2465	UCAUUGAGUGCAGCGUUGAU	GUUGAUGCAGCACUCAAUGA	Cleavage
miRBase_known_12842	ppe-miR482b-3p;	comp58888_c0	3	5.553	1	21	1100	1120	CUUCCCAAACCUCCCAUUCCU	GGGAAGGGGAGGUUUGAGGAG	Cleavage
miRBase_known_12842	ppe-miR482b-3p;	comp72379_c0	2	18.205	1	21	340	360	CUUCCCAAACCUCCCAUUCCU	GGGAAUGGGAGGAUUGGGAAA	Translation
miRBase_known_12842	ppe-miR482b-3p;	comp69650_c0	3	20.825	1	20	2370	2389	CUUCCCAAACCUCCCAUUCC	UGUAUGGGAGGUUUGGGAAA	Cleavage
miRBase_known_12842	ppe-miR482b-3p;	comp63817_c0	3	6.592	1	20	1609	1628	CUUCCCAAACCUCCCAUUCC	GGUGAGGGGGGUUUGGGAAG	Cleavage
miRBase_known_12886	mmu-miR-143-3p;hsa-miR-143-3p;dre-miR-143;oan-miR-143-3p;mml-miR-143-3p;cfa-miR-143;eca-miR-143;ssc-miR-143-3p;aca-miR-143-3p;cgr-miR-143;ipu-miR-143;oar-miR-143;ssa-miR-143-3p;	comp49430_c0	3	12.74	1	20	407	426	UGAGAUGAAGCACUGUAGCU	GGCUACAGUGUUUCAUCAUA	Cleavage
miRBase_known_12886	mmu-miR-143-3p;hsa-miR-143-3p;dre-miR-143;oan-miR-143-3p;mml-miR-143-3p;cfa-miR-143;eca-miR-143;ssc-miR-143-3p;aca-miR-143-3p;cgr-miR-143;ipu-miR-143;oar-miR-143;ssa-miR-143-3p;	comp45689_c0	3	21.708	1	20	1081	1100	UGAGAUGAAGCACUGUAGCU	AGCUGUAGGGUUUUAUCUCA	Cleavage
miRBase_known_12886	mmu-miR-143-3p;hsa-miR-143-3p;dre-miR-143;oan-miR-143-3p;mml-miR-143-3p;cfa-miR-143;eca-miR-143;ssc-miR-143-3p;aca-miR-143-3p;cgr-miR-143;ipu-miR-143;oar-miR-143;ssa-miR-143-3p;	comp76658_c0	1.5	18.061	1	20	1716	1735	UGAGAUGAAGCACUGUAGCU	AGUGACAGUGCUUCAUCUCA	Cleavage
miRBase_known_12886	mmu-miR-143-3p;hsa-miR-143-3p;dre-miR-143;oan-miR-143-3p;mml-miR-143-3p;cfa-miR-143;eca-miR-143;ssc-miR-143-3p;aca-miR-143-3p;cgr-miR-143;ipu-miR-143;oar-miR-143;ssa-miR-143-3p;	comp77780_c0	3	14.504	1	20	2444	2463	UGAGAUGAAGCACUGUAGCU	AGCUGUAGUGCUUCAUUUUC	Cleavage
miRBase_known_12886	mmu-miR-143-3p;hsa-miR-143-3p;dre-miR-143;oan-miR-143-3p;mml-miR-143-3p;cfa-miR-143;eca-miR-143;ssc-miR-143-3p;aca-miR-143-3p;cgr-miR-143;ipu-miR-143;oar-miR-143;ssa-miR-143-3p;	comp92570_c0	3	14.119	1	20	288	307	UGAGAUGAAGCACUGUAGCU	GGUUUCGGUGCUUCAUUUCA	Cleavage
miRBase_known_12886	mmu-miR-143-3p;hsa-miR-143-3p;dre-miR-143;oan-miR-143-3p;mml-miR-143-3p;cfa-miR-143;eca-miR-143;ssc-miR-143-3p;aca-miR-143-3p;cgr-miR-143;ipu-miR-143;oar-miR-143;ssa-miR-143-3p;	comp76263_c1	3	18.125	1	21	214	233	UGAGAUGAAGCACUGUAGCUC	GAGCUUCAGU-CUUCAUCUCA	Translation
miRBase_known_12886	mmu-miR-143-3p;hsa-miR-143-3p;dre-miR-143;oan-miR-143-3p;mml-miR-143-3p;cfa-miR-143;eca-miR-143;ssc-miR-143-3p;aca-miR-143-3p;cgr-miR-143;ipu-miR-143;oar-miR-143;ssa-miR-143-3p;	comp72111_c0	2.5	18.28	1	20	1058	1077	UGAGAUGAAGCACUGUAGCU	AGUUAUGGUGUUUUAUCUCA	Cleavage
miRBase_known_12886	mmu-miR-143-3p;hsa-miR-143-3p;dre-miR-143;oan-miR-143-3p;mml-miR-143-3p;cfa-miR-143;eca-miR-143;ssc-miR-143-3p;aca-miR-143-3p;cgr-miR-143;ipu-miR-143;oar-miR-143;ssa-miR-143-3p;	comp74957_c0	3	16.479	1	20	721	740	UGAGAUGAAGCACUGUAGCU	AGCUGCACUGUUUCAUCUCC	Cleavage
miRBase_known_12886	mmu-miR-143-3p;hsa-miR-143-3p;dre-miR-143;oan-miR-143-3p;mml-miR-143-3p;cfa-miR-143;eca-miR-143;ssc-miR-143-3p;aca-miR-143-3p;cgr-miR-143;ipu-miR-143;oar-miR-143;ssa-miR-143-3p;	comp73308_c1	3	14.948	1	20	1658	1677	UGAGAUGAAGCACUGUAGCU	GGUUGCAGAGCUUCAUUUCA	Cleavage
miRBase_known_12886	mmu-miR-143-3p;hsa-miR-143-3p;dre-miR-143;oan-miR-143-3p;mml-miR-143-3p;cfa-miR-143;eca-miR-143;ssc-miR-143-3p;aca-miR-143-3p;cgr-miR-143;ipu-miR-143;oar-miR-143;ssa-miR-143-3p;	comp68552_c0	3	17.804	1	20	2329	2348	UGAGAUGAAGCACUGUAGCU	AGCCACAGUGCCUCAUUUUA	Translation
miRBase_known_12982	mmu-miR-30b-5p;hsa-miR-30b-5p;rno-miR-30b-5p;gga-miR-30b-5p;dre-miR-30b;fru-miR-30b;tni-miR-30b;bta-miR-30b-5p;xtr-miR-30b;oan-miR-30b-5p;cfa-miR-30b;ssc-miR-30b-5p;eca-miR-30b;ppy-miR-30b;aca-miR-30b-5p;cgr-miR-30b-5p;tgu-miR-30e;ccr-miR-30b;mdo-miR-30b-5p;ipu-miR-30b;ssa-miR-30e-5p;chi-miR-30b-5p;tch-miR-30b-5p;oha-miR-30b-5p;	comp41516_c0	3	18.319	1	22	27	48	UGUAAACAUCCUACACUCAGCU	AGCUGAAUGUUGGGUGUUUGCA	Cleavage
miRBase_known_12982	mmu-miR-30b-5p;hsa-miR-30b-5p;rno-miR-30b-5p;gga-miR-30b-5p;dre-miR-30b;fru-miR-30b;tni-miR-30b;bta-miR-30b-5p;xtr-miR-30b;oan-miR-30b-5p;cfa-miR-30b;ssc-miR-30b-5p;eca-miR-30b;ppy-miR-30b;aca-miR-30b-5p;cgr-miR-30b-5p;tgu-miR-30e;ccr-miR-30b;mdo-miR-30b-5p;ipu-miR-30b;ssa-miR-30e-5p;chi-miR-30b-5p;tch-miR-30b-5p;oha-miR-30b-5p;	comp79473_c0	3	21.957	1	20	804	823	UGUAAACAUCCUACACUCAG	GUGGGUGUAGGAUGUUGACA	Cleavage
miRBase_known_12982	mmu-miR-30b-5p;hsa-miR-30b-5p;rno-miR-30b-5p;gga-miR-30b-5p;dre-miR-30b;fru-miR-30b;tni-miR-30b;bta-miR-30b-5p;xtr-miR-30b;oan-miR-30b-5p;cfa-miR-30b;ssc-miR-30b-5p;eca-miR-30b;ppy-miR-30b;aca-miR-30b-5p;cgr-miR-30b-5p;tgu-miR-30e;ccr-miR-30b;mdo-miR-30b-5p;ipu-miR-30b;ssa-miR-30e-5p;chi-miR-30b-5p;tch-miR-30b-5p;oha-miR-30b-5p;	comp76188_c0	3	24.218	1	20	622	641	UGUAAACAUCCUACACUCAG	CAGAGUGUUGGAGGUUUACA	Cleavage
miRBase_known_13010	ath-miR827;	comp4107_c0	3	16.583	1	21	460	480	UUAGAUGACCAUCAACAAACU	GGUUUUUUUAUUGUCAUCUAA	Translation
miRBase_known_13010	ath-miR827;	comp76776_c0	1	17.939	1	20	184	203	UUAGAUGACCAUCAACAAAC	GUUCGUUGAUGGUCAUCUAA	Cleavage
miRBase_known_13010	ath-miR827;	comp122189_c0	3	17.1	1	20	50	69	UUAGAUGACCAUCAACAAAC	AUUAGUUGAUGGACAUCUAA	Cleavage
miRBase_known_13010	ath-miR827;	comp74590_c1	2	11.747	1	20	1307	1326	UUAGAUGACCAUCAACAAAC	UUUUGUUGAUGGUCAUUUGA	Cleavage
miRBase_known_13010	ath-miR827;	comp66042_c0	3	12.46	1	20	1583	1602	UUAGAUGACCAUCAACAAAC	CUUUAUUGAUGGGCAUCUAA	Cleavage
miRBase_known_13010	ath-miR827;	comp75045_c0	3	13.517	1	19	1530	1549	UUAGA-UGACCAUCAACAAA	UUUGUUGAUGGUCAAUCUGA	Cleavage
miRBase_known_13077	ath-miR394a;ath-miR394b-5p;osa-miR394;sbi-miR394a;zma-miR394a-5p;zma-miR394b-5p;ptc-miR394a-5p;ptc-miR394b-5p;vvi-miR394b;sbi-miR394b;ghr-miR394b;ghr-miR394a;aly-miR394a-5p;aly-miR394b-5p;ahy-miR394;gma-miR394b-5p;gma-miR394a-5p;csi-miR394;tcc-miR394a;tcc-miR394b;gma-miR394c-5p;bdi-miR394;ssl-miR394;gma-miR394d;gma-miR394e;gma-miR394f;bna-miR394a;bna-miR394b;mes-miR394a;cca-miR394;lus-miR394a;lus…	comp22336_c0	3	16.668	1	20	165	184	UUGGCAUUCUGUCCACCUCC	GGAGGUGGAGAGACUGCUAA	Translation
miRBase_known_13077	ath-miR394a;ath-miR394b-5p;osa-miR394;sbi-miR394a;zma-miR394a-5p;zma-miR394b-5p;ptc-miR394a-5p;ptc-miR394b-5p;vvi-miR394b;sbi-miR394b;ghr-miR394b;ghr-miR394a;aly-miR394a-5p;aly-miR394b-5p;ahy-miR394;gma-miR394b-5p;gma-miR394a-5p;csi-miR394;tcc-miR394a;tcc-miR394b;gma-miR394c-5p;bdi-miR394;ssl-miR394;gma-miR394d;gma-miR394e;gma-miR394f;bna-miR394a;bna-miR394b;mes-miR394a;cca-miR394;lus-miR394a;lus…	comp28471_c0	3	16.799	1	20	313	332	UUGGCAUUCUGUCCACCUCC	GGAGGUGGGGAGAAUCCCAA	Translation
miRBase_known_13077	ath-miR394a;ath-miR394b-5p;osa-miR394;sbi-miR394a;zma-miR394a-5p;zma-miR394b-5p;ptc-miR394a-5p;ptc-miR394b-5p;vvi-miR394b;sbi-miR394b;ghr-miR394b;ghr-miR394a;aly-miR394a-5p;aly-miR394b-5p;ahy-miR394;gma-miR394b-5p;gma-miR394a-5p;csi-miR394;tcc-miR394a;tcc-miR394b;gma-miR394c-5p;bdi-miR394;ssl-miR394;gma-miR394d;gma-miR394e;gma-miR394f;bna-miR394a;bna-miR394b;mes-miR394a;cca-miR394;lus-miR394a;lus…	comp77432_c0	3	17.149	1	20	4014	4033	UUGGCAUUCUGUCCACCUCC	GGAGAUGCAAAGAAUGCCAA	Translation
miRBase_known_13077	ath-miR394a;ath-miR394b-5p;osa-miR394;sbi-miR394a;zma-miR394a-5p;zma-miR394b-5p;ptc-miR394a-5p;ptc-miR394b-5p;vvi-miR394b;sbi-miR394b;ghr-miR394b;ghr-miR394a;aly-miR394a-5p;aly-miR394b-5p;ahy-miR394;gma-miR394b-5p;gma-miR394a-5p;csi-miR394;tcc-miR394a;tcc-miR394b;gma-miR394c-5p;bdi-miR394;ssl-miR394;gma-miR394d;gma-miR394e;gma-miR394f;bna-miR394a;bna-miR394b;mes-miR394a;cca-miR394;lus-miR394a;lus…	comp75288_c0	1	16.891	1	20	1398	1417	UUGGCAUUCUGUCCACCUCC	GGAGGUUGACAGAAUGCCAA	Cleavage
miRBase_known_13077	ath-miR394a;ath-miR394b-5p;osa-miR394;sbi-miR394a;zma-miR394a-5p;zma-miR394b-5p;ptc-miR394a-5p;ptc-miR394b-5p;vvi-miR394b;sbi-miR394b;ghr-miR394b;ghr-miR394a;aly-miR394a-5p;aly-miR394b-5p;ahy-miR394;gma-miR394b-5p;gma-miR394a-5p;csi-miR394;tcc-miR394a;tcc-miR394b;gma-miR394c-5p;bdi-miR394;ssl-miR394;gma-miR394d;gma-miR394e;gma-miR394f;bna-miR394a;bna-miR394b;mes-miR394a;cca-miR394;lus-miR394a;lus…	comp68685_c1	3	12.821	1	20	109	128	UUGGCAUUCUGUCCACCUCC	GGAGGAGGACAGAAUUCUAA	Cleavage
miRBase_known_13077	ath-miR394a;ath-miR394b-5p;osa-miR394;sbi-miR394a;zma-miR394a-5p;zma-miR394b-5p;ptc-miR394a-5p;ptc-miR394b-5p;vvi-miR394b;sbi-miR394b;ghr-miR394b;ghr-miR394a;aly-miR394a-5p;aly-miR394b-5p;ahy-miR394;gma-miR394b-5p;gma-miR394a-5p;csi-miR394;tcc-miR394a;tcc-miR394b;gma-miR394c-5p;bdi-miR394;ssl-miR394;gma-miR394d;gma-miR394e;gma-miR394f;bna-miR394a;bna-miR394b;mes-miR394a;cca-miR394;lus-miR394a;lus…	comp71636_c0	2.5	15.564	1	20	2002	2021	UUGGCAUUCUGUCCACCUCC	GGAGAUGGACCGAAUGCUAA	Translation
miRBase_known_13077	ath-miR394a;ath-miR394b-5p;osa-miR394;sbi-miR394a;zma-miR394a-5p;zma-miR394b-5p;ptc-miR394a-5p;ptc-miR394b-5p;vvi-miR394b;sbi-miR394b;ghr-miR394b;ghr-miR394a;aly-miR394a-5p;aly-miR394b-5p;ahy-miR394;gma-miR394b-5p;gma-miR394a-5p;csi-miR394;tcc-miR394a;tcc-miR394b;gma-miR394c-5p;bdi-miR394;ssl-miR394;gma-miR394d;gma-miR394e;gma-miR394f;bna-miR394a;bna-miR394b;mes-miR394a;cca-miR394;lus-miR394a;lus…	comp69864_c0	3	13.701	1	20	1755	1774	UUGGCAUUCUGUCCACCUCC	GUAGGUGGAAAGAGUGCCAG	Translation
miRBase_known_13170	ppe-miR482f;	comp18268_c0	3	23.282	1	22	565	586	UCUUUCCUACUCCACCCAUUCC	GGCAUGGGUGGUGCAGGAAAGA	Translation
miRBase_known_13170	ppe-miR482f;	comp58250_c0	3	13.446	1	20	618	637	UCUUUCCUACUCCACCCAUU	GAUGGAUUGAGUAGGAAGGA	Cleavage
miRBase_known_13170	ppe-miR482f;	comp55542_c0	3	13.834	1	22	189	210	UCUUUCCUACUCCACCCAUUCC	GAAAAAGGUGGAGGAGGAAAGA	Translation
miRBase_known_13170	ppe-miR482f;	comp78670_c1	1	12.772	1	22	644	665	UCUUUCCUACUCCACCCAUUCC	GGAAUGGGUGGUGUAGGAAAGA	Translation
miRBase_known_13170	ppe-miR482f;	comp103736_c0	2	17.403	1	22	160	181	UCUUUCCUACUCCACCCAUUCC	GGCAUGGGUGGUGUAGGAAAGA	Translation
miRBase_known_13170	ppe-miR482f;	comp78143_c0	3	13.266	1	22	917	938	UCUUUCCUACUCCACCCAUUCC	GGGAUUGGUGGAAUAGGGAAGA	Translation
miRBase_known_13170	ppe-miR482f;	comp80391_c0	3	15.41	1	21	14	34	UCUUUCCUACUCCACCCAUUC	GAAUGGGAGGAGUAGGGGAGC	Cleavage
miRBase_known_13170	ppe-miR482f;	comp76904_c2	3	20.42	1	20	1992	2011	UCUUUCCUACUCCACCCAUU	UGUGGGUGGAGUAAGAAAGA	Cleavage
miRBase_known_13170	ppe-miR482f;	comp118760_c0	3	16.627	1	20	93	112	UCUUUCCUACUCCACCCAUU	GAUGGGUGUAAUAGGAGAGA	Translation
miRBase_known_13170	ppe-miR482f;	comp71905_c0	3	23.538	1	22	792	813	UCUUUCCUACUCCACCCAUUCC	GGUAUGGCUGGAGUCGGAAAGA	Cleavage
miRBase_known_13170	ppe-miR482f;	comp72914_c0	3	3.978	1	22	3561	3582	UCUUUCCUACUCCACCCAUUCC	GAAGUGGGAGGAGGAGGAGAGA	Translation
miRBase_known_13170	ppe-miR482f;	comp69476_c0	3	20.483	1	20	57	76	UCUUUCCUACUCCACCCAUU	AUUGGGCGGGGUAGGAAGGA	Cleavage
miRBase_known_13170	ppe-miR482f;	comp64901_c1	3	19.098	1	20	932	951	UCUUUCCUACUCCACCCAUU	AAAGGGUGGAUUGGGGAAGA	Translation
miRBase_known_13170	ppe-miR482f;	comp72338_c0	3	3.946	1	20	2099	2118	UCUUUCCUACUCCACCCAUU	AAUGGGUGAAUUUGGAAAGA	Translation
miRBase_known_13248	mes-miR482;	comp59096_c0	3	15.36	1	20	1875	1894	UCUUCCCUACUCCACCCAUU	AGAGGGUGGGGUGGGGAGGA	Cleavage
miRBase_known_13248	mes-miR482;	comp14889_c0	3	14.388	1	22	200	221	UCUUCCCUACUCCACCCAUUCC	GAGAAGGGUGGAGAGGGGAAGA	Translation
miRBase_known_13248	mes-miR482;	comp52807_c0	3	13.868	1	22	2774	2795	UCUUCCCUACUCCACCCAUUCC	GUAAUGGGUAUAGUGGGGGAGA	Cleavage
miRBase_known_13248	mes-miR482;	comp19073_c0	3	23.248	1	20	2449	2468	UCUUCCCUACUCCACCCAUU	ACUGGUUGGUGUAGGGAAGA	Translation
miRBase_known_13248	mes-miR482;	comp78670_c1	2.5	12.772	1	22	644	665	UCUUCCCUACUCCACCCAUUCC	GGAAUGGGUGGUGUAGGAAAGA	Translation
miRBase_known_13248	mes-miR482;	comp83120_c0	3	22.361	1	22	197	218	UCUUCCCUACUCCACCCAUUCC	GGAAUUGGUGGGGUGGGGAAGU	Cleavage
miRBase_known_13248	mes-miR482;	comp78143_c0	2.5	13.266	1	22	917	938	UCUUCCCUACUCCACCCAUUCC	GGGAUUGGUGGAAUAGGGAAGA	Translation
miRBase_known_13248	mes-miR482;	comp80391_c0	2.5	15.41	1	21	14	34	UCUUCCCUACUCCACCCAUUC	GAAUGGGAGGAGUAGGGGAGC	Cleavage
miRBase_known_13248	mes-miR482;	comp76275_c0	3	20.897	1	20	1442	1461	UCUUCCCUACUCCACCCAUU	GGUGGGUGGAGUGGGGAGGC	Cleavage
miRBase_known_13248	mes-miR482;	comp81943_c0	3	16.245	1	22	291	312	UCUUCCCUACUCCACCCAUUCC	GCAUUGAGUGGAGUUGGGAAGA	Cleavage
miRBase_known_13248	mes-miR482;	comp74196_c1	3	11.788	1	22	544	565	UCUUCCCUACUCCACCCAUUCC	GGCAUGAGUGGAAUAGGGAAGA	Translation
miRBase_known_13248	mes-miR482;	comp64901_c1	2.5	19.098	1	20	932	951	UCUUCCCUACUCCACCCAUU	AAAGGGUGGAUUGGGGAAGA	Translation
miRBase_known_13248	mes-miR482;	comp73308_c1	3	14.239	1	22	341	362	UCUUCCCUACUCCACCCAUUCC	GAGGUUGGUGGAGCAGGGAAGA	Translation
miRBase_known_13248	mes-miR482;	comp75899_c0	3	12.175	1	20	354	373	UCUUCCCUACUCCACCCAUU	CAUGGGUUGUGUAGGGAAGA	Translation
miRBase_known_13248	mes-miR482;	comp73812_c0	3	18.736	1	20	1731	1750	UCUUCCCUACUCCACCCAUU	AAUGGCUGCAGUUGGGAAGA	Cleavage
miRBase_known_13336	osa-miR399a;osa-miR399b;osa-miR399c;sbi-miR399a;sbi-miR399c;zma-miR399a-3p;zma-miR399c-3p;sbi-miR399h;ptc-miR399f;ptc-miR399g;vvi-miR399a;vvi-miR399h;sbi-miR399j;zma-miR399h-3p;csi-miR399e;csi-miR399c;tcc-miR399g;bdi-miR399b;vun-miR399b;mes-miR399a;lus-miR399b;lus-miR399d;mdm-miR399a;mdm-miR399b;mdm-miR399c;bdi-miR399c;gma-miR399i;ata-miR399b-3p;ata-miR399a-3p;	comp47977_c0	1.5	23.481	1	21	429	449	UGCCAAAGGAGAAUUGCCCUG	UGGGGCAAAUCUCCUUUGGCA	Cleavage
miRBase_known_13336	osa-miR399a;osa-miR399b;osa-miR399c;sbi-miR399a;sbi-miR399c;zma-miR399a-3p;zma-miR399c-3p;sbi-miR399h;ptc-miR399f;ptc-miR399g;vvi-miR399a;vvi-miR399h;sbi-miR399j;zma-miR399h-3p;csi-miR399e;csi-miR399c;tcc-miR399g;bdi-miR399b;vun-miR399b;mes-miR399a;lus-miR399b;lus-miR399d;mdm-miR399a;mdm-miR399b;mdm-miR399c;bdi-miR399c;gma-miR399i;ata-miR399b-3p;ata-miR399a-3p;	comp38908_c0	2.5	22.159	1	21	64	84	UGCCAAAGGAGAAUUGCCCUG	CGGGGCAACUGUCCUUUGGCA	Translation
miRBase_known_13336	osa-miR399a;osa-miR399b;osa-miR399c;sbi-miR399a;sbi-miR399c;zma-miR399a-3p;zma-miR399c-3p;sbi-miR399h;ptc-miR399f;ptc-miR399g;vvi-miR399a;vvi-miR399h;sbi-miR399j;zma-miR399h-3p;csi-miR399e;csi-miR399c;tcc-miR399g;bdi-miR399b;vun-miR399b;mes-miR399a;lus-miR399b;lus-miR399d;mdm-miR399a;mdm-miR399b;mdm-miR399c;bdi-miR399c;gma-miR399i;ata-miR399b-3p;ata-miR399a-3p;	comp85143_c0	2.5	21.124	1	21	234	254	UGCCAAAGGAGAAUUGCCCUG	UGGGGAGAUUCUCUUUUGGCA	Cleavage
miRBase_known_13336	osa-miR399a;osa-miR399b;osa-miR399c;sbi-miR399a;sbi-miR399c;zma-miR399a-3p;zma-miR399c-3p;sbi-miR399h;ptc-miR399f;ptc-miR399g;vvi-miR399a;vvi-miR399h;sbi-miR399j;zma-miR399h-3p;csi-miR399e;csi-miR399c;tcc-miR399g;bdi-miR399b;vun-miR399b;mes-miR399a;lus-miR399b;lus-miR399d;mdm-miR399a;mdm-miR399b;mdm-miR399c;bdi-miR399c;gma-miR399i;ata-miR399b-3p;ata-miR399a-3p;	comp77865_c0	2.5	13.08	1	20	3034	3053	UGCCAAAGGAGAAUUGCCCU	ACGGCAAUUAUCUUUUGGCA	Translation
miRBase_known_13336	osa-miR399a;osa-miR399b;osa-miR399c;sbi-miR399a;sbi-miR399c;zma-miR399a-3p;zma-miR399c-3p;sbi-miR399h;ptc-miR399f;ptc-miR399g;vvi-miR399a;vvi-miR399h;sbi-miR399j;zma-miR399h-3p;csi-miR399e;csi-miR399c;tcc-miR399g;bdi-miR399b;vun-miR399b;mes-miR399a;lus-miR399b;lus-miR399d;mdm-miR399a;mdm-miR399b;mdm-miR399c;bdi-miR399c;gma-miR399i;ata-miR399b-3p;ata-miR399a-3p;	comp75912_c0	1.5	17.995	1	21	105	125	UGCCAAAGGAGAAUUGCCCUG	CAGGGCAGAUCUCCUUUGGCA	Cleavage
miRBase_known_13336	osa-miR399a;osa-miR399b;osa-miR399c;sbi-miR399a;sbi-miR399c;zma-miR399a-3p;zma-miR399c-3p;sbi-miR399h;ptc-miR399f;ptc-miR399g;vvi-miR399a;vvi-miR399h;sbi-miR399j;zma-miR399h-3p;csi-miR399e;csi-miR399c;tcc-miR399g;bdi-miR399b;vun-miR399b;mes-miR399a;lus-miR399b;lus-miR399d;mdm-miR399a;mdm-miR399b;mdm-miR399c;bdi-miR399c;gma-miR399i;ata-miR399b-3p;ata-miR399a-3p;	comp65616_c0	2.5	14.225	1	20	3409	3428	UGCCAAAGGAGAAUUGCCCU	AGGGUAAUUCUCAUUUGGCC	Cleavage
miRBase_known_13336	osa-miR399a;osa-miR399b;osa-miR399c;sbi-miR399a;sbi-miR399c;zma-miR399a-3p;zma-miR399c-3p;sbi-miR399h;ptc-miR399f;ptc-miR399g;vvi-miR399a;vvi-miR399h;sbi-miR399j;zma-miR399h-3p;csi-miR399e;csi-miR399c;tcc-miR399g;bdi-miR399b;vun-miR399b;mes-miR399a;lus-miR399b;lus-miR399d;mdm-miR399a;mdm-miR399b;mdm-miR399c;bdi-miR399c;gma-miR399i;ata-miR399b-3p;ata-miR399a-3p;	comp67947_c0	3	16.913	1	21	374	394	UGCCAAAGGAGAAUUGCCCUG	UAAGGUACUUCUCUUUUGGCA	Cleavage
miRBase_known_13336	osa-miR399a;osa-miR399b;osa-miR399c;sbi-miR399a;sbi-miR399c;zma-miR399a-3p;zma-miR399c-3p;sbi-miR399h;ptc-miR399f;ptc-miR399g;vvi-miR399a;vvi-miR399h;sbi-miR399j;zma-miR399h-3p;csi-miR399e;csi-miR399c;tcc-miR399g;bdi-miR399b;vun-miR399b;mes-miR399a;lus-miR399b;lus-miR399d;mdm-miR399a;mdm-miR399b;mdm-miR399c;bdi-miR399c;gma-miR399i;ata-miR399b-3p;ata-miR399a-3p;	comp59983_c0	3	22.813	1	20	190	209	UGCCAAAGGAGAAUUGCCCU	AGGCCAAAUCUGCUUUGGCA	Translation
miRBase_known_13503	osa-miR166d-5p;zma-miR166c-5p;gma-miR166a-5p;mtr-miR166g-5p;csi-miR166e-5p;aly-miR166a-5p;aly-miR166c-5p;aly-miR166d-5p;gma-miR166c-5p;bdi-miR166e-5p;gma-miR166l;stu-miR166a-5p;	comp102328_c0	2.5	12.279	1	20	74	93	GGAAUGUUGUCUGGCUCGAG	CUCGAGCUAGAUAACAUUAC	Cleavage
miRBase_known_13503	osa-miR166d-5p;zma-miR166c-5p;gma-miR166a-5p;mtr-miR166g-5p;csi-miR166e-5p;aly-miR166a-5p;aly-miR166c-5p;aly-miR166d-5p;gma-miR166c-5p;bdi-miR166e-5p;gma-miR166l;stu-miR166a-5p;	comp100556_c0	3	10.433	1	20	1	20	GGAAUGUUGUCUGGCUCGAG	AGGGAGCCAGACAACAUUCC	Cleavage
miRBase_known_13503	osa-miR166d-5p;zma-miR166c-5p;gma-miR166a-5p;mtr-miR166g-5p;csi-miR166e-5p;aly-miR166a-5p;aly-miR166c-5p;aly-miR166d-5p;gma-miR166c-5p;bdi-miR166e-5p;gma-miR166l;stu-miR166a-5p;	comp79204_c0	3	17.741	1	20	964	983	GGAAUGUUGUCUGGCUCGAG	AGGGAGCCAGACAACAUUCC	Cleavage
miRBase_known_13503	osa-miR166d-5p;zma-miR166c-5p;gma-miR166a-5p;mtr-miR166g-5p;csi-miR166e-5p;aly-miR166a-5p;aly-miR166c-5p;aly-miR166d-5p;gma-miR166c-5p;bdi-miR166e-5p;gma-miR166l;stu-miR166a-5p;	comp76782_c0	3	18.46	1	20	4018	4037	GGAAUGUUGUCUGGCUCGAG	CUCCAGCUUGACAACAUUUC	Cleavage
miRBase_known_1367	ggo-miR-29a;age-miR-29a;ppa-miR-29a;ppy-miR-29a;ptr-miR-29a;mml-miR-29a-3p;sla-miR-29a;lla-miR-29a;mne-miR-29a;	comp59437_c0	2.5	20.143	1	22	158	179	CUAGCACCAUCUGAAAUCGGUU	AACCGAGGUCGGAUGGUGCUAG	Cleavage
miRBase_known_1367	ggo-miR-29a;age-miR-29a;ppa-miR-29a;ppy-miR-29a;ptr-miR-29a;mml-miR-29a-3p;sla-miR-29a;lla-miR-29a;mne-miR-29a;	comp55767_c0	3	17.337	1	21	2480	2500	CUAGCACCAUCUGAAAUCGGU	AUAGAUUGCAGAUGGUGUUAG	Cleavage
miRBase_known_1367	ggo-miR-29a;age-miR-29a;ppa-miR-29a;ppy-miR-29a;ptr-miR-29a;mml-miR-29a-3p;sla-miR-29a;lla-miR-29a;mne-miR-29a;	comp95417_c0	2.5	13.091	1	20	192	211	CUAGCACCAUCUGAAAUCGG	CUGGUUGCAGAUGGUGCUGG	Cleavage
miRBase_known_1367	ggo-miR-29a;age-miR-29a;ppa-miR-29a;ppy-miR-29a;ptr-miR-29a;mml-miR-29a-3p;sla-miR-29a;lla-miR-29a;mne-miR-29a;	comp60731_c0	3	23.22	1	21	576	595	CUAGCACCAUCUGAAAUCGGU	ACUGAUUUCAGA-GGUGCUGG	Translation
miRBase_known_1375	cca-miR156b;	comp55910_c0	1	18.377	1	20	831	850	UGACAGAAGAGAGUGAGCAU	AUGCUCUCUCUCUUCUGUCA	Cleavage
miRBase_known_1375	cca-miR156b;	comp25029_c0	1	22.616	1	20	652	671	UGACAGAAGAGAGUGAGCAU	AUGCUCCCUCUCUUCUGUCA	Cleavage
miRBase_known_1375	cca-miR156b;	comp47180_c0	1.5	10.837	1	20	767	786	UGACAGAAGAGAGUGAGCAU	GUGCUCUCUCUCUUCUGUCA	Cleavage
miRBase_known_1375	cca-miR156b;	comp41322_c0	3	13.82	1	20	338	357	UGACAGAAGAGAGUGAGCAU	AUGCAUGCUCUCUUCUGUCU	Cleavage
miRBase_known_1375	cca-miR156b;	comp45040_c0	3	16.811	1	20	422	441	UGACAGAAGAGAGUGAGCAU	AGGCUUGCUCUUUUUUGUCA	Cleavage
miRBase_known_1375	cca-miR156b;	comp14661_c0	2.5	8.2	1	20	90	109	UGACAGAAGAGAGUGAGCAU	AUGCCCACCCUCUUCUGUCG	Cleavage
miRBase_known_1375	cca-miR156b;	comp26992_c0	3	12.063	1	20	30	49	UGACAGAAGAGAGUGAGCAU	AUGGUCUCUCUCUUCUGUUG	Cleavage
miRBase_known_1375	cca-miR156b;	comp46573_c0	3	18.372	1	20	438	456	UGACAGAAGAGAGUGAGCAU	AUGCUU-CUCUCUUCUGUUA	Cleavage
miRBase_known_1375	cca-miR156b;	comp84061_c0	0.5	18.756	1	21	50	70	UGACAGAAGAGAGUGAGCAUA	UAUGCUCGCUCUCUUCUGUCA	Cleavage
miRBase_known_1375	cca-miR156b;	comp79009_c0	1.5	14.807	1	20	2560	2579	UGACAGAAGAGAGUGAGCAU	GUGCUCUCUCUCUUCUGUCA	Cleavage
miRBase_known_1375	cca-miR156b;	comp76516_c0	1.5	13.868	1	20	1687	1706	UGACAGAAGAGAGUGAGCAU	GUGCUCUCUCUCUUCUGUCA	Cleavage
miRBase_known_1375	cca-miR156b;	comp110602_c0	3	18.293	1	21	333	353	UGACAGAAGAGAGUGAGCAUA	UAUGUUUGCUUUUUUCUGUUA	Cleavage
miRBase_known_1375	cca-miR156b;	comp77074_c0	3	13.44	1	21	503	523	UGACAGAAGAGAGUGAGCAUA	UGUGCUCACCCACUUUUGUCA	Translation
miRBase_known_1375	cca-miR156b;	comp78304_c0	3	7.292	1	21	1575	1595	UGACAGAAGAGAGUGAGCAUA	UAUGCUCUGUUUCUUCUGUUA	Cleavage
miRBase_known_1375	cca-miR156b;	comp106442_c0	3	13.557	1	20	392	411	UGACAGAAGAGAGUGAGCAU	AUGCUCUCUCUCUCUUGUCA	Cleavage
miRBase_known_1375	cca-miR156b;	comp118531_c0	3	9.982	1	20	23	42	UGACAGAAGAGAGUGAGCAU	AUUCUCACUCUGUUUUGUUA	Translation
miRBase_known_1375	cca-miR156b;	comp103964_c0	3	9.263	1	20	137	156	UGACAGAAGAGAGUGAGCAU	AUGCUUUCUUUGUUCUGUCA	Translation
miRBase_known_1375	cca-miR156b;	comp78038_c0	3	11.917	1	20	1404	1423	UGACAGAAGAGAGUGAGCAU	AUUCUCCCCCUCUUCUGUCA	Cleavage
miRBase_known_1375	cca-miR156b;	comp67500_c1	1.5	11.778	1	21	2081	2101	UGACAGAAGAGAGUGAGCAUA	UGUGCUCUCUCUCUUCUGUCA	Cleavage
miRBase_known_1375	cca-miR156b;	comp63266_c0	1.5	16.389	1	21	1248	1268	UGACAGAAGAGAGUGAGCAUA	UGUGCUCUCUCUCUUCUGUCA	Cleavage
miRBase_known_1375	cca-miR156b;	comp65046_c0	3	16.402	1	21	2437	2457	UGACAGAAGAGAGUGAGCAUA	UGUCCUCACUCUCUUCUGUAA	Cleavage
miRBase_known_1375	cca-miR156b;	comp66443_c0	2.5	21.893	1	21	1404	1424	UGACAGAAGAGAGUGAGCAUA	UGUGCUCUCUAUCUUCUGUCA	Translation
miRBase_known_1375	cca-miR156b;	comp64278_c0	3	20.533	1	21	1178	1198	UGACAGAAGAGAGUGAGCAUA	UGCGCUCGCUUUCUUUUGUCA	Cleavage
miRBase_known_1375	cca-miR156b;	comp61271_c0	3	19.819	1	21	445	465	UGACAGAAGAGAGUGAGCAUA	UGUUCUCAUUAUCUUCUGUCA	Translation
miRBase_known_1375	cca-miR156b;	comp63396_c0	3	8.35	1	20	241	260	UGACAGAAGAGAGUGAGCAU	AUGUUUCCUUUUUUCUGUCA	Cleavage
miRBase_known_1375	cca-miR156b;	comp73672_c0	3	5.884	1	20	913	932	UGACAGAAGAGAGUGAGCAU	AUUUUCAAUCUCUUCUGUUA	Cleavage
miRBase_known_1375	cca-miR156b;	comp69058_c1	3	20.062	1	20	276	295	UGACAGAAGAGAGUGAGCAU	AUUCUCAUUCUUCUCUGUCA	Cleavage
miRBase_known_1375	cca-miR156b;	comp67939_c2	3	10.574	1	20	762	781	UGACAGAAGAGAGUGAGCAU	AUGCUGCCUCCCUUCUGUCA	Translation
miRBase_known_13837	eca-miR-182;hhi-miR-182;efu-miR-182;oha-miR-182-5p;	comp87800_c0	3	12.284	1	22	156	177	UUUGGCAAUGGUAGAACUCACA	UGUGAGUUUCUCCAUUGCCAGA	Cleavage
miRBase_known_13837	eca-miR-182;hhi-miR-182;efu-miR-182;oha-miR-182-5p;	comp76761_c1	3	18.232	1	22	244	265	UUUGGCAAUGGUAGAACUCACA	UGACAGUUUUAUCAUUGCCAAA	Cleavage
miRBase_known_13837	eca-miR-182;hhi-miR-182;efu-miR-182;oha-miR-182-5p;	comp79281_c0	2.5	15.714	1	22	3330	3351	UUUGGCAAUGGUAGAACUCACA	UAUGGGUUCUAUUAUUGCUGAA	Cleavage
miRBase_known_13837	eca-miR-182;hhi-miR-182;efu-miR-182;oha-miR-182-5p;	comp86442_c0	3	11.668	1	22	21	41	UUUGGCAAUGGUAGAACUCACA	UGUGAGUUCUAU-AUUGCUAAA	Translation
miRBase_known_13837	eca-miR-182;hhi-miR-182;efu-miR-182;oha-miR-182-5p;	comp119222_c0	3	15.575	1	25	230	253	UUUGGCAAUGGUAGAACUCACACUG	UAGU-UGGGUUCUAUCAUUAUCAAA	Cleavage
miRBase_known_13837	eca-miR-182;hhi-miR-182;efu-miR-182;oha-miR-182-5p;	comp78916_c0	3	18.682	1	20	1992	2011	UUUGGCAAUGGUAGAACUCA	GGAGUUCUACCAUUGUUGGA	Cleavage
miRBase_known_13837	eca-miR-182;hhi-miR-182;efu-miR-182;oha-miR-182-5p;	comp78842_c0	3	20.907	1	24	3188	3211	UUUGGCAAUGGUAGAACUCACACU	AGCUUGAGUGUUAUCUUUGCCAAA	Translation
miRBase_known_13837	eca-miR-182;hhi-miR-182;efu-miR-182;oha-miR-182-5p;	comp67678_c0	3	19.288	1	25	1157	1181	UUUGGCAAUGGUAGAACUCACACUG	UGGCGUGCGUUUCACCAUUGCCGAA	Cleavage
miRBase_known_13837	eca-miR-182;hhi-miR-182;efu-miR-182;oha-miR-182-5p;	comp73601_c0	2.5	13.572	1	20	5670	5689	UUUGGCAAUGGUAGAACUCA	UGCUUUCUGCCAUUGCCAAA	Cleavage
miRBase_known_13837	eca-miR-182;hhi-miR-182;efu-miR-182;oha-miR-182-5p;	comp64479_c0	3	20.38	1	20	212	231	UUUGGCAAUGGUAGAACUCA	UGAGGUCUUCCAUUGCCAAU	Cleavage
miRBase_known_13899	sly-miR395a;sly-miR395b;	comp47565_c0	2	23.596	1	22	707	728	CUGAAGUGUUUGGGGGAACUCC	GGAGUUCCUCCAAACGCUUCAU	Cleavage
miRBase_known_13899	sly-miR395a;sly-miR395b;	comp52930_c0	1	13.351	1	20	180	199	CUGAAGUGUUUGGGGGAACU	AGUUCCCCCAAACACUUCAA	Cleavage
miRBase_known_13899	sly-miR395a;sly-miR395b;	comp37512_c0	3	19.103	1	22	866	887	CUGAAGUGUUUGGGGGAACUCC	GGGGUUUCCCCAGACACUUCGA	Cleavage
miRBase_known_13899	sly-miR395a;sly-miR395b;	comp54000_c0	3	14.384	1	22	1020	1041	CUGAAGUGUUUGGGGGAACUCC	GGAUUUUUCCCAAACACUUUGG	Cleavage
miRBase_known_13899	sly-miR395a;sly-miR395b;	comp42851_c0	2	11.656	1	20	240	259	CUGAAGUGUUUGGGGGAACU	AGUACCCCUAAAUACUUCAG	Cleavage
miRBase_known_13899	sly-miR395a;sly-miR395b;	comp27133_c0	3	12.344	1	21	1192	1212	CUGAAGUGUUUGGGGGAACUC	GAGUUCUCUCAUGCAUUUCAG	Translation
miRBase_known_13899	sly-miR395a;sly-miR395b;	comp44723_c0	3	17.817	1	20	369	388	CUGAAGUGUUUGGGGGAACU	GGUUCCUCCGAGCACUUCAU	Cleavage
miRBase_known_13899	sly-miR395a;sly-miR395b;	comp50895_c0	3	12.419	1	20	236	255	CUGAAGUGUUUGGGGGAACU	AGUUCUUCCAGAUAUUUUAG	Cleavage
miRBase_known_13899	sly-miR395a;sly-miR395b;	comp7839_c0	3	11.204	1	20	85	104	CUGAAGUGUUUGGGGGAACU	AGUUUCCUUCAACGCUUCAG	Translation
miRBase_known_13899	sly-miR395a;sly-miR395b;	comp6070_c0	3	15.022	1	20	585	604	CUGAAGUGUUUGGGGGAACU	AGUUCCCUUGCACAUUUCAG	Translation
miRBase_known_13899	sly-miR395a;sly-miR395b;	comp21694_c0	2.5	13.467	1	20	349	368	CUGAAGUGUUUGGGGGAACU	AGUUUCCAAAAACACUUCAG	Cleavage
miRBase_known_13899	sly-miR395a;sly-miR395b;	comp103698_c0	3	21.848	1	21	127	147	CUGAAGUGUUUGGGGGAACUC	GAGUUCCUCCAAACUCUUCAU	Cleavage
miRBase_known_13899	sly-miR395a;sly-miR395b;	comp79287_c0	2.5	19.025	1	21	1487	1507	CUGAAGUGUUUGGGGGAACUC	GAGUUUGCCCAAGCAUUUCAG	Cleavage
miRBase_known_13899	sly-miR395a;sly-miR395b;	comp105886_c0	3	12.919	1	20	32	51	CUGAAGUGUUUGGGGGAACU	AGUUUCUCCAGAUACUUCAU	Cleavage
miRBase_known_13899	sly-miR395a;sly-miR395b;	comp79238_c0	3	21.122	1	22	1343	1363	CUGAAGUGUUUGGGGGAACUCC	GGAGUUCCCC-AAACACUUUGG	Cleavage
miRBase_known_13899	sly-miR395a;sly-miR395b;	comp77865_c0	2.5	8.551	1	20	1991	2010	CUGAAGUGUUUGGGGGAACU	AUUUCUUCCAAAUACUUCAG	Cleavage
miRBase_known_13899	sly-miR395a;sly-miR395b;	comp78998_c0	2.5	12.547	1	20	8766	8785	CUGAAGUGUUUGGGGGAACU	AGUUAUCUUAAACACUUCAG	Cleavage
miRBase_known_13899	sly-miR395a;sly-miR395b;	comp80946_c0	3	11.9	1	20	289	308	CUGAAGUGUUUGGGGGAACU	UGUUGCCCCAAACACUUCAC	Cleavage
miRBase_known_13899	sly-miR395a;sly-miR395b;	comp76994_c0	3	16.499	1	20	781	800	CUGAAGUGUUUGGGGGAACU	UGUUUCCACAAAUACUUCAG	Cleavage
miRBase_known_13899	sly-miR395a;sly-miR395b;	comp91383_c0	3	20.2	1	20	45	64	CUGAAGUGUUUGGGGGAACU	AGUUCUGUUAGACACUUCAG	Cleavage
miRBase_known_13899	sly-miR395a;sly-miR395b;	comp113736_c0	3	10.28	1	20	200	219	CUGAAGUGUUUGGGGGAACU	AGUUCCCAUCAAUACUUCAG	Translation
miRBase_known_13899	sly-miR395a;sly-miR395b;	comp76447_c0	3	9.162	1	20	363	382	CUGAAGUGUUUGGGGGAACU	AGUUUCCCCUACCAUUUCAG	Translation
miRBase_known_13899	sly-miR395a;sly-miR395b;	comp77344_c0	3	18.142	1	20	2287	2306	CUGAAGUGUUUGGGGGAACU	AGUUUCCCCUCACGCUUCAG	Translation
miRBase_known_13899	sly-miR395a;sly-miR395b;	comp62485_c0	0	17.505	1	22	623	644	CUGAAGUGUUUGGGGGAACUCC	GGAGUUCCCCCAAACACUUCAG	Cleavage
miRBase_known_13899	sly-miR395a;sly-miR395b;	comp70039_c0	2.5	19.557	1	22	1083	1104	CUGAAGUGUUUGGGGGAACUCC	GGAGUUCCCUCGAAGACUUCGG	Cleavage
miRBase_known_13899	sly-miR395a;sly-miR395b;	comp67445_c0	2	11.268	1	21	66	86	CUGAAGUGUUUGGGGGAACUC	GAGUUCACCCAAACACUUCAA	Cleavage
miRBase_known_13899	sly-miR395a;sly-miR395b;	comp64901_c1	2.5	16.509	1	21	1411	1431	CUGAAGUGUUUGGGGGAACUC	GGGUUUCCCCAAACACUUCGA	Cleavage
miRBase_known_13899	sly-miR395a;sly-miR395b;	comp74905_c0	2.5	17.456	1	20	2094	2113	CUGAAGUGUUUGGGGGAACU	AGUUCUCCUGAAUACUUUAG	Cleavage
miRBase_known_13899	sly-miR395a;sly-miR395b;	comp61079_c0	3	12.44	1	20	1399	1418	CUGAAGUGUUUGGGGGAACU	AGUUCCUCUAAACAUAUCAG	Cleavage
miRBase_known_13899	sly-miR395a;sly-miR395b;	comp69914_c0	3	19.279	1	20	4629	4648	CUGAAGUGUUUGGGGGAACU	UGUUCCACCAAACACUUCAA	Cleavage
miRBase_known_13899	sly-miR395a;sly-miR395b;	comp65640_c0	3	14.142	1	20	2042	2061	CUGAAGUGUUUGGGGGAACU	GGGUUCCUCAAACACUUUAG	Cleavage
miRBase_known_13899	sly-miR395a;sly-miR395b;	comp74414_c0	3	9.538	1	20	2173	2192	CUGAAGUGUUUGGGGGAACU	AGUUCCUUUUAGCACUUCAG	Translation
miRBase_known_13899	sly-miR395a;sly-miR395b;	comp73912_c0	3	17.175	1	20	2979	2998	CUGAAGUGUUUGGGGGAACU	AGUUCCCUCAAGGAUUUCGG	Cleavage
miRBase_known_13899	sly-miR395a;sly-miR395b;	comp66190_c0	3	18.127	1	20	1353	1372	CUGAAGUGUUUGGGGGAACU	AGGUUCUUCAAACACUUUAG	Cleavage
miRBase_known_13899	sly-miR395a;sly-miR395b;	comp60599_c0	3	11.79	1	20	739	758	CUGAAGUGUUUGGGGGAACU	AGCUUCUACAAACACUUCAG	Cleavage
miRBase_known_13899	sly-miR395a;sly-miR395b;	comp60074_c0	3	12.752	1	20	385	404	CUGAAGUGUUUGGGGGAACU	AUUUUCAUCAAACACUUCAG	Cleavage
miRBase_known_13899	sly-miR395a;sly-miR395b;	comp63082_c0	3	15.728	1	20	438	457	CUGAAGUGUUUGGGGGAACU	AGUUCCCCCCAAAACUUUGG	Translation
miRBase_known_13899	sly-miR395a;sly-miR395b;	comp63419_c0	3	4.088	1	20	2304	2323	CUGAAGUGUUUGGGGGAACU	AAUUCCUCAAAAUACUUCAG	Cleavage
miRBase_known_13899	sly-miR395a;sly-miR395b;	comp70666_c0	3	19.619	1	20	1891	1910	CUGAAGUGUUUGGGGGAACU	AAUGCCCUCAAACAUUUCAG	Cleavage
miRBase_known_14004	ppe-miR6284;	comp22975_c0	3	22.283	1	20	250	269	UUUGGACCAUGGAUGAAGAU	AUCUUCUUCUUUGGUCCAAG	Translation
miRBase_known_14004	ppe-miR6284;	comp78093_c0	3	16.901	1	21	1730	1750	UUUGGACCAUGGAUGAAGAUU	GAUUUUCAUGUGUGGUCCAAG	Cleavage
miRBase_known_14004	ppe-miR6284;	comp76876_c1	3	23.657	1	20	3390	3409	UUUGGACCAUGGAUGAAGAU	AGCUUCAUCCAUGGUUCGAU	Cleavage
miRBase_known_14004	ppe-miR6284;	comp77157_c0	3	20.392	1	20	1798	1817	UUUGGACCAUGGAUGAAGAU	CUCUUCUUCCAUGGUCCGAG	Cleavage
miRBase_known_14004	ppe-miR6284;	comp93373_c0	3	16.494	1	20	397	416	UUUGGACCAUGGAUGAAGAU	AUUCUCAGCUAUGGUCCAAA	Cleavage
miRBase_known_14004	ppe-miR6284;	comp62868_c0	3	14.21	1	19	1209	1228	UUUGGACCAUGGA-UGAAGA	UUUUCAGUCUAUGGUCCAAA	Cleavage
miRBase_known_14015	ppe-miR7122b-5p;	comp56801_c0	3	8.806	1	22	1059	1080	UUAUACAAUGAAAUCACGGUCG	UGACUGUGAUUUCUUUGUAAAA	Translation
miRBase_known_14015	ppe-miR7122b-5p;	comp13108_c0	2.5	15.447	1	20	447	466	UUAUACAAUGAAAUCACGGU	ACCGUGAUUUUAUUGUGAAA	Cleavage
miRBase_known_14015	ppe-miR7122b-5p;	comp46830_c1	3	17.223	1	20	2363	2382	UUAUACAAUGAAAUCACGGU	AUGGUGGUUUCGUUGUAUGA	Cleavage
miRBase_known_14015	ppe-miR7122b-5p;	comp77218_c0	3	10.52	1	20	200	219	UUAUACAAUGAAAUCACGGU	ACUGUUAUUUUGUUGUAUAG	Cleavage
miRBase_known_14015	ppe-miR7122b-5p;	comp112290_c0	3	7.428	1	20	321	340	UUAUACAAUGAAAUCACGGU	AUUGUAAUUUCAUUGUAUGG	Cleavage
miRBase_known_14015	ppe-miR7122b-5p;	comp74680_c0	1	14.848	1	22	308	329	UUAUACAAUGAAAUCACGGUCG	CGACCGUGAUUUCUUUGUAUAA	Translation
miRBase_known_14015	ppe-miR7122b-5p;	comp74718_c0	2.5	15.936	1	22	571	592	UUAUACAAUGAAAUCACGGUCG	CGGCCGUCAUCUCAUUGUAUAA	Cleavage
miRBase_known_14015	ppe-miR7122b-5p;	comp75760_c0	2.5	13.938	1	20	2414	2433	UUAUACAAUGAAAUCACGGU	ACCGUGGUUUCAUUUUAUGA	Cleavage
miRBase_known_14015	ppe-miR7122b-5p;	comp75524_c1	3	13.374	1	20	1711	1730	UUAUACAAUGAAAUCACGGU	ACUCUGAUUUCAUUGUAAAA	Cleavage
miRBase_known_14015	ppe-miR7122b-5p;	comp73417_c0	3	10.246	1	22	107	128	UUAUACAAUGAAAUCACGGUCG	CUACUAUGAUGUUAUUGUAUAA	Cleavage
miRBase_known_14015	ppe-miR7122b-5p;	comp63863_c0	3	16.43	1	22	614	635	UUAUACAAUGAAAUCACGGUCG	CCAACGUUAUUUUGUUGUAUAA	Cleavage
miRBase_known_14060	ppe-miR1511-3p;	comp35523_c0	2	13.415	1	20	223	242	ACCUGGCUCUGAUACCAUAA	GCAUGGUAUCAGAGCCAGGU	Cleavage
miRBase_known_14060	ppe-miR1511-3p;	comp79296_c0	2.5	17.123	1	20	1700	1719	ACCUGGCUCUGAUACCAUAA	AAGUGGUAUCAGAGCCAGGU	Cleavage
miRBase_known_14060	ppe-miR1511-3p;	comp92196_c0	3	18.342	1	20	437	456	ACCUGGCUCUGAUACCAUAA	AUAGGGUAUCAAAGCCAGGU	Translation
miRBase_known_14060	ppe-miR1511-3p;	comp73407_c0	2	17.598	1	20	514	533	ACCUGGCUCUGAUACCAUAA	ACAUGGUAUCAGAGCCAGGU	Cleavage
miRBase_known_14226	ppe-miR482c-3p;	comp57556_c0	3	23.2	1	22	1163	1184	UUCCCAAGCCCGCCCAUUCCAA	UUAUAUUGGGCGGGCUUGGGAA	Cleavage
miRBase_known_14226	ppe-miR482c-3p;	comp44325_c0	3	17.263	1	20	439	458	UUCCCAAGCCCGCCCAUUCC	GGAACGGGCGGGCUUGGAAG	Cleavage
miRBase_known_14226	ppe-miR482c-3p;	comp26428_c0	3	16.855	1	20	156	175	UUCCCAAGCCCGCCCAUUCC	GUAAUUGUCGGGCUUGGGAA	Cleavage
miRBase_known_14226	ppe-miR482c-3p;	comp78867_c0	3	22.576	1	22	772	793	UUCCCAAGCCCGCCCAUUCCAA	UUGGGAUGGGAGGGCUGGGGAA	Cleavage
miRBase_known_14226	ppe-miR482c-3p;	comp78481_c1	3	12.465	1	20	4022	4041	UUCCCAAGCCCGCCCAUUCC	GAAAUGGGAGGGUUUGGGGA	Cleavage
miRBase_known_14226	ppe-miR482c-3p;	comp70271_c0	2.5	23.866	1	20	1610	1629	UUCCCAAGCCCGCCCAUUCC	GGAAUGGGUGAGUUUGGGGA	Translation
miRBase_known_14345	ath-miR162a-3p;ath-miR162b-3p;osa-miR162a;mtr-miR162;ptc-miR162a;ptc-miR162b;ghr-miR162a;cpa-miR162a;vvi-miR162;sly-miR162;sbi-miR162;csi-miR162-3p;rco-miR162;aly-miR162a-3p;aly-miR162b-3p;tcc-miR162;gma-miR162b;gma-miR162c;aau-miR162;vun-miR162;lus-miR162a;lus-miR162b;nta-miR162a;nta-miR162b;pde-miR162;htu-miR162a;hpe-miR162a;mdm-miR162a;mdm-miR162b;cme-miR162;mes-miR162;stu-miR162a-3p;stu-miR16…	comp73602_c0	2	17.72	1	21	3836	3857	UCGAUAA-ACCUCUGCAUCCAG	CUGGAUGCAGAGGUGUUAUCGA	Cleavage
miRBase_known_14345	ath-miR162a-3p;ath-miR162b-3p;osa-miR162a;mtr-miR162;ptc-miR162a;ptc-miR162b;ghr-miR162a;cpa-miR162a;vvi-miR162;sly-miR162;sbi-miR162;csi-miR162-3p;rco-miR162;aly-miR162a-3p;aly-miR162b-3p;tcc-miR162;gma-miR162b;gma-miR162c;aau-miR162;vun-miR162;lus-miR162a;lus-miR162b;nta-miR162a;nta-miR162b;pde-miR162;htu-miR162a;hpe-miR162a;mdm-miR162a;mdm-miR162b;cme-miR162;mes-miR162;stu-miR162a-3p;stu-miR16…	comp61560_c0	2.5	14.905	1	21	1672	1692	UCGAUAAACCUCUGCAUCCAG	UUGGAUGCAGAGUUUUAUCAA	Translation
miRBase_known_14435	gma-miR156f;	comp47180_c0	0	10.825	1	21	767	787	UUGACAGAAGAGAGAGAGCAC	GUGCUCUCUCUCUUCUGUCAA	Cleavage
miRBase_known_14435	gma-miR156f;	comp55910_c0	1	18.312	1	20	832	851	UUGACAGAAGAGAGAGAGCA	UGCUCUCUCUCUUCUGUCAU	Cleavage
miRBase_known_14435	gma-miR156f;	comp25029_c0	2	24.488	1	20	653	672	UUGACAGAAGAGAGAGAGCA	UGCUCCCUCUCUUCUGUCAU	Cleavage
miRBase_known_14435	gma-miR156f;	comp52367_c0	2.5	16.917	1	20	447	466	UUGACAGAAGAGAGAGAGCA	AGCUCUCUCACUUCUGUCAG	Translation
miRBase_known_14435	gma-miR156f;	comp20126_c0	3	18.117	1	22	52	73	UUGACAGAAGAGAGAGAGCACA	UAUGUUCUCUUUCUUUGGUCAA	Cleavage
miRBase_known_14435	gma-miR156f;	comp59428_c0	2.5	19.342	1	20	473	492	UUGACAGAAGAGAGAGAGCA	UGCUUUCUCGUUUCUGUUAA	Translation
miRBase_known_14435	gma-miR156f;	comp29591_c1	2.5	7.882	1	20	521	540	UUGACAGAAGAGAGAGAGCA	UCUUCUUUCUCUUCUGUUAA	Cleavage
miRBase_known_14435	gma-miR156f;	comp27463_c0	2.5	18.666	1	20	174	193	UUGACAGAAGAGAGAGAGCA	UGCUCUAUUUUUUUUGUCAA	Cleavage
miRBase_known_14435	gma-miR156f;	comp51910_c0	3	2.091	1	20	1250	1269	UUGACAGAAGAGAGAGAGCA	CUCUCUCUGUCUUCUGUCAA	Cleavage
miRBase_known_14435	gma-miR156f;	comp17330_c0	2.5	8.462	1	20	11	30	UUGACAGAAGAGAGAGAGCA	UGCUCUCUCUCUCCUGCCAA	Cleavage
miRBase_known_14435	gma-miR156f;	comp26992_c0	3	14.217	1	20	31	50	UUGACAGAAGAGAGAGAGCA	UGGUCUCUCUCUUCUGUUGC	Cleavage
miRBase_known_14435	gma-miR156f;	comp22567_c0	3	12.717	1	20	513	532	UUGACAGAAGAGAGAGAGCA	UGCUCCUUCUUCUCUGUCAA	Translation
miRBase_known_14435	gma-miR156f;	comp36794_c0	3	9.367	1	19	572	591	UUGACAG-AAGAGAGAGAGC	ACUCUCUCUCUUUCUGUCAA	Cleavage
miRBase_known_14435	gma-miR156f;	comp79009_c0	0	14.412	1	21	2560	2580	UUGACAGAAGAGAGAGAGCAC	GUGCUCUCUCUCUUCUGUCAA	Cleavage
miRBase_known_14435	gma-miR156f;	comp76516_c0	1	13.068	1	21	1687	1707	UUGACAGAAGAGAGAGAGCAC	GUGCUCUCUCUCUUCUGUCAU	Cleavage
miRBase_known_14435	gma-miR156f;	comp84061_c0	2	18.719	1	22	50	71	UUGACAGAAGAGAGAGAGCACA	UAUGCUCGCUCUCUUCUGUCAU	Cleavage
miRBase_known_14435	gma-miR156f;	comp80277_c0	2.5	12.741	1	21	182	203	UUGACAG-AAGAGAGAGAGCAC	GUGCUCUCUCUUUUUCUGUCAA	Cleavage
miRBase_known_14435	gma-miR156f;	comp85708_c0	2	17.226	1	20	173	192	UUGACAGAAGAGAGAGAGCA	UUCUUUUUCUCUUCUGUCAA	Cleavage
miRBase_known_14435	gma-miR156f;	comp88657_c0	3	13.831	1	20	108	127	UUGACAGAAGAGAGAGAGCA	CCCUUUUUCUCUUCUGUCAA	Cleavage
miRBase_known_14435	gma-miR156f;	comp106442_c0	2.5	13.941	1	20	393	412	UUGACAGAAGAGAGAGAGCA	UGCUCUCUCUCUCUUGUCAU	Cleavage
miRBase_known_14435	gma-miR156f;	comp122278_c0	3	18.579	1	20	154	173	UUGACAGAAGAGAGAGAGCA	AGCUCUUUCUCUUCUGUGAA	Cleavage
miRBase_known_14435	gma-miR156f;	comp78304_c0	3	7.304	1	22	1575	1596	UUGACAGAAGAGAGAGAGCACA	UAUGCUCUGUUUCUUCUGUUAU	Cleavage
miRBase_known_14435	gma-miR156f;	comp78757_c0	3	6.786	1	22	742	763	UUGACAGAAGAGAGAGAGCACA	UUUGCUUUCGCUCUUCUAUCAA	Cleavage
miRBase_known_14435	gma-miR156f;	comp103964_c0	2.5	9.221	1	20	138	157	UUGACAGAAGAGAGAGAGCA	UGCUUUCUUUGUUCUGUCAG	Translation
miRBase_known_14435	gma-miR156f;	comp76593_c0	3	4.496	1	20	1179	1198	UUGACAGAAGAGAGAGAGCA	UUCUCUCUCUCUUCUGUUCA	Cleavage
miRBase_known_14435	gma-miR156f;	comp79859_c0	3	11.707	1	20	1634	1653	UUGACAGAAGAGAGAGAGCA	UGCUUUCUUCCUUCUGUUAG	Translation
miRBase_known_14435	gma-miR156f;	comp78410_c0	3	13.796	1	22	1205	1226	UUGACAGAAGAGAGAGAGCACA	UCUCUUCUUUAUCUUCUGUCAA	Cleavage
miRBase_known_14435	gma-miR156f;	comp76803_c0	3	13.951	1	22	876	897	UUGACAGAAGAGAGAGAGCACA	UUUGGUUUCUAUCUUCUGUUAA	Cleavage
miRBase_known_14435	gma-miR156f;	comp113543_c0	3	13.655	1	20	51	70	UUGACAGAAGAGAGAGAGCA	UGCUUUCUCCCUUCUGCCAA	Translation
miRBase_known_14435	gma-miR156f;	comp77145_c1	3	13.667	1	20	757	776	UUGACAGAAGAGAGAGAGCA	UGCUCCUCCUCUUUUGUCAA	Cleavage
miRBase_known_14435	gma-miR156f;	comp102933_c0	3	18.086	1	22	92	113	UUGACAGAAGAGAGAGAGCACA	UUUGCUGUUUCAUUUCUGUCAA	Translation
miRBase_known_14435	gma-miR156f;	comp78038_c0	3	11.937	1	20	1405	1424	UUGACAGAAGAGAGAGAGCA	UUCUCCCCCUCUUCUGUCAA	Cleavage
miRBase_known_14435	gma-miR156f;	comp67500_c1	0	11.208	1	22	2081	2102	UUGACAGAAGAGAGAGAGCACA	UGUGCUCUCUCUCUUCUGUCAA	Cleavage
miRBase_known_14435	gma-miR156f;	comp63266_c0	1	16.467	1	22	1248	1269	UUGACAGAAGAGAGAGAGCACA	UGUGCUCUCUCUCUUCUGUCAU	Cleavage
miRBase_known_14435	gma-miR156f;	comp66443_c0	2	21.876	1	22	1404	1425	UUGACAGAAGAGAGAGAGCACA	UGUGCUCUCUAUCUUCUGUCAU	Cleavage
miRBase_known_14435	gma-miR156f;	comp70117_c0	3	8.6	1	22	2820	2841	UUGACAGAAGAGAGAGAGCACA	UGUGUUCUCUCUCUUUUCUUAA	Cleavage
miRBase_known_14435	gma-miR156f;	comp75235_c0	3	17.261	1	22	1223	1244	UUGACAGAAGAGAGAGAGCACA	UGUGAUAUUUCUUUUCUGUCAA	Cleavage
miRBase_known_14435	gma-miR156f;	comp68854_c0	2.5	12.017	1	20	262	281	UUGACAGAAGAGAGAGAGCA	AGCUCUCUCUCUUCUCUCAA	Cleavage
miRBase_known_14435	gma-miR156f;	comp64278_c0	3	21.39	1	22	1178	1199	UUGACAGAAGAGAGAGAGCACA	UGCGCUCGCUUUCUUUUGUCAA	Cleavage
miRBase_known_14435	gma-miR156f;	comp73798_c0	2.5	20.846	1	20	2178	2197	UUGACAGAAGAGAGAGAGCA	UGCUUUCUCUCUUCUUUCGA	Cleavage
miRBase_known_14435	gma-miR156f;	comp71717_c0	2.5	18.535	1	20	1213	1232	UUGACAGAAGAGAGAGAGCA	UGUUCUUUUUCUUUUGUUAA	Cleavage
miRBase_known_14435	gma-miR156f;	comp62300_c0	3	12.324	1	20	1383	1402	UUGACAGAAGAGAGAGAGCA	ACCUUUCUCUCUUCUGUCGA	Cleavage
miRBase_known_14435	gma-miR156f;	comp67132_c1	2.5	10.484	1	20	1476	1495	UUGACAGAAGAGAGAGAGCA	UCCUCUCUCUCUUCUGUUAU	Cleavage
miRBase_known_14435	gma-miR156f;	comp73357_c0	3	10.358	1	20	2440	2459	UUGACAGAAGAGAGAGAGCA	UGUUUUCUUUUUUCUGUUGA	Cleavage
miRBase_known_14435	gma-miR156f;	comp70346_c1	3	14.152	1	20	180	199	UUGACAGAAGAGAGAGAGCA	CUCUCUCUCUCAUCUGUCAA	Translation
miRBase_known_14435	gma-miR156f;	comp75398_c0	3	9.678	1	22	62	83	UUGACAGAAGAGAGAGAGCACA	UCUCCUCUUUCUUUUCUGUCAU	Cleavage
miRBase_known_14435	gma-miR156f;	comp68945_c0	3	8.897	1	22	2552	2573	UUGACAGAAGAGAGAGAGCACA	UCUUCUCUCUCUCUUCUUUUAA	Cleavage
miRBase_known_14435	gma-miR156f;	comp60999_c0	3	24.636	1	22	275	296	UUGACAGAAGAGAGAGAGCACA	UAUGCUCUCUCUCUCCUGUUUA	Cleavage
miRBase_known_14435	gma-miR156f;	comp71714_c0	3	0.967	1	20	518	537	UUGACAGAAGAGAGAGAGCA	UUUUUUCUCUCUUUUGUUAA	Cleavage
miRBase_known_14435	gma-miR156f;	comp63746_c0	3	12.216	1	20	167	186	UUGACAGAAGAGAGAGAGCA	UUCUUCUUCUCUUCUGUCAA	Cleavage
miRBase_known_14435	gma-miR156f;	comp62926_c0	2.5	4.732	1	19	24	43	UUGACAGA-AGAGAGAGAGC	GCUCUCUCUCUCUCUGUCAG	Translation
miRBase_known_14435	gma-miR156f;	comp74509_c0	3	5.402	1	19	2286	2305	UUGACAGA-AGAGAGAGAGC	UCUCUCUCUCUCUCUGUCAA	Translation
miRBase_known_14435	gma-miR156f;	comp67939_c2	3	12.006	1	20	763	782	UUGACAGAAGAGAGAGAGCA	UGCUGCCUCCCUUCUGUCAA	Translation
miRBase_known_14462	gma-miR408d;	comp47610_c0	2.5	18.822	1	20	2050	2069	UGCACUGCCUCUUCCCUGGC	GUUAGGGAAGAGGCAGUGUC	Cleavage
miRBase_known_14462	gma-miR408d;	comp33775_c0	3	17.849	1	20	946	965	UGCACUGCCUCUUCCCUGGC	GCCAGGAUAGAGGCAGUGCU	Cleavage
miRBase_known_14462	gma-miR408d;	comp63797_c0	0	19.712	1	20	1273	1292	UGCACUGCCUCUUCCCUGGC	GCCAGGGAAGAGGCAGUGCA	Cleavage
miRBase_known_14462	gma-miR408d;	comp59944_c0	2	21.442	1	20	197	216	UGCACUGCCUCUUCCCUGGC	AGCAGGGAAGAGGCAGUGCA	Cleavage
miRBase_known_14462	gma-miR408d;	comp74873_c0	2.5	19.427	1	20	220	239	UGCACUGCCUCUUCCCUGGC	CCCAGGGGAGAGACAGUGCA	Cleavage
miRBase_known_14462	gma-miR408d;	comp74210_c0	3	21.861	1	20	1333	1352	UGCACUGCCUCUUCCCUGGC	GUUGGGGAAGAGGCAGAGCA	Cleavage
miRBase_known_14462	gma-miR408d;	comp68674_c0	3	21.651	1	20	3372	3391	UGCACUGCCUCUUCCCUGGC	GCCACUGAAGAAGCAGUGCA	Translation
miRBase_known_14607	ppe-miR6285;	comp24305_c0	3	15.755	1	22	159	180	UAGUGAAGUUUGAAUUAGGGCU	AGCUCUAGUUCAAACUUCAAUG	Cleavage
miRBase_known_14607	ppe-miR6285;	comp38270_c0	2	15.179	1	20	2230	2249	UAGUGAAGUUUGAAUUAGGG	CUCUAAUUCGCACUUCACUA	Translation
miRBase_known_14607	ppe-miR6285;	comp58104_c0	3	13.974	1	20	1548	1567	UAGUGAAGUUUGAAUUAGGG	AACUAAUUUAAGCUUCACUA	Cleavage
miRBase_known_14607	ppe-miR6285;	comp55851_c0	3	9.913	1	20	1420	1439	UAGUGAAGUUUGAAUUAGGG	CCCUAAUUCAAACUUCUCAA	Cleavage
miRBase_known_14607	ppe-miR6285;	comp30197_c0	3	10.733	1	20	63	82	UAGUGAAGUUUGAAUUAGGG	CCUUGGUUCAAAUUUCAUUG	Cleavage
miRBase_known_14607	ppe-miR6285;	comp50088_c0	3	10.559	1	20	568	587	UAGUGAAGUUUGAAUUAGGG	UCCUCAUUCAAACUUCAUUU	Cleavage
miRBase_known_14607	ppe-miR6285;	comp31221_c0	3	3.523	1	20	19	38	UAGUGAAGUUUGAAUUAGGG	CUCUAUUUCAAAUUUCACUU	Cleavage
miRBase_known_14607	ppe-miR6285;	comp27472_c0	3	16.304	1	22	1642	1663	UAGUGAAGUUUGAAUUAGGGCU	ACCCUUCAUUCAUGCUUCACUA	Translation
miRBase_known_14607	ppe-miR6285;	comp28102_c0	3	19.007	1	22	315	336	UAGUGAAGUUUGAAUUAGGGCU	AACCAUAGUUCAAAGUUCAUUA	Cleavage
miRBase_known_14607	ppe-miR6285;	comp78044_c0	1	3.424	1	22	85	106	UAGUGAAGUUUGAAUUAGGGCU	AACCCUAAUUCCAACUUCACUA	Translation
miRBase_known_14607	ppe-miR6285;	comp78979_c0	3	17.947	1	20	5843	5862	UAGUGAAGUUUGAAUUAGGG	CCUUAAUCUGAACUUCACUG	Cleavage
miRBase_known_14607	ppe-miR6285;	comp88146_c0	3	13.424	1	20	657	676	UAGUGAAGUUUGAAUUAGGG	UUCUUAUUUGAACUUCACUA	Cleavage
miRBase_known_14607	ppe-miR6285;	comp70874_c1	3	13.087	1	22	215	236	UAGUGAAGUUUGAAUUAGGGCU	AGCACUAAUUCAGGCUUCACUU	Cleavage
miRBase_known_14607	ppe-miR6285;	comp61155_c0	2.5	8.236	1	20	586	605	UAGUGAAGUUUGAAUUAGGG	CCAUAAAUCAAACUUUACUA	Cleavage
miRBase_known_14607	ppe-miR6285;	comp72794_c0	3	7.515	1	22	144	165	UAGUGAAGUUUGAAUUAGGGCU	AUCCCCAUUUCCAACUUCACUA	Translation
miRBase_known_14705	efu-miR-22;	comp46153_c0	1.5	16.643	1	23	106	128	AAAGCUGCCAGUUGAAGAACUGU	GCUGUUCUAUAACUGGCAGCUUU	Cleavage
miRBase_known_14705	efu-miR-22;	comp41415_c0	2	19.489	1	20	924	943	AAAGCUGCCAGUUGAAGAAC	GUUCUUCAAUUGGAAGCUUU	Cleavage
miRBase_known_14705	efu-miR-22;	comp46223_c0	3	21.714	1	24	249	272	AAAGCUGCCAGUUGAAGAACUGUU	AAUCUUUCAUGAACUGGCAGCUUU	Cleavage
miRBase_known_14705	efu-miR-22;	comp23615_c0	3	13.34	1	20	666	685	AAAGCUGCCAGUUGAAGAAC	GUUCUUCAAUUGUUGGUUUU	Cleavage
miRBase_known_14705	efu-miR-22;	comp18135_c0	3	6.137	1	25	161	185	AAAGCUGCCAGUUGAAGAACUGUUG	CCAUUGUUCUUCCCAUGGCAGCUUU	Translation
miRBase_known_14705	efu-miR-22;	comp78059_c0	3	18.322	1	22	2125	2146	AAAGCUGCCAGUUGAAGAACUG	UAGUUCAUCAUCUGUCAGCUUU	Cleavage
miRBase_known_14705	efu-miR-22;	comp72291_c0	2	11.411	1	23	1133	1155	AAAGCUGCCAGUUGAAGAACUGU	GCAGUUCUUCAAUUGGCGGCUUA	Cleavage
miRBase_known_14705	efu-miR-22;	comp65553_c0	2.5	20.401	1	25	498	523	AAAGCUGCCAGUUGAAGAAC-UGUUG	CAGCACGUUGUUCAAUUGUCAGCUUU	Cleavage
miRBase_known_14705	efu-miR-22;	comp76049_c0	2.5	17.203	1	20	2677	2696	AAAGCUGCCAGUUGAAGAAC	GUUCUUUAACUUGUGGCUUU	Translation
miRBase_known_14705	efu-miR-22;	comp67529_c0	3	10.403	1	21	474	494	AAAGCUGCCAGUUGAAGAACU	GGUUUUUCAACAGGAAGCUUU	Translation
miRBase_known_14705	efu-miR-22;	comp67425_c0	3	13.479	1	20	1	20	AAAGCUGCCAGUUGAAGAAC	GUUCUUGGGCUGUCAGCUUU	Cleavage
miRBase_known_14801	oha-miR-100-5p;	comp47911_c0	3	15.531	1	21	968	988	AACCCGUAGAUCCGAACUUGU	ACAAUAUCGGAUCCACGGGUU	Cleavage
miRBase_known_14801	oha-miR-100-5p;	comp72133_c0	3	13.165	1	20	509	528	AACCCGUAGAUCCGAACUUG	CAAGUUUGGAUCAACGGUUU	Cleavage
miRBase_known_14988	smo-miR156b;mdm-miR156p;mdm-miR156q;mdm-miR156r;mdm-miR156s;	comp47180_c0	2	10.825	1	21	767	787	CUGACAGAAGAUAGAGAGCAC	GUGCUCUCUCUCUUCUGUCAA	Cleavage
miRBase_known_14988	smo-miR156b;mdm-miR156p;mdm-miR156q;mdm-miR156r;mdm-miR156s;	comp55910_c0	2	18.312	1	20	832	851	CUGACAGAAGAUAGAGAGCA	UGCUCUCUCUCUUCUGUCAU	Cleavage
miRBase_known_14988	smo-miR156b;mdm-miR156p;mdm-miR156q;mdm-miR156r;mdm-miR156s;	comp32978_c0	3	12.753	1	20	594	613	CUGACAGAAGAUAGAGAGCA	AGCUCUCUGUCUUCUGUUAU	Cleavage
miRBase_known_14988	smo-miR156b;mdm-miR156p;mdm-miR156q;mdm-miR156r;mdm-miR156s;	comp61_c0	2.5	9.448	1	20	183	202	CUGACAGAAGAUAGAGAGCA	UCUUCUUUAUCUUUUGUCAG	Cleavage
miRBase_known_14988	smo-miR156b;mdm-miR156p;mdm-miR156q;mdm-miR156r;mdm-miR156s;	comp12997_c0	3	7.44	1	20	84	103	CUGACAGAAGAUAGAGAGCA	UGUUCUCUGUUCUCUGUUAG	Translation
miRBase_known_14988	smo-miR156b;mdm-miR156p;mdm-miR156q;mdm-miR156r;mdm-miR156s;	comp52367_c0	3	16.917	1	20	447	466	CUGACAGAAGAUAGAGAGCA	AGCUCUCUCACUUCUGUCAG	Translation
miRBase_known_14988	smo-miR156b;mdm-miR156p;mdm-miR156q;mdm-miR156r;mdm-miR156s;	comp25029_c0	3	24.488	1	20	653	672	CUGACAGAAGAUAGAGAGCA	UGCUCCCUCUCUUCUGUCAU	Cleavage
miRBase_known_14988	smo-miR156b;mdm-miR156p;mdm-miR156q;mdm-miR156r;mdm-miR156s;	comp36878_c0	3	11.937	1	20	368	386	CUGACAGAAGAUAGAGAGCA	UGCUCUCUAU-UUCUGUCAC	Translation
miRBase_known_14988	smo-miR156b;mdm-miR156p;mdm-miR156q;mdm-miR156r;mdm-miR156s;	comp79009_c0	2	14.412	1	21	2560	2580	CUGACAGAAGAUAGAGAGCAC	GUGCUCUCUCUCUUCUGUCAA	Cleavage
miRBase_known_14988	smo-miR156b;mdm-miR156p;mdm-miR156q;mdm-miR156r;mdm-miR156s;	comp76516_c0	2	13.068	1	21	1687	1707	CUGACAGAAGAUAGAGAGCAC	GUGCUCUCUCUCUUCUGUCAU	Cleavage
miRBase_known_14988	smo-miR156b;mdm-miR156p;mdm-miR156q;mdm-miR156r;mdm-miR156s;	comp122779_c0	2.5	6.616	1	20	236	255	CUGACAGAAGAUAGAGAGCA	UGUUUUUUGUUUUCUGUCAG	Cleavage
miRBase_known_14988	smo-miR156b;mdm-miR156p;mdm-miR156q;mdm-miR156r;mdm-miR156s;	comp78410_c0	3	13.796	1	20	1207	1226	CUGACAGAAGAUAGAGAGCA	UCUUCUUUAUCUUCUGUCAA	Cleavage
miRBase_known_14988	smo-miR156b;mdm-miR156p;mdm-miR156q;mdm-miR156r;mdm-miR156s;	comp76803_c0	3	13.951	1	20	878	897	CUGACAGAAGAUAGAGAGCA	UGGUUUCUAUCUUCUGUUAA	Cleavage
miRBase_known_14988	smo-miR156b;mdm-miR156p;mdm-miR156q;mdm-miR156r;mdm-miR156s;	comp78253_c0	3	13.048	1	20	1602	1621	CUGACAGAAGAUAGAGAGCA	UGUUCUCUAUGUUCUGUUAC	Translation
miRBase_known_14988	smo-miR156b;mdm-miR156p;mdm-miR156q;mdm-miR156r;mdm-miR156s;	comp103964_c0	2.5	9.221	1	20	138	157	CUGACAGAAGAUAGAGAGCA	UGCUUUCUUUGUUCUGUCAG	Translation
miRBase_known_14988	smo-miR156b;mdm-miR156p;mdm-miR156q;mdm-miR156r;mdm-miR156s;	comp76253_c0	3	20.623	1	20	4044	4062	CUGACAGAAGAUAGAGAGCA	UGCUCUUUAUCUUCU-UCAG	Cleavage
miRBase_known_14988	smo-miR156b;mdm-miR156p;mdm-miR156q;mdm-miR156r;mdm-miR156s;	comp79859_c0	3	11.707	1	20	1634	1653	CUGACAGAAGAUAGAGAGCA	UGCUUUCUUCCUUCUGUUAG	Translation
miRBase_known_14988	smo-miR156b;mdm-miR156p;mdm-miR156q;mdm-miR156r;mdm-miR156s;	comp84061_c0	3	18.719	1	20	52	71	CUGACAGAAGAUAGAGAGCA	UGCUCGCUCUCUUCUGUCAU	Cleavage
miRBase_known_14988	smo-miR156b;mdm-miR156p;mdm-miR156q;mdm-miR156r;mdm-miR156s;	comp78544_c0	3	19.964	1	20	252	271	CUGACAGAAGAUAGAGAGCA	UGAUUUCAAUUUUCUGUCAG	Cleavage
miRBase_known_14988	smo-miR156b;mdm-miR156p;mdm-miR156q;mdm-miR156r;mdm-miR156s;	comp77344_c0	3	12.163	1	20	64	83	CUGACAGAAGAUAGAGAGCA	UCCUCUCGAGCUUCUGUCAG	Translation
miRBase_known_14988	smo-miR156b;mdm-miR156p;mdm-miR156q;mdm-miR156r;mdm-miR156s;	comp66443_c0	1	21.876	1	21	1405	1425	CUGACAGAAGAUAGAGAGCAC	GUGCUCUCUAUCUUCUGUCAU	Cleavage
miRBase_known_14988	smo-miR156b;mdm-miR156p;mdm-miR156q;mdm-miR156r;mdm-miR156s;	comp67500_c1	2	11.208	1	21	2082	2102	CUGACAGAAGAUAGAGAGCAC	GUGCUCUCUCUCUUCUGUCAA	Cleavage
miRBase_known_14988	smo-miR156b;mdm-miR156p;mdm-miR156q;mdm-miR156r;mdm-miR156s;	comp63266_c0	2	16.467	1	21	1249	1269	CUGACAGAAGAUAGAGAGCAC	GUGCUCUCUCUCUUCUGUCAU	Cleavage
miRBase_known_14988	smo-miR156b;mdm-miR156p;mdm-miR156q;mdm-miR156r;mdm-miR156s;	comp74743_c1	3	10.866	1	20	3390	3409	CUGACAGAAGAUAGAGAGCA	UUUUCUCUGUCUUUUGUUAG	Cleavage
miRBase_known_14988	smo-miR156b;mdm-miR156p;mdm-miR156q;mdm-miR156r;mdm-miR156s;	comp75515_c0	3	13.075	1	20	993	1012	CUGACAGAAGAUAGAGAGCA	UGCUCUCUGUAUUUUGUUGG	Translation
miRBase_known_14988	smo-miR156b;mdm-miR156p;mdm-miR156q;mdm-miR156r;mdm-miR156s;	comp68023_c1	3	17.885	1	20	82	101	CUGACAGAAGAUAGAGAGCA	UUCUUUCUAACUUUUGUCAG	Translation
miRBase_known_14988	smo-miR156b;mdm-miR156p;mdm-miR156q;mdm-miR156r;mdm-miR156s;	comp60635_c0	3	15.093	1	21	142	163	CUGACAGAAG-AUAGAGAGCAC	GGGCUCUCUGUUCUUCUGUUAG	Translation
miRBase_known_14988	smo-miR156b;mdm-miR156p;mdm-miR156q;mdm-miR156r;mdm-miR156s;	comp62926_c0	3	4.732	1	19	24	43	CUGACAGA-AGAUAGAGAGC	GCUCUCUCUCUCUCUGUCAG	Translation
miRBase_known_15145	asu-miR-5349-3p;	comp74020_c0	3	16.342	1	20	2130	2149	UCUGGCACACCCGGUGGCAU	AUGUCACUGGGUAUGCUAGG	Cleavage
miRBase_known_15184	hsa-miR-98-5p;mmu-miR-98-5p;rno-miR-98-5p;mml-miR-98;ptr-miR-98;ggo-miR-98;ppy-miR-98;age-miR-98;ppa-miR-98;xtr-miR-98;bta-miR-98;oan-miR-98;cfa-miR-98;eca-miR-98;ssc-miR-98;cgr-miR-98;chi-miR-98-5p;tch-miR-98-5p;oha-miR-98-5p;	comp32289_c0	2.5	12.388	1	22	445	466	UGAGGUAGUAAGUUGUAUUGUU	GACAAUAUAACUUAUUACUUUG	Cleavage
miRBase_known_15184	hsa-miR-98-5p;mmu-miR-98-5p;rno-miR-98-5p;mml-miR-98;ptr-miR-98;ggo-miR-98;ppy-miR-98;age-miR-98;ppa-miR-98;xtr-miR-98;bta-miR-98;oan-miR-98;cfa-miR-98;eca-miR-98;ssc-miR-98;cgr-miR-98;chi-miR-98-5p;tch-miR-98-5p;oha-miR-98-5p;	comp41677_c0	3	22.193	1	22	978	999	UGAGGUAGUAAGUUGUAUUGUU	AGCAAUACAAUUAGUUGCCUCA	Translation
miRBase_known_15184	hsa-miR-98-5p;mmu-miR-98-5p;rno-miR-98-5p;mml-miR-98;ptr-miR-98;ggo-miR-98;ppy-miR-98;age-miR-98;ppa-miR-98;xtr-miR-98;bta-miR-98;oan-miR-98;cfa-miR-98;eca-miR-98;ssc-miR-98;cgr-miR-98;chi-miR-98-5p;tch-miR-98-5p;oha-miR-98-5p;	comp57305_c1	3	13.23	1	22	268	289	UGAGGUAGUAAGUUGUAUUGUU	AGUUGUGCAACUUACUACUUCA	Cleavage
miRBase_known_15184	hsa-miR-98-5p;mmu-miR-98-5p;rno-miR-98-5p;mml-miR-98;ptr-miR-98;ggo-miR-98;ppy-miR-98;age-miR-98;ppa-miR-98;xtr-miR-98;bta-miR-98;oan-miR-98;cfa-miR-98;eca-miR-98;ssc-miR-98;cgr-miR-98;chi-miR-98-5p;tch-miR-98-5p;oha-miR-98-5p;	comp57249_c0	2.5	9.589	1	21	277	297	UGAGGUAGUAAGUUGUAUUGU	ACAAUACAAAUCACUACUUCA	Translation
miRBase_known_15184	hsa-miR-98-5p;mmu-miR-98-5p;rno-miR-98-5p;mml-miR-98;ptr-miR-98;ggo-miR-98;ppy-miR-98;age-miR-98;ppa-miR-98;xtr-miR-98;bta-miR-98;oan-miR-98;cfa-miR-98;eca-miR-98;ssc-miR-98;cgr-miR-98;chi-miR-98-5p;tch-miR-98-5p;oha-miR-98-5p;	comp52020_c0	3	13.967	1	22	173	194	UGAGGUAGUAAGUUGUAUUGUU	ACCAAUGCAACUUUCUUCCUCA	Translation
miRBase_known_15184	hsa-miR-98-5p;mmu-miR-98-5p;rno-miR-98-5p;mml-miR-98;ptr-miR-98;ggo-miR-98;ppy-miR-98;age-miR-98;ppa-miR-98;xtr-miR-98;bta-miR-98;oan-miR-98;cfa-miR-98;eca-miR-98;ssc-miR-98;cgr-miR-98;chi-miR-98-5p;tch-miR-98-5p;oha-miR-98-5p;	comp49857_c0	3	15.542	1	22	283	304	UGAGGUAGUAAGUUGUAUUGUU	ACCAAAACAGCUUACUGUUUCA	Cleavage
miRBase_known_15184	hsa-miR-98-5p;mmu-miR-98-5p;rno-miR-98-5p;mml-miR-98;ptr-miR-98;ggo-miR-98;ppy-miR-98;age-miR-98;ppa-miR-98;xtr-miR-98;bta-miR-98;oan-miR-98;cfa-miR-98;eca-miR-98;ssc-miR-98;cgr-miR-98;chi-miR-98-5p;tch-miR-98-5p;oha-miR-98-5p;	comp55192_c0	3	14.187	1	20	348	367	UGAGGUAGUAAGUUGUAUUG	CAAUACAACUUUCUACCCUA	Translation
miRBase_known_15184	hsa-miR-98-5p;mmu-miR-98-5p;rno-miR-98-5p;mml-miR-98;ptr-miR-98;ggo-miR-98;ppy-miR-98;age-miR-98;ppa-miR-98;xtr-miR-98;bta-miR-98;oan-miR-98;cfa-miR-98;eca-miR-98;ssc-miR-98;cgr-miR-98;chi-miR-98-5p;tch-miR-98-5p;oha-miR-98-5p;	comp54331_c0	3	3.381	1	20	131	150	UGAGGUAGUAAGUUGUAUUG	CACUAAAACUUAAUACCUCA	Cleavage
miRBase_known_15184	hsa-miR-98-5p;mmu-miR-98-5p;rno-miR-98-5p;mml-miR-98;ptr-miR-98;ggo-miR-98;ppy-miR-98;age-miR-98;ppa-miR-98;xtr-miR-98;bta-miR-98;oan-miR-98;cfa-miR-98;eca-miR-98;ssc-miR-98;cgr-miR-98;chi-miR-98-5p;tch-miR-98-5p;oha-miR-98-5p;	comp104486_c0	3	13.222	1	22	196	217	UGAGGUAGUAAGUUGUAUUGUU	AACGAUGCAACUUCCUACUUUA	Translation
miRBase_known_15184	hsa-miR-98-5p;mmu-miR-98-5p;rno-miR-98-5p;mml-miR-98;ptr-miR-98;ggo-miR-98;ppy-miR-98;age-miR-98;ppa-miR-98;xtr-miR-98;bta-miR-98;oan-miR-98;cfa-miR-98;eca-miR-98;ssc-miR-98;cgr-miR-98;chi-miR-98-5p;tch-miR-98-5p;oha-miR-98-5p;	comp79063_c0	3	18.06	1	22	1496	1517	UGAGGUAGUAAGUUGUAUUGUU	ACCAAUGUAACUUAUUAUUUUA	Cleavage
miRBase_known_15184	hsa-miR-98-5p;mmu-miR-98-5p;rno-miR-98-5p;mml-miR-98;ptr-miR-98;ggo-miR-98;ppy-miR-98;age-miR-98;ppa-miR-98;xtr-miR-98;bta-miR-98;oan-miR-98;cfa-miR-98;eca-miR-98;ssc-miR-98;cgr-miR-98;chi-miR-98-5p;tch-miR-98-5p;oha-miR-98-5p;	comp78215_c1	3	7.376	1	22	2060	2081	UGAGGUAGUAAGUUGUAUUGUU	AGCAUUACAACUCACUAUUUCA	Translation
miRBase_known_15184	hsa-miR-98-5p;mmu-miR-98-5p;rno-miR-98-5p;mml-miR-98;ptr-miR-98;ggo-miR-98;ppy-miR-98;age-miR-98;ppa-miR-98;xtr-miR-98;bta-miR-98;oan-miR-98;cfa-miR-98;eca-miR-98;ssc-miR-98;cgr-miR-98;chi-miR-98-5p;tch-miR-98-5p;oha-miR-98-5p;	comp77294_c2	3	22.106	1	20	2176	2195	UGAGGUAGUAAGUUGUAUUG	CAAUGCAAUUUGCUAUUUUA	Cleavage
miRBase_known_15184	hsa-miR-98-5p;mmu-miR-98-5p;rno-miR-98-5p;mml-miR-98;ptr-miR-98;ggo-miR-98;ppy-miR-98;age-miR-98;ppa-miR-98;xtr-miR-98;bta-miR-98;oan-miR-98;cfa-miR-98;eca-miR-98;ssc-miR-98;cgr-miR-98;chi-miR-98-5p;tch-miR-98-5p;oha-miR-98-5p;	comp77419_c0	3	16.371	1	20	1351	1370	UGAGGUAGUAAGUUGUAUUG	UAAUACAGCUUACUCCUUCA	Cleavage
miRBase_known_15184	hsa-miR-98-5p;mmu-miR-98-5p;rno-miR-98-5p;mml-miR-98;ptr-miR-98;ggo-miR-98;ppy-miR-98;age-miR-98;ppa-miR-98;xtr-miR-98;bta-miR-98;oan-miR-98;cfa-miR-98;eca-miR-98;ssc-miR-98;cgr-miR-98;chi-miR-98-5p;tch-miR-98-5p;oha-miR-98-5p;	comp99979_c0	2.5	17.482	1	22	381	402	UGAGGUAGUAAGUUGUAUUGUU	ACCAAUACAAAUAACUGCCUCA	Translation
miRBase_known_15184	hsa-miR-98-5p;mmu-miR-98-5p;rno-miR-98-5p;mml-miR-98;ptr-miR-98;ggo-miR-98;ppy-miR-98;age-miR-98;ppa-miR-98;xtr-miR-98;bta-miR-98;oan-miR-98;cfa-miR-98;eca-miR-98;ssc-miR-98;cgr-miR-98;chi-miR-98-5p;tch-miR-98-5p;oha-miR-98-5p;	comp119884_c0	3	9.571	1	22	115	136	UGAGGUAGUAAGUUGUAUUGUU	AUCAAUGAAACUUACUAUUUCG	Cleavage
miRBase_known_15184	hsa-miR-98-5p;mmu-miR-98-5p;rno-miR-98-5p;mml-miR-98;ptr-miR-98;ggo-miR-98;ppy-miR-98;age-miR-98;ppa-miR-98;xtr-miR-98;bta-miR-98;oan-miR-98;cfa-miR-98;eca-miR-98;ssc-miR-98;cgr-miR-98;chi-miR-98-5p;tch-miR-98-5p;oha-miR-98-5p;	comp71785_c0	2	15.72	1	22	1829	1850	UGAGGUAGUAAGUUGUAUUGUU	GGCAAUGCAACUUACUUCCUCA	Cleavage
miRBase_known_15184	hsa-miR-98-5p;mmu-miR-98-5p;rno-miR-98-5p;mml-miR-98;ptr-miR-98;ggo-miR-98;ppy-miR-98;age-miR-98;ppa-miR-98;xtr-miR-98;bta-miR-98;oan-miR-98;cfa-miR-98;eca-miR-98;ssc-miR-98;cgr-miR-98;chi-miR-98-5p;tch-miR-98-5p;oha-miR-98-5p;	comp61970_c0	3	18.487	1	22	419	440	UGAGGUAGUAAGUUGUAUUGUU	AACAGUGCAGCAUGCUACCUCA	Translation
miRBase_known_15184	hsa-miR-98-5p;mmu-miR-98-5p;rno-miR-98-5p;mml-miR-98;ptr-miR-98;ggo-miR-98;ppy-miR-98;age-miR-98;ppa-miR-98;xtr-miR-98;bta-miR-98;oan-miR-98;cfa-miR-98;eca-miR-98;ssc-miR-98;cgr-miR-98;chi-miR-98-5p;tch-miR-98-5p;oha-miR-98-5p;	comp72915_c0	2.5	4.754	1	21	2340	2360	UGAGGUAGUAAGUUGUAUUGU	ACAAUGCAACUUCCUACUUUA	Translation
miRBase_known_15290	crt-miR166a;csi-miR166b;mes-miR166h;	comp54325_c0	2	20.87	1	22	84	105	UCGGACCAGGCUUCAUUCCCGU	AUUGGGAUGAAGCCUGGUCCGG	Cleavage
miRBase_known_15290	crt-miR166a;csi-miR166b;mes-miR166h;	comp43857_c0	3	22.466	1	20	206	225	UCGGACCAGGCUUCAUUCCC	GGGGAUGAAGCCUGGUGCGU	Cleavage
miRBase_known_15290	crt-miR166a;csi-miR166b;mes-miR166h;	comp78504_c0	2.5	18.502	1	22	1198	1219	UCGGACCAGGCUUCAUUCCCGU	AGGGGAAGGAAGUCUGGUCUGG	Cleavage
miRBase_known_15290	crt-miR166a;csi-miR166b;mes-miR166h;	comp79322_c0	3	19.178	1	20	3596	3615	UCGGACCAGGCUUCAUUCCC	GAGAAUGAAGCAUGGUUUGA	Translation
miRBase_known_15290	crt-miR166a;csi-miR166b;mes-miR166h;	comp101815_c0	3	17.268	1	19	243	262	UCGGACCAGG-CUUCAUUCC	GGAAUGAAGAUUUGGUCCGA	Translation
miRBase_known_15290	crt-miR166a;csi-miR166b;mes-miR166h;	comp68527_c1	1.5	21.344	1	21	1466	1486	UCGGACCAGGCUUCAUUCCCG	CUGGAAUGAAGCCUGGUCCGG	Cleavage
miRBase_known_15290	crt-miR166a;csi-miR166b;mes-miR166h;	comp71514_c0	3	17.819	1	20	3278	3297	UCGGACCAGGCUUCAUUCCC	GUGGAUGAAGUUUGGUCUGA	Cleavage
miRBase_known_1536	hsa-miR-182-5p;ptr-miR-182;bta-miR-182;cfa-miR-182;pma-miR-182;ssc-miR-182;	comp87800_c0	3	12.284	1	22	156	177	UUUGGCAAUGGUAGAACUCACA	UGUGAGUUUCUCCAUUGCCAGA	Cleavage
miRBase_known_1536	hsa-miR-182-5p;ptr-miR-182;bta-miR-182;cfa-miR-182;pma-miR-182;ssc-miR-182;	comp76761_c1	3	18.232	1	22	244	265	UUUGGCAAUGGUAGAACUCACA	UGACAGUUUUAUCAUUGCCAAA	Cleavage
miRBase_known_1536	hsa-miR-182-5p;ptr-miR-182;bta-miR-182;cfa-miR-182;pma-miR-182;ssc-miR-182;	comp79281_c0	2.5	15.714	1	22	3330	3351	UUUGGCAAUGGUAGAACUCACA	UAUGGGUUCUAUUAUUGCUGAA	Cleavage
miRBase_known_1536	hsa-miR-182-5p;ptr-miR-182;bta-miR-182;cfa-miR-182;pma-miR-182;ssc-miR-182;	comp86442_c0	3	11.668	1	22	21	41	UUUGGCAAUGGUAGAACUCACA	UGUGAGUUCUAU-AUUGCUAAA	Translation
miRBase_known_1536	hsa-miR-182-5p;ptr-miR-182;bta-miR-182;cfa-miR-182;pma-miR-182;ssc-miR-182;	comp78916_c0	3	18.682	1	20	1992	2011	UUUGGCAAUGGUAGAACUCA	GGAGUUCUACCAUUGUUGGA	Cleavage
miRBase_known_1536	hsa-miR-182-5p;ptr-miR-182;bta-miR-182;cfa-miR-182;pma-miR-182;ssc-miR-182;	comp119222_c0	3	15.575	1	20	234	253	UUUGGCAAUGGUAGAACUCA	UGGGUUCUAUCAUUAUCAAA	Cleavage
miRBase_known_1536	hsa-miR-182-5p;ptr-miR-182;bta-miR-182;cfa-miR-182;pma-miR-182;ssc-miR-182;	comp78842_c0	3	20.907	1	24	3188	3211	UUUGGCAAUGGUAGAACUCACACU	AGCUUGAGUGUUAUCUUUGCCAAA	Translation
miRBase_known_1536	hsa-miR-182-5p;ptr-miR-182;bta-miR-182;cfa-miR-182;pma-miR-182;ssc-miR-182;	comp67678_c0	3	19.288	1	24	1158	1181	UUUGGCAAUGGUAGAACUCACACU	GGCGUGCGUUUCACCAUUGCCGAA	Cleavage
miRBase_known_1536	hsa-miR-182-5p;ptr-miR-182;bta-miR-182;cfa-miR-182;pma-miR-182;ssc-miR-182;	comp73601_c0	2.5	13.572	1	20	5670	5689	UUUGGCAAUGGUAGAACUCA	UGCUUUCUGCCAUUGCCAAA	Cleavage
miRBase_known_1536	hsa-miR-182-5p;ptr-miR-182;bta-miR-182;cfa-miR-182;pma-miR-182;ssc-miR-182;	comp64479_c0	3	20.38	1	20	212	231	UUUGGCAAUGGUAGAACUCA	UGAGGUCUUCCAUUGCCAAU	Cleavage
miRBase_known_1542	efu-miR-27b;	comp47591_c0	2.5	12.486	1	21	434	454	GUUCACAGUGGCUAAGUUCUG	CAGGACUUUGACACUGUGAAC	Translation
miRBase_known_1542	efu-miR-27b;	comp123701_c0	3	22.749	1	21	127	147	GUUCACAGUGGCUAAGUUCUG	UAGAACUUGGCCACUCUGAAA	Cleavage
miRBase_known_1542	efu-miR-27b;	comp76530_c1	3	13.852	1	20	2706	2725	GUUCACAGUGGCUAAGUUCU	AGAACUUGUUUGCUGUGAAC	Cleavage
miRBase_known_1542	efu-miR-27b;	comp73089_c0	3	10.459	1	21	371	391	GUUCACAGUGGCUAAGUUCUG	UAGAACUUGGCCACUGUUAAA	Cleavage
miRBase_known_1542	efu-miR-27b;	comp73877_c0	3	19.408	1	24	629	652	GUUCACAGUGGCUAAGUUCUGCAC	GCGAGGCACUUAGUCACUGUGGAU	Cleavage
miRBase_known_1542	efu-miR-27b;	comp76061_c0	3	15.591	1	21	1460	1479	GUUCACAGUGGCUAAGUUCUG	CAGAGCUUA-CUACUGUGAAC	Cleavage
miRBase_known_1542	efu-miR-27b;	comp63032_c0	3	19.278	1	20	248	267	GUUCACAGUGGCUAAGUUCU	AUAGCUUAGCAGCUGUGAAC	Translation
miRBase_known_15438	osa-miR159d;	comp18130_c0	1	22.028	1	21	54	74	AUUGGAUUGAAGGGAGCUCCG	UGGAGCUCCCUUCAAUCCAAG	Cleavage
miRBase_known_15438	osa-miR159d;	comp18433_c0	3	22.123	1	20	109	128	AUUGGAUUGAAGGGAGCUCC	GGAGCUUCCUUUGGUCCAAA	Cleavage
miRBase_known_15438	osa-miR159d;	comp56018_c0	3	18.09	1	20	476	495	AUUGGAUUGAAGGGAGCUCC	GGAGCUCUCUUCAGUCUGAG	Cleavage
miRBase_known_15438	osa-miR159d;	comp1178_c0	2.5	13.55	1	21	208	228	AUUGGAUUGAAGGGAGCUCCG	UGGUGCUACCUUCAAUCUAAU	Cleavage
miRBase_known_15438	osa-miR159d;	comp112286_c0	2.5	13.113	1	20	48	67	AUUGGAUUGAAGGGAGCUCC	GGAGCUCCUUUUAAUUCAAA	Cleavage
miRBase_known_15438	osa-miR159d;	comp104483_c0	3	14.35	1	20	120	139	AUUGGAUUGAAGGGAGCUCC	UGGUUUCCCUUCAAUCCAAU	Cleavage
miRBase_known_15438	osa-miR159d;	comp70644_c0	1.5	23.161	1	21	1850	1870	AUUGGAUUGAAGGGAGCUCCG	UGGAGCUCCCUUCACUCCAAU	Cleavage
miRBase_known_15438	osa-miR159d;	comp70373_c0	2	13.99	1	20	1513	1532	AUUGGAUUGAAGGGAGCUCC	AGAGCUCCCUUCAAUCCAAA	Cleavage
miRBase_known_15438	osa-miR159d;	comp75658_c0	3	19.141	1	21	1323	1343	AUUGGAUUGAAGGGAGCUCCG	UGGAGCUCUUUUCAAACCAGU	Cleavage
miRBase_known_15438	osa-miR159d;	comp74114_c0	3	15.273	1	21	647	667	AUUGGAUUGAAGGGAGCUCCG	UGGAGUUACUUUCAAUCCAAG	Cleavage
miRBase_known_15438	osa-miR159d;	comp73804_c0	3	20.682	1	20	1834	1853	AUUGGAUUGAAGGGAGCUCC	GGGGUACCCUUCAGUCCAGU	Cleavage
miRBase_known_15438	osa-miR159d;	comp64840_c0	3	13.557	1	21	1334	1354	AUUGGAUUGAAGGGAGCUCCG	UGAAGUCUCCUUCAAUCCAAU	Cleavage
miRBase_known_15438	osa-miR159d;	comp71229_c0	3	16.473	1	20	1312	1331	AUUGGAUUGAAGGGAGCUCC	GGGGGACCCUUCAGUCCAAU	Cleavage
miRBase_known_15555	aca-miR-222a-3p;ptr-miR-222;ggo-miR-222;ssa-miR-222b-3p;	comp71787_c0	3	21.625	1	21	468	488	AGCUACAUCUGGCUACUGGGU	ACCCAGUAGCCGGAAGUAGCG	Cleavage
miRBase_known_15555	aca-miR-222a-3p;ptr-miR-222;ggo-miR-222;ssa-miR-222b-3p;	comp62987_c0	3	18.056	1	20	255	274	AGCUACAUCUGGCUACUGGG	CCUAGUAGCUAGAAGUAGUU	Cleavage
miRBase_known_15555	aca-miR-222a-3p;ptr-miR-222;ggo-miR-222;ssa-miR-222b-3p;	comp75382_c3	3	24.393	1	22	2121	2142	AGCUACAUCUGGCUACUGGGUC	GCCCCGGUGGCCUGCUGUAGCU	Translation
miRBase_known_15555	aca-miR-222a-3p;ptr-miR-222;ggo-miR-222;ssa-miR-222b-3p;	comp66323_c0	3	21.415	1	20	1328	1347	AGCUACAUCUGGCUACUGGG	CCCAGUAGCAGAAUGUAGUU	Translation
miRBase_known_15641	bna-miR167d;lja-miR167a;lja-miR167b;lja-miR167c;	comp8038_c0	2.5	22.953	1	20	29	47	UGAAGCUGCCAGCAUGAUCU	AGAUCAUG-UGGUAGCUUCA	Cleavage
miRBase_known_15641	bna-miR167d;lja-miR167a;lja-miR167b;lja-miR167c;	comp82004_c0	0	17.202	1	20	67	86	UGAAGCUGCCAGCAUGAUCU	AGAUCAUGCUGGCAGCUUCA	Cleavage
miRBase_known_15641	bna-miR167d;lja-miR167a;lja-miR167b;lja-miR167c;	comp65459_c0	3	17.038	1	20	310	329	UGAAGCUGCCAGCAUGAUCU	GGAUCAAGCUAGUAGCUUCA	Translation
miRBase_known_15641	bna-miR167d;lja-miR167a;lja-miR167b;lja-miR167c;	comp74540_c0	3	19.064	1	20	3460	3479	UGAAGCUGCCAGCAUGAUCU	AGAUUGAGCUUGCAGCUUCA	Translation
miRBase_known_15641	bna-miR167d;lja-miR167a;lja-miR167b;lja-miR167c;	comp75629_c1	3	21.844	1	20	3290	3309	UGAAGCUGCCAGCAUGAUCU	GGAUGAUGCUUGCAGUUUCA	Translation
miRBase_known_15662	csi-miR473;	comp33581_c0	0	22.602	1	21	164	184	ACUCUCCCUCAAGGGCUUCGC	GCGAAGCCCUUGAGGGAGAGU	Cleavage
miRBase_known_15662	csi-miR473;	comp44034_c0	1.5	22.744	1	20	1538	1557	ACUCUCCCUCAAGGGCUUCG	CGGAGCCCUUGAGGGAGAGG	Cleavage
miRBase_known_15662	csi-miR473;	comp14626_c0	3	21.008	1	20	199	218	ACUCUCCCUCAAGGGCUUCG	CGAACCUUUUGAGGGAGAGG	Cleavage
miRBase_known_15662	csi-miR473;	comp79035_c0	3	23.306	1	20	2254	2273	ACUCUCCCUCAAGGGCUUCG	CGUGGUCCUUGAAGGAGAGU	Cleavage
miRBase_known_15662	csi-miR473;	comp74894_c0	3	22.934	1	20	2180	2199	ACUCUCCCUCAAGGGCUUCG	UGAAGCCCUUGAAGGAGACU	Cleavage
miRBase_known_15662	csi-miR473;	comp73263_c1	3	13.668	1	20	255	274	ACUCUCCCUCAAGGGCUUCG	UGAGAGCCUUGAGGGAGAGU	Cleavage
miRBase_known_15663	osa-miR166e-3p;	comp43857_c0	3	22.466	1	20	206	225	UCGAACCAGGCUUCAUUCCC	GGGGAUGAAGCCUGGUGCGU	Cleavage
miRBase_known_15663	osa-miR166e-3p;	comp79322_c0	2.5	19.178	1	21	3595	3615	UCGAACCAGGCUUCAUUCCCC	GGAGAAUGAAGCAUGGUUUGA	Translation
miRBase_known_15663	osa-miR166e-3p;	comp68527_c1	3	21.344	1	20	1467	1486	UCGAACCAGGCUUCAUUCCC	UGGAAUGAAGCCUGGUCCGG	Cleavage
miRBase_known_15729	ppe-miR396a;	comp20047_c0	3	14.08	1	21	62	82	UUCCACAGCUUUCUUGAACGU	ACGUUGGAGAAGGUUGUGGAG	Cleavage
miRBase_known_15729	ppe-miR396a;	comp4095_c0	2.5	18.261	1	21	28	48	UUCCACAGCUUUCUUGAACGU	AAGCUCAAGAAAGCUGUGGGA	Cleavage
miRBase_known_15729	ppe-miR396a;	comp53866_c0	2	20.873	1	20	2	22	UUCCACA-GCUUUCUUGAACG	CGUUCAAGAAAGCCUGUGGAA	Cleavage
miRBase_known_15729	ppe-miR396a;	comp54129_c0	2	6.309	1	20	1	21	UUCCACA-GCUUUCUUGAACG	CGUUCAAGAAAGCCUGUGGAA	Cleavage
miRBase_known_15729	ppe-miR396a;	comp53454_c0	2	11.696	1	20	721	741	UUCCACA-GCUUUCUUGAACG	CGUUCAAGAAAGCCUGUGGAA	Cleavage
miRBase_known_15729	ppe-miR396a;	comp46479_c0	2	16.402	1	20	1100	1120	UUCCACA-GCUUUCUUGAACG	CGUUCAAGAAAGCAUGUGGAA	Cleavage
miRBase_known_15729	ppe-miR396a;	comp77916_c0	2	21.772	1	21	2122	2143	UUCCACA-GCUUUCUUGAACGU	GCGUUCAAGAAAGCCUGUGGAA	Cleavage
miRBase_known_15729	ppe-miR396a;	comp77025_c0	3	21	1	21	1655	1675	UUCCACAGCUUUCUUGAACGU	AGGCUCGAGAAAGUUGUGGAA	Cleavage
miRBase_known_15729	ppe-miR396a;	comp78691_c1	3	20.742	1	20	641	660	UUCCACAGCUUUCUUGAACG	CGUUGGAGGAAGUUGUGGAG	Cleavage
miRBase_known_15729	ppe-miR396a;	comp77351_c0	3	12.924	1	21	658	678	UUCCACAGCUUUCUUGAACGU	AAGUGCAAGAAAACUGUGGAA	Translation
miRBase_known_15729	ppe-miR396a;	comp75274_c0	2.5	19.063	1	21	2883	2903	UUCCACAGCUUUCUUGAACGU	ACGUUCGGGGAAGCUGUGGAU	Cleavage
miRBase_known_15729	ppe-miR396a;	comp75533_c0	2.5	16.145	1	21	162	182	UUCCACAGCUUUCUUGAACGU	AUGUUCAAGAAGGCAGUGGAA	Cleavage
miRBase_known_15729	ppe-miR396a;	comp60983_c0	2	17.642	1	20	912	932	UUCCACA-GCUUUCUUGAACG	CGUUCAAGAAAGCCUGUGGAA	Cleavage
miRBase_known_15729	ppe-miR396a;	comp66033_c0	2.5	17.609	1	20	482	502	UUCCAC-AGCUUUCUUGAACG	CGUUCAAGAAAGCUUGUGGAA	Cleavage
miRBase_known_15729	ppe-miR396a;	comp66333_c0	2	23.389	1	20	1028	1048	UUCCACA-GCUUUCUUGAACG	CGUUCAAGAAAGCCUGUGGAA	Cleavage
miRBase_known_15729	ppe-miR396a;	comp67099_c0	3	24.268	1	21	1665	1685	UUCCACAGCUUUCUUGAACGU	ACGAUCGGCAAAGCUGUGGAA	Cleavage
miRBase_known_15729	ppe-miR396a;	comp75655_c0	3	16.1	1	21	1027	1047	UUCCACAGCUUUCUUGAACGU	GUGUUCAAGUGGGUUGUGGAA	Cleavage
miRBase_known_15729	ppe-miR396a;	comp64117_c0	2	10.335	1	19	1	20	UUCCACA-GCUUUCUUGAAC	GUUCAAGAAAGCCUGUGGAA	Cleavage
miRBase_known_15729	ppe-miR396a;	comp72942_c0	3	18.354	1	21	1449	1469	UUCCACAGCUUUCUUGAACGU	GUGUUCAUGAAAGGUGUGGAG	Cleavage
miRBase_known_15729	ppe-miR396a;	comp70415_c0	3	12.866	1	20	3369	3388	UUCCACAGCUUUCUUGAACG	CUUUGAAGAAAGCUGUGGAU	Cleavage
miRBase_known_15729	ppe-miR396a;	comp69238_c0	3	19.141	1	20	907	926	UUCCACAGCUUUCUUGAACG	CAUUCAGGAGACCUGUGGAA	Translation
miRBase_known_15771	vvi-miR319g;mtr-miR319c-3p;	comp18433_c0	1.5	22.206	1	21	107	127	UUGGACUGAAGGGAGCUCCCA	UGGGAGCUUCCUUUGGUCCAA	Cleavage
miRBase_known_15771	vvi-miR319g;mtr-miR319c-3p;	comp18130_c0	2.5	22.226	1	20	54	73	UUGGACUGAAGGGAGCUCCC	UGGAGCUCCCUUCAAUCCAA	Cleavage
miRBase_known_15771	vvi-miR319g;mtr-miR319c-3p;	comp56018_c0	2.5	18.434	1	20	475	494	UUGGACUGAAGGGAGCUCCC	AGGAGCUCUCUUCAGUCUGA	Cleavage
miRBase_known_15771	vvi-miR319g;mtr-miR319c-3p;	comp55448_c0	2.5	18.543	1	20	346	365	UUGGACUGAAGGGAGCUCCC	GGGAGCUCUCUUGAGUCUGA	Cleavage
miRBase_known_15771	vvi-miR319g;mtr-miR319c-3p;	comp58928_c0	2.5	20.262	1	20	321	340	UUGGACUGAAGGGAGCUCCC	GGCAGCUCCUUUCAGUCCGG	Cleavage
miRBase_known_15771	vvi-miR319g;mtr-miR319c-3p;	comp46007_c0	3	12.987	1	20	1527	1546	UUGGACUGAAGGGAGCUCCC	GAGAGCCGCCUUCAGUCCAA	Cleavage
miRBase_known_15771	vvi-miR319g;mtr-miR319c-3p;	comp99482_c0	3	24.464	1	20	278	297	UUGGACUGAAGGGAGCUCCC	GGGAGUUCCCAUUGGUCCGA	Translation
miRBase_known_15771	vvi-miR319g;mtr-miR319c-3p;	comp70644_c0	2.5	23.76	1	20	1850	1869	UUGGACUGAAGGGAGCUCCC	UGGAGCUCCCUUCACUCCAA	Cleavage
miRBase_known_15771	vvi-miR319g;mtr-miR319c-3p;	comp76007_c0	2.5	13.866	1	20	246	265	UUGGACUGAAGGGAGCUCCC	GGGGGUUUCUUUCAGUCUAA	Cleavage
miRBase_known_15771	vvi-miR319g;mtr-miR319c-3p;	comp73804_c0	2.5	19.728	1	20	1833	1852	UUGGACUGAAGGGAGCUCCC	GGGGGUACCCUUCAGUCCAG	Cleavage
miRBase_known_15968	mdo-miR-100-5p;tgu-miR-100-5p;sha-miR-100;cgr-miR-100-5p;ccr-miR-100;pmi-miR-100-5p;chi-miR-100-5p;	comp47911_c0	3	15.531	1	21	968	988	AACCCGUAGAUCCGAACUUGU	ACAAUAUCGGAUCCACGGGUU	Cleavage
miRBase_known_15968	mdo-miR-100-5p;tgu-miR-100-5p;sha-miR-100;cgr-miR-100-5p;ccr-miR-100;pmi-miR-100-5p;chi-miR-100-5p;	comp72133_c0	3	13.165	1	20	509	528	AACCCGUAGAUCCGAACUUG	CAAGUUUGGAUCAACGGUUU	Cleavage
miRBase_known_1600	mmu-miR-125b-5p;dme-miR-125-5p;hsa-miR-125b-5p;rno-miR-125b-5p;gga-miR-125b-5p;dps-miR-125;aga-miR-125;dre-miR-125b-5p;ssc-miR-125b;ggo-miR-125b;age-miR-125b;ppa-miR-125b;ppy-miR-125b;ptr-miR-125b;mml-miR-125b-5p;sla-miR-125b;lla-miR-125b;mne-miR-125b;lca-miR-125b;fru-miR-125b;tni-miR-125b;bta-miR-125b;xtr-miR-125b;mdo-miR-125b-5p;oan-miR-125-5p;cfa-miR-125b;tca-miR-125-5p;dan-miR-125;der-miR-125…	comp21238_c0	2.5	12.408	1	20	134	153	UCCCUGAGACCCUAACUUGU	ACAGGUUAGGAUUUUAGGGA	Translation
miRBase_known_1600	mmu-miR-125b-5p;dme-miR-125-5p;hsa-miR-125b-5p;rno-miR-125b-5p;gga-miR-125b-5p;dps-miR-125;aga-miR-125;dre-miR-125b-5p;ssc-miR-125b;ggo-miR-125b;age-miR-125b;ppa-miR-125b;ppy-miR-125b;ptr-miR-125b;mml-miR-125b-5p;sla-miR-125b;lla-miR-125b;mne-miR-125b;lca-miR-125b;fru-miR-125b;tni-miR-125b;bta-miR-125b;xtr-miR-125b;mdo-miR-125b-5p;oan-miR-125-5p;cfa-miR-125b;tca-miR-125-5p;dan-miR-125;der-miR-125…	comp78644_c0	1.5	20.07	1	20	897	916	UCCCUGAGACCCUAACUUGU	GCAAUUUAGGGUCUCAGGGA	Cleavage
miRBase_known_1600	mmu-miR-125b-5p;dme-miR-125-5p;hsa-miR-125b-5p;rno-miR-125b-5p;gga-miR-125b-5p;dps-miR-125;aga-miR-125;dre-miR-125b-5p;ssc-miR-125b;ggo-miR-125b;age-miR-125b;ppa-miR-125b;ppy-miR-125b;ptr-miR-125b;mml-miR-125b-5p;sla-miR-125b;lla-miR-125b;mne-miR-125b;lca-miR-125b;fru-miR-125b;tni-miR-125b;bta-miR-125b;xtr-miR-125b;mdo-miR-125b-5p;oan-miR-125-5p;cfa-miR-125b;tca-miR-125-5p;dan-miR-125;der-miR-125…	comp62459_c0	3	23.065	1	21	954	974	UCCCUGAGACCCUAACUUGUG	UACAGGUUAGGGUCUUGGGCA	Cleavage
miRBase_known_1600	mmu-miR-125b-5p;dme-miR-125-5p;hsa-miR-125b-5p;rno-miR-125b-5p;gga-miR-125b-5p;dps-miR-125;aga-miR-125;dre-miR-125b-5p;ssc-miR-125b;ggo-miR-125b;age-miR-125b;ppa-miR-125b;ppy-miR-125b;ptr-miR-125b;mml-miR-125b-5p;sla-miR-125b;lla-miR-125b;mne-miR-125b;lca-miR-125b;fru-miR-125b;tni-miR-125b;bta-miR-125b;xtr-miR-125b;mdo-miR-125b-5p;oan-miR-125-5p;cfa-miR-125b;tca-miR-125-5p;dan-miR-125;der-miR-125…	comp69872_c0	3	12.379	1	22	3635	3656	UCCCUGAGACCCUAACUUGUGA	UAACAAAUUAGGGUUUCAGAGA	Cleavage
miRBase_known_1600	mmu-miR-125b-5p;dme-miR-125-5p;hsa-miR-125b-5p;rno-miR-125b-5p;gga-miR-125b-5p;dps-miR-125;aga-miR-125;dre-miR-125b-5p;ssc-miR-125b;ggo-miR-125b;age-miR-125b;ppa-miR-125b;ppy-miR-125b;ptr-miR-125b;mml-miR-125b-5p;sla-miR-125b;lla-miR-125b;mne-miR-125b;lca-miR-125b;fru-miR-125b;tni-miR-125b;bta-miR-125b;xtr-miR-125b;mdo-miR-125b-5p;oan-miR-125-5p;cfa-miR-125b;tca-miR-125-5p;dan-miR-125;der-miR-125…	comp70490_c0	3	15.486	1	20	1871	1890	UCCCUGAGACCCUAACUUGU	GCAAGCUAGGGUUUUGGGGA	Cleavage
miRBase_known_1600	mmu-miR-125b-5p;dme-miR-125-5p;hsa-miR-125b-5p;rno-miR-125b-5p;gga-miR-125b-5p;dps-miR-125;aga-miR-125;dre-miR-125b-5p;ssc-miR-125b;ggo-miR-125b;age-miR-125b;ppa-miR-125b;ppy-miR-125b;ptr-miR-125b;mml-miR-125b-5p;sla-miR-125b;lla-miR-125b;mne-miR-125b;lca-miR-125b;fru-miR-125b;tni-miR-125b;bta-miR-125b;xtr-miR-125b;mdo-miR-125b-5p;oan-miR-125-5p;cfa-miR-125b;tca-miR-125-5p;dan-miR-125;der-miR-125…	comp61513_c0	3	23.685	1	22	4403	4424	UCCCUGAGACCCUAACUUGUGA	UGACAAUUGAGGGUUUCGGGGA	Cleavage
miRBase_known_16000	ath-miR403-3p;ptc-miR403a;ptc-miR403b;ptc-miR403c-3p;vvi-miR403a;vvi-miR403b;vvi-miR403c;vvi-miR403d;vvi-miR403e;vvi-miR403f;rco-miR403a;rco-miR403b;aly-miR403a-3p;csi-miR403;tcc-miR403a;tcc-miR403b;bna-miR403;htu-miR403a;htu-miR403b;htu-miR403c;htu-miR403d;htu-miR403e;har-miR403a;hpe-miR403a;mdm-miR403a;mdm-miR403b;mes-miR403a;mes-miR403b;ptc-miR403d;aly-miR403b-3p;ppe-miR403;bra-miR403-3p;	comp19645_c0	0	16.199	1	20	3167	3186	UUAGAUUCACGCACAAACUC	GAGUUUGUGCGUGAAUCUAA	Cleavage
miRBase_known_16000	ath-miR403-3p;ptc-miR403a;ptc-miR403b;ptc-miR403c-3p;vvi-miR403a;vvi-miR403b;vvi-miR403c;vvi-miR403d;vvi-miR403e;vvi-miR403f;rco-miR403a;rco-miR403b;aly-miR403a-3p;csi-miR403;tcc-miR403a;tcc-miR403b;bna-miR403;htu-miR403a;htu-miR403b;htu-miR403c;htu-miR403d;htu-miR403e;har-miR403a;hpe-miR403a;mdm-miR403a;mdm-miR403b;mes-miR403a;mes-miR403b;ptc-miR403d;aly-miR403b-3p;ppe-miR403;bra-miR403-3p;	comp93265_c0	2	17.31	1	20	230	249	UUAGAUUCACGCACAAACUC	CAGUUUGUGUGUGAAUCUAG	Cleavage
miRBase_known_16000	ath-miR403-3p;ptc-miR403a;ptc-miR403b;ptc-miR403c-3p;vvi-miR403a;vvi-miR403b;vvi-miR403c;vvi-miR403d;vvi-miR403e;vvi-miR403f;rco-miR403a;rco-miR403b;aly-miR403a-3p;csi-miR403;tcc-miR403a;tcc-miR403b;bna-miR403;htu-miR403a;htu-miR403b;htu-miR403c;htu-miR403d;htu-miR403e;har-miR403a;hpe-miR403a;mdm-miR403a;mdm-miR403b;mes-miR403a;mes-miR403b;ptc-miR403d;aly-miR403b-3p;ppe-miR403;bra-miR403-3p;	comp78771_c0	2.5	13.6	1	20	9630	9649	UUAGAUUCACGCACAAACUC	GAGUUUGUGUGUGGGUCUGG	Cleavage
miRBase_known_16000	ath-miR403-3p;ptc-miR403a;ptc-miR403b;ptc-miR403c-3p;vvi-miR403a;vvi-miR403b;vvi-miR403c;vvi-miR403d;vvi-miR403e;vvi-miR403f;rco-miR403a;rco-miR403b;aly-miR403a-3p;csi-miR403;tcc-miR403a;tcc-miR403b;bna-miR403;htu-miR403a;htu-miR403b;htu-miR403c;htu-miR403d;htu-miR403e;har-miR403a;hpe-miR403a;mdm-miR403a;mdm-miR403b;mes-miR403a;mes-miR403b;ptc-miR403d;aly-miR403b-3p;ppe-miR403;bra-miR403-3p;	comp96209_c0	3	14.435	1	21	2	22	UUAGAUUCACGCACAAACUCG	UGAUUUUGAGUGUGAAUCUGA	Cleavage
miRBase_known_16000	ath-miR403-3p;ptc-miR403a;ptc-miR403b;ptc-miR403c-3p;vvi-miR403a;vvi-miR403b;vvi-miR403c;vvi-miR403d;vvi-miR403e;vvi-miR403f;rco-miR403a;rco-miR403b;aly-miR403a-3p;csi-miR403;tcc-miR403a;tcc-miR403b;bna-miR403;htu-miR403a;htu-miR403b;htu-miR403c;htu-miR403d;htu-miR403e;har-miR403a;hpe-miR403a;mdm-miR403a;mdm-miR403b;mes-miR403a;mes-miR403b;ptc-miR403d;aly-miR403b-3p;ppe-miR403;bra-miR403-3p;	comp71179_c0	3	14.626	1	20	2591	2610	UUAGAUUCACGCACAAACUC	GAACUUGUGCAUGAAUCUAA	Translation
miRBase_known_16114	bgy-miR156;bcy-miR156;	comp47180_c0	2	10.51	1	22	767	788	UUUGACAGAAGAUAGAGAGCAC	GUGCUCUCUCUCUUCUGUCAAU	Cleavage
miRBase_known_16114	bgy-miR156;bcy-miR156;	comp51910_c0	2.5	2.091	1	20	1251	1270	UUUGACAGAAGAUAGAGAGC	UCUCUCUGUCUUCUGUCAAU	Cleavage
miRBase_known_16114	bgy-miR156;bcy-miR156;	comp41715_c0	3	9.472	1	21	213	233	UUUGACAGAAGAUAGAGAGCA	UUCUUUUUAUUUUUUGUCAAA	Cleavage
miRBase_known_16114	bgy-miR156;bcy-miR156;	comp49371_c0	3	11.003	1	21	199	219	UUUGACAGAAGAUAGAGAGCA	UUCUCUUUGUUUUCUGUCGAA	Cleavage
miRBase_known_16114	bgy-miR156;bcy-miR156;	comp40891_c0	3	9.982	1	21	92	112	UUUGACAGAAGAUAGAGAGCA	UGUUCUCAAUUUUUUGUCAAG	Cleavage
miRBase_known_16114	bgy-miR156;bcy-miR156;	comp53616_c0	3	18.73	1	20	1983	2002	UUUGACAGAAGAUAGAGAGC	AUUCUCUAUCUUUUGUUAAG	Cleavage
miRBase_known_16114	bgy-miR156;bcy-miR156;	comp50388_c0	2.5	15.725	1	20	1504	1523	UUUGACAGAAGAUAGAGAGC	GUUCUUUAGUUUCUGUCAAA	Cleavage
miRBase_known_16114	bgy-miR156;bcy-miR156;	comp27463_c0	3	19.055	1	21	174	194	UUUGACAGAAGAUAGAGAGCA	UGCUCUAUUUUUUUUGUCAAA	Cleavage
miRBase_known_16114	bgy-miR156;bcy-miR156;	comp10427_c0	3	24.855	1	21	137	157	UUUGACAGAAGAUAGAGAGCA	UGUUGGUUAUCUUCUGUCAAA	Cleavage
miRBase_known_16114	bgy-miR156;bcy-miR156;	comp38234_c0	3	11.587	1	22	1103	1124	UUUGACAGAAGAUAGAGAGCAC	GAGCCCUUUAUUUUCUGUUGAA	Cleavage
miRBase_known_16114	bgy-miR156;bcy-miR156;	comp14216_c0	3	9.315	1	20	10	29	UUUGACAGAAGAUAGAGAGC	UCUCUCUGUGUUUUGUCAAA	Translation
miRBase_known_16114	bgy-miR156;bcy-miR156;	comp22083_c0	2.5	17.449	1	20	133	152	UUUGACAGAAGAUAGAGAGC	GUUAUCAAUCUUCUGUCAAA	Cleavage
miRBase_known_16114	bgy-miR156;bcy-miR156;	comp52367_c0	3	17.635	1	20	448	467	UUUGACAGAAGAUAGAGAGC	GCUCUCUCACUUCUGUCAGG	Cleavage
miRBase_known_16114	bgy-miR156;bcy-miR156;	comp79009_c0	2	14.014	1	22	2560	2581	UUUGACAGAAGAUAGAGAGCAC	GUGCUCUCUCUCUUCUGUCAAC	Cleavage
miRBase_known_16114	bgy-miR156;bcy-miR156;	comp78410_c0	2	12.694	1	21	1207	1227	UUUGACAGAAGAUAGAGAGCA	UCUUCUUUAUCUUCUGUCAAA	Cleavage
miRBase_known_16114	bgy-miR156;bcy-miR156;	comp76803_c0	2	13.949	1	21	878	898	UUUGACAGAAGAUAGAGAGCA	UGGUUUCUAUCUUCUGUUAAA	Cleavage
miRBase_known_16114	bgy-miR156;bcy-miR156;	comp77748_c0	2.5	15.665	1	20	3642	3661	UUUGACAGAAGAUAGAGAGC	GUUUUCCAUUUUCUGUCAAA	Cleavage
miRBase_known_16114	bgy-miR156;bcy-miR156;	comp93185_c0	2.5	16.447	1	22	113	134	UUUGACAGAAGAUAGAGAGCAC	GGGCUCUCUGUAUUCUGUUGAA	Translation
miRBase_known_16114	bgy-miR156;bcy-miR156;	comp123103_c0	3	12.91	1	21	157	177	UUUGACAGAAGAUAGAGAGCA	UGCUGCCUAUUUUCUGUUAAA	Cleavage
miRBase_known_16114	bgy-miR156;bcy-miR156;	comp78763_c0	3	19.704	1	22	11839	11860	UUUGACAGAAGAUAGAGAGCAC	GGGUUCUAGAUCUUUUGUCAAA	Cleavage
miRBase_known_16114	bgy-miR156;bcy-miR156;	comp78649_c2	3	16.132	1	21	686	705	UUUGACAGAAGAUAGAGAGCA	UGUUCUCUGUCU-CUGUCAAA	Translation
miRBase_known_16114	bgy-miR156;bcy-miR156;	comp122278_c0	3	19.055	1	20	155	174	UUUGACAGAAGAUAGAGAGC	GCUCUUUCUCUUCUGUGAAA	Cleavage
miRBase_known_16114	bgy-miR156;bcy-miR156;	comp102616_c0	3	9.339	1	20	350	368	UUUGACAGAAGAUAGAGAGC	GCUCUCU-UUUUCUGUCAAG	Cleavage
miRBase_known_16114	bgy-miR156;bcy-miR156;	comp66443_c0	2.5	20.682	1	22	1405	1426	UUUGACAGAAGAUAGAGAGCAC	GUGCUCUCUAUCUUCUGUCAUC	Cleavage
miRBase_known_16114	bgy-miR156;bcy-miR156;	comp67500_c1	2	10.452	1	22	2082	2103	UUUGACAGAAGAUAGAGAGCAC	GUGCUCUCUCUCUUCUGUCAAC	Cleavage
miRBase_known_16114	bgy-miR156;bcy-miR156;	comp71979_c0	2.5	19.703	1	20	809	829	UUUGACAGAAGAUAGA-GAGC	GCUCAUUUAUCUUCUGUCAAA	Cleavage
miRBase_known_16114	bgy-miR156;bcy-miR156;	comp62300_c0	3	11.562	1	20	1384	1403	UUUGACAGAAGAUAGAGAGC	CCUUUCUCUCUUCUGUCGAA	Cleavage
miRBase_known_16114	bgy-miR156;bcy-miR156;	comp70107_c0	2.5	18.248	1	20	373	392	UUUGACAGAAGAUAGAGAGC	GCUUUGAAUCUUCUGUCAAA	Cleavage
miRBase_known_16114	bgy-miR156;bcy-miR156;	comp70346_c1	3	13.966	1	20	181	200	UUUGACAGAAGAUAGAGAGC	UCUCUCUCUCAUCUGUCAAA	Translation
miRBase_known_16114	bgy-miR156;bcy-miR156;	comp64278_c0	3	21.758	1	22	1179	1200	UUUGACAGAAGAUAGAGAGCAC	GCGCUCGCUUUCUUUUGUCAAG	Cleavage
miRBase_known_16114	bgy-miR156;bcy-miR156;	comp73383_c0	3	19.47	1	20	1254	1273	UUUGACAGAAGAUAGAGAGC	GCUCUCGAUAUCCUGUCAAA	Translation
miRBase_known_16116	xtr-miR-143;mdo-miR-143-3p;bta-miR-143;aja-miR-143;chi-miR-143-3p;tch-miR-143-3p;	comp49430_c0	3	12.74	1	20	407	426	UGAGAUGAAGCACUGUAGCU	GGCUACAGUGUUUCAUCAUA	Cleavage
miRBase_known_16116	xtr-miR-143;mdo-miR-143-3p;bta-miR-143;aja-miR-143;chi-miR-143-3p;tch-miR-143-3p;	comp45689_c0	3	21.708	1	20	1081	1100	UGAGAUGAAGCACUGUAGCU	AGCUGUAGGGUUUUAUCUCA	Cleavage
miRBase_known_16116	xtr-miR-143;mdo-miR-143-3p;bta-miR-143;aja-miR-143;chi-miR-143-3p;tch-miR-143-3p;	comp76658_c0	1.5	18.061	1	20	1716	1735	UGAGAUGAAGCACUGUAGCU	AGUGACAGUGCUUCAUCUCA	Cleavage
miRBase_known_16116	xtr-miR-143;mdo-miR-143-3p;bta-miR-143;aja-miR-143;chi-miR-143-3p;tch-miR-143-3p;	comp77780_c0	3	14.504	1	20	2444	2463	UGAGAUGAAGCACUGUAGCU	AGCUGUAGUGCUUCAUUUUC	Cleavage
miRBase_known_16116	xtr-miR-143;mdo-miR-143-3p;bta-miR-143;aja-miR-143;chi-miR-143-3p;tch-miR-143-3p;	comp92570_c0	3	14.119	1	20	288	307	UGAGAUGAAGCACUGUAGCU	GGUUUCGGUGCUUCAUUUCA	Cleavage
miRBase_known_16116	xtr-miR-143;mdo-miR-143-3p;bta-miR-143;aja-miR-143;chi-miR-143-3p;tch-miR-143-3p;	comp76263_c1	3	18.125	1	21	214	233	UGAGAUGAAGCACUGUAGCUC	GAGCUUCAGU-CUUCAUCUCA	Translation
miRBase_known_16116	xtr-miR-143;mdo-miR-143-3p;bta-miR-143;aja-miR-143;chi-miR-143-3p;tch-miR-143-3p;	comp72111_c0	2.5	18.28	1	20	1058	1077	UGAGAUGAAGCACUGUAGCU	AGUUAUGGUGUUUUAUCUCA	Cleavage
miRBase_known_16116	xtr-miR-143;mdo-miR-143-3p;bta-miR-143;aja-miR-143;chi-miR-143-3p;tch-miR-143-3p;	comp74957_c0	3	16.479	1	20	721	740	UGAGAUGAAGCACUGUAGCU	AGCUGCACUGUUUCAUCUCC	Cleavage
miRBase_known_16116	xtr-miR-143;mdo-miR-143-3p;bta-miR-143;aja-miR-143;chi-miR-143-3p;tch-miR-143-3p;	comp73308_c1	3	14.948	1	22	1656	1677	UGAGAUGAAGCACUGUAGCUCG	CUGGUUGCAGAGCUUCAUUUCA	Cleavage
miRBase_known_16116	xtr-miR-143;mdo-miR-143-3p;bta-miR-143;aja-miR-143;chi-miR-143-3p;tch-miR-143-3p;	comp68552_c0	3	17.804	1	20	2329	2348	UGAGAUGAAGCACUGUAGCU	AGCCACAGUGCCUCAUUUUA	Translation
miRBase_known_16201	osa-miR408-3p;sof-miR408a;sof-miR408b;sof-miR408c;sof-miR408d;zma-miR408a;tae-miR408;sbi-miR408;zma-miR408b-3p;rco-miR408;bdi-miR408-3p;ssp-miR408d;ssp-miR408a;dpr-miR408;cpa-miR408;	comp26023_c0	3	15.696	1	20	119	138	CUGCACUGCCUCUUCCCUGG	CUAGGGAAGAGGGAGUUCAG	Cleavage
miRBase_known_16201	osa-miR408-3p;sof-miR408a;sof-miR408b;sof-miR408c;sof-miR408d;zma-miR408a;tae-miR408;sbi-miR408;zma-miR408b-3p;rco-miR408;bdi-miR408-3p;ssp-miR408d;ssp-miR408a;dpr-miR408;cpa-miR408;	comp77439_c0	3	23.924	1	20	525	544	CUGCACUGCCUCUUCCCUGG	ACAGUGAAAAGGCAGUGCAG	Cleavage
miRBase_known_16201	osa-miR408-3p;sof-miR408a;sof-miR408b;sof-miR408c;sof-miR408d;zma-miR408a;tae-miR408;sbi-miR408;zma-miR408b-3p;rco-miR408;bdi-miR408-3p;ssp-miR408d;ssp-miR408a;dpr-miR408;cpa-miR408;	comp63797_c0	1	19.936	1	21	1273	1293	CUGCACUGCCUCUUCCCUGGC	GCCAGGGAAGAGGCAGUGCAU	Cleavage
miRBase_known_16201	osa-miR408-3p;sof-miR408a;sof-miR408b;sof-miR408c;sof-miR408d;zma-miR408a;tae-miR408;sbi-miR408;zma-miR408b-3p;rco-miR408;bdi-miR408-3p;ssp-miR408d;ssp-miR408a;dpr-miR408;cpa-miR408;	comp59944_c0	1	20.753	1	20	198	217	CUGCACUGCCUCUUCCCUGG	GCAGGGAAGAGGCAGUGCAG	Cleavage
miRBase_known_16201	osa-miR408-3p;sof-miR408a;sof-miR408b;sof-miR408c;sof-miR408d;zma-miR408a;tae-miR408;sbi-miR408;zma-miR408b-3p;rco-miR408;bdi-miR408-3p;ssp-miR408d;ssp-miR408a;dpr-miR408;cpa-miR408;	comp74873_c0	2.5	20.329	1	20	221	240	CUGCACUGCCUCUUCCCUGG	CCAGGGGAGAGACAGUGCAA	Translation
miRBase_known_16201	osa-miR408-3p;sof-miR408a;sof-miR408b;sof-miR408c;sof-miR408d;zma-miR408a;tae-miR408;sbi-miR408;zma-miR408b-3p;rco-miR408;bdi-miR408-3p;ssp-miR408d;ssp-miR408a;dpr-miR408;cpa-miR408;	comp70256_c0	3	18.619	1	20	710	729	CUGCACUGCCUCUUCCCUGG	CCCGGGAAGAGGCGGUGAAG	Cleavage
miRBase_known_16201	osa-miR408-3p;sof-miR408a;sof-miR408b;sof-miR408c;sof-miR408d;zma-miR408a;tae-miR408;sbi-miR408;zma-miR408b-3p;rco-miR408;bdi-miR408-3p;ssp-miR408d;ssp-miR408a;dpr-miR408;cpa-miR408;	comp64627_c0	3	18.494	1	20	1510	1529	CUGCACUGCCUCUUCCCUGG	CUGAGGGAGAGGCAGUGUAG	Cleavage
miRBase_known_16266	gga-miR-222a;dre-miR-222a-3p;age-miR-222;fru-miR-222;tni-miR-222;xtr-miR-222;mdo-miR-222a;ssc-miR-222;tgu-miR-222-3p;ssa-miR-222a-3p;chi-miR-222-3p;oha-miR-222a-3p;	comp71787_c0	3	21.625	1	23	466	488	AGCUACAUCUGGCUACUGGGUCU	AAACCCAGUAGCCGGAAGUAGCG	Cleavage
miRBase_known_16266	gga-miR-222a;dre-miR-222a-3p;age-miR-222;fru-miR-222;tni-miR-222;xtr-miR-222;mdo-miR-222a;ssc-miR-222;tgu-miR-222-3p;ssa-miR-222a-3p;chi-miR-222-3p;oha-miR-222a-3p;	comp62987_c0	3	18.056	1	20	255	274	AGCUACAUCUGGCUACUGGG	CCUAGUAGCUAGAAGUAGUU	Cleavage
miRBase_known_16266	gga-miR-222a;dre-miR-222a-3p;age-miR-222;fru-miR-222;tni-miR-222;xtr-miR-222;mdo-miR-222a;ssc-miR-222;tgu-miR-222-3p;ssa-miR-222a-3p;chi-miR-222-3p;oha-miR-222a-3p;	comp75382_c3	3	24.393	1	23	2120	2142	AGCUACAUCUGGCUACUGGGUCU	GGCCCCGGUGGCCUGCUGUAGCU	Translation
miRBase_known_16266	gga-miR-222a;dre-miR-222a-3p;age-miR-222;fru-miR-222;tni-miR-222;xtr-miR-222;mdo-miR-222a;ssc-miR-222;tgu-miR-222-3p;ssa-miR-222a-3p;chi-miR-222-3p;oha-miR-222a-3p;	comp66323_c0	3	21.415	1	20	1328	1347	AGCUACAUCUGGCUACUGGG	CCCAGUAGCAGAAUGUAGUU	Translation
miRBase_known_1650	oar-miR-10b;	comp57441_c0	3	9.319	1	22	10	31	ACCCUGUAGAACCGAAUUUGUG	CUCAAGUUUGGUUUUACAGGUU	Cleavage
miRBase_known_1650	oar-miR-10b;	comp77443_c0	3	13.489	1	21	2568	2588	ACCCUGUAGAACCGAAUUUGU	ACAAAUUAGGGUUUGCAGGGU	Translation
miRBase_known_1650	oar-miR-10b;	comp123374_c0	3	14.7	1	21	2	22	ACCCUGUAGAACCGAAUUUGU	ACGAAUUCGAUUCAACGGGGU	Cleavage
miRBase_known_16665	efu-let-7e;	comp1861_c0	3	17.756	1	23	216	238	UGAGGUAGGAGGUUGUAUAGUUG	CAACUAUACAUCUUCUUAUCUUA	Cleavage
miRBase_known_16665	efu-let-7e;	comp41505_c0	3	3.419	1	24	290	313	UGAGGUAGGAGGUUGUAUAGUUGA	UCCACGUUACCACCUCCUACCUCA	Cleavage
miRBase_known_16665	efu-let-7e;	comp56515_c0	3	16.842	1	20	906	925	UGAGGUAGGAGGUUGUAUAG	CUAUAUUAUUUCCUACCUUA	Cleavage
miRBase_known_16665	efu-let-7e;	comp77052_c0	3	22.33	1	22	1044	1065	UGAGGUAGGAGGUUGUAUAGUU	AACUAGAUGAUUUCCUACCUCA	Cleavage
miRBase_known_16665	efu-let-7e;	comp104486_c0	3	13.222	1	22	196	217	UGAGGUAGGAGGUUGUAUAGUU	AACGAUGCAACUUCCUACUUUA	Cleavage
miRBase_known_16665	efu-let-7e;	comp78076_c0	3	10.077	1	23	566	588	UGAGGUAGGAGGUUGUAUAGUUG	CGACUAUACAACACUCUACCUUA	Translation
miRBase_known_16665	efu-let-7e;	comp93803_c0	3	15.468	1	20	324	343	UGAGGUAGGAGGUUGUAUAG	CUAUACAGUCUUCAACCUCA	Cleavage
miRBase_known_16665	efu-let-7e;	comp92427_c0	3	11.225	1	20	73	92	UGAGGUAGGAGGUUGUAUAG	CUGUACAACCUCCUGACUCG	Cleavage
miRBase_known_16665	efu-let-7e;	comp78235_c0	3	8.569	1	20	85	104	UGAGGUAGGAGGUUGUAUAG	CUGUUCAACCUCCUAUCUCC	Cleavage
miRBase_known_16665	efu-let-7e;	comp76656_c1	3	14.44	1	20	3675	3694	UGAGGUAGGAGGUUGUAUAG	CUGUAAAAUCUCCUGCUUCA	Cleavage
miRBase_known_16665	efu-let-7e;	comp65097_c0	2.5	13.654	1	22	1207	1228	UGAGGUAGGAGGUUGUAUAGUU	AACUAUACAUUCUUCUACUUCA	Cleavage
miRBase_known_16665	efu-let-7e;	comp67642_c0	3	14.482	1	21	874	894	UGAGGUAGGAGGUUGUAUAGU	ACUCUACAACCUCUUUCCUCA	Cleavage
miRBase_known_16665	efu-let-7e;	comp72915_c0	3	4.754	1	21	2340	2360	UGAGGUAGGAGGUUGUAUAGU	ACAAUGCAACUUCCUACUUUA	Cleavage
miRBase_known_16665	efu-let-7e;	comp71267_c0	3	5.07	1	23	2111	2133	UGAGGUAGGAGGUUGUAUAGUUG	CACCAAUACAAACUCUUAUCUCA	Cleavage
miRBase_known_16665	efu-let-7e;	comp72513_c0	3	5.194	1	20	164	183	UGAGGUAGGAGGUUGUAUAG	UUUUACAACUUCCUAUUUCA	Cleavage
miRBase_known_16665	efu-let-7e;	comp73572_c0	3	11.761	1	20	277	296	UGAGGUAGGAGGUUGUAUAG	UUUUACAGUCUCUUACCUCA	Cleavage
miRBase_known_16665	efu-let-7e;	comp64955_c0	3	9.773	1	22	2679	2700	UGAGGUAGGAGGUUGUAUAGUU	AUUUAUUCAACUCCCUACCUCA	Translation
miRBase_known_16665	efu-let-7e;	comp72175_c0	3	10.756	1	22	899	921	UGAGGUAGGAGGUUG-UAUAGUU	ACCUAUAACCACCUCCUACCUCA	Cleavage
miRBase_known_16824	osa-miR167d-5p;osa-miR167e-5p;osa-miR167f;osa-miR167g;osa-miR167h-5p;osa-miR167i-5p;osa-miR167j;sbi-miR167d;sbi-miR167f;sbi-miR167g;sbi-miR167e;sbi-miR167c;sof-miR167a;sof-miR167b;zma-miR167e-5p;zma-miR167f-5p;zma-miR167g-5p;zma-miR167h-5p;zma-miR167i-5p;ptc-miR167e;vvi-miR167a;gma-miR167c;lja-miR167;sbi-miR167h;zma-miR167j-5p;gso-miR167a;csi-miR167c;csi-miR167a;ssp-miR167b;gma-miR167j;mtr-miR167…	comp8038_c0	2.5	22.953	1	21	28	47	UGAAGCUGCCAGCAUGAUCUG	UAGAUCAUG-UGGUAGCUUCA	Cleavage
miRBase_known_16824	osa-miR167d-5p;osa-miR167e-5p;osa-miR167f;osa-miR167g;osa-miR167h-5p;osa-miR167i-5p;osa-miR167j;sbi-miR167d;sbi-miR167f;sbi-miR167g;sbi-miR167e;sbi-miR167c;sof-miR167a;sof-miR167b;zma-miR167e-5p;zma-miR167f-5p;zma-miR167g-5p;zma-miR167h-5p;zma-miR167i-5p;ptc-miR167e;vvi-miR167a;gma-miR167c;lja-miR167;sbi-miR167h;zma-miR167j-5p;gso-miR167a;csi-miR167c;csi-miR167a;ssp-miR167b;gma-miR167j;mtr-miR167…	comp82004_c0	0	17.202	1	21	66	86	UGAAGCUGCCAGCAUGAUCUG	CAGAUCAUGCUGGCAGCUUCA	Cleavage
miRBase_known_16824	osa-miR167d-5p;osa-miR167e-5p;osa-miR167f;osa-miR167g;osa-miR167h-5p;osa-miR167i-5p;osa-miR167j;sbi-miR167d;sbi-miR167f;sbi-miR167g;sbi-miR167e;sbi-miR167c;sof-miR167a;sof-miR167b;zma-miR167e-5p;zma-miR167f-5p;zma-miR167g-5p;zma-miR167h-5p;zma-miR167i-5p;ptc-miR167e;vvi-miR167a;gma-miR167c;lja-miR167;sbi-miR167h;zma-miR167j-5p;gso-miR167a;csi-miR167c;csi-miR167a;ssp-miR167b;gma-miR167j;mtr-miR167…	comp65459_c0	3	17.038	1	20	310	329	UGAAGCUGCCAGCAUGAUCU	GGAUCAAGCUAGUAGCUUCA	Translation
miRBase_known_16824	osa-miR167d-5p;osa-miR167e-5p;osa-miR167f;osa-miR167g;osa-miR167h-5p;osa-miR167i-5p;osa-miR167j;sbi-miR167d;sbi-miR167f;sbi-miR167g;sbi-miR167e;sbi-miR167c;sof-miR167a;sof-miR167b;zma-miR167e-5p;zma-miR167f-5p;zma-miR167g-5p;zma-miR167h-5p;zma-miR167i-5p;ptc-miR167e;vvi-miR167a;gma-miR167c;lja-miR167;sbi-miR167h;zma-miR167j-5p;gso-miR167a;csi-miR167c;csi-miR167a;ssp-miR167b;gma-miR167j;mtr-miR167…	comp74540_c0	3	19.064	1	20	3460	3479	UGAAGCUGCCAGCAUGAUCU	AGAUUGAGCUUGCAGCUUCA	Translation
miRBase_known_16824	osa-miR167d-5p;osa-miR167e-5p;osa-miR167f;osa-miR167g;osa-miR167h-5p;osa-miR167i-5p;osa-miR167j;sbi-miR167d;sbi-miR167f;sbi-miR167g;sbi-miR167e;sbi-miR167c;sof-miR167a;sof-miR167b;zma-miR167e-5p;zma-miR167f-5p;zma-miR167g-5p;zma-miR167h-5p;zma-miR167i-5p;ptc-miR167e;vvi-miR167a;gma-miR167c;lja-miR167;sbi-miR167h;zma-miR167j-5p;gso-miR167a;csi-miR167c;csi-miR167a;ssp-miR167b;gma-miR167j;mtr-miR167…	comp75629_c1	3	21.844	1	20	3290	3309	UGAAGCUGCCAGCAUGAUCU	GGAUGAUGCUUGCAGUUUCA	Translation
miRBase_known_16958	osa-miR398b;ptc-miR398b;ptc-miR398c-3p;mtr-miR398b;mtr-miR398c;vvi-miR398b;vvi-miR398c;aqc-miR398b;rco-miR398b;tcc-miR398a;gma-miR398c;bdi-miR398a;cca-miR398;lus-miR398a;nta-miR398;ppe-miR398a-3p;mdm-miR398b;mdm-miR398c;cme-miR398a;gma-miR398d;	comp124778_c0	2.5	16.132	1	20	228	247	UGUGUUCUCAGGUCGCCCCU	UGGGGAGACUUGAGAACACA	Cleavage
miRBase_known_16958	osa-miR398b;ptc-miR398b;ptc-miR398c-3p;mtr-miR398b;mtr-miR398c;vvi-miR398b;vvi-miR398c;aqc-miR398b;rco-miR398b;tcc-miR398a;gma-miR398c;bdi-miR398a;cca-miR398;lus-miR398a;nta-miR398;ppe-miR398a-3p;mdm-miR398b;mdm-miR398c;cme-miR398a;gma-miR398d;	comp83857_c0	3	12.655	1	20	19	38	UGUGUUCUCAGGUCGCCCCU	AGGGGUGCCCUGAGAUCACA	Cleavage
miRBase_known_16958	osa-miR398b;ptc-miR398b;ptc-miR398c-3p;mtr-miR398b;mtr-miR398c;vvi-miR398b;vvi-miR398c;aqc-miR398b;rco-miR398b;tcc-miR398a;gma-miR398c;bdi-miR398a;cca-miR398;lus-miR398a;nta-miR398;ppe-miR398a-3p;mdm-miR398b;mdm-miR398c;cme-miR398a;gma-miR398d;	comp86781_c0	3	10.546	1	20	15	34	UGUGUUCUCAGGUCGCCCCU	AUGGCCGACCUGAGGAUACA	Cleavage
miRBase_known_16958	osa-miR398b;ptc-miR398b;ptc-miR398c-3p;mtr-miR398b;mtr-miR398c;vvi-miR398b;vvi-miR398c;aqc-miR398b;rco-miR398b;tcc-miR398a;gma-miR398c;bdi-miR398a;cca-miR398;lus-miR398a;nta-miR398;ppe-miR398a-3p;mdm-miR398b;mdm-miR398c;cme-miR398a;gma-miR398d;	comp79419_c0	3	17.432	1	20	780	798	UGUGUUCUCAGGUCGCCCCU	AGGGGUGAC-UGAGAACGCA	Translation
miRBase_known_16958	osa-miR398b;ptc-miR398b;ptc-miR398c-3p;mtr-miR398b;mtr-miR398c;vvi-miR398b;vvi-miR398c;aqc-miR398b;rco-miR398b;tcc-miR398a;gma-miR398c;bdi-miR398a;cca-miR398;lus-miR398a;nta-miR398;ppe-miR398a-3p;mdm-miR398b;mdm-miR398c;cme-miR398a;gma-miR398d;	comp62939_c0	3	21.151	1	21	189	210	UGUGUUC-UCAGGUCGCCCCUG	CAAGGGCGACCUGAAGAACACA	Cleavage
miRBase_known_171	bdi-miR166e-3p;	comp54325_c0	2	21.648	1	20	87	106	CUCGGACCAGGCUUCAUUCC	GGGAUGAAGCCUGGUCCGGA	Cleavage
miRBase_known_171	bdi-miR166e-3p;	comp78504_c0	2.5	19.179	1	21	1200	1220	CUCGGACCAGGCUUCAUUCCC	GGGAAGGAAGUCUGGUCUGGG	Cleavage
miRBase_known_171	bdi-miR166e-3p;	comp68527_c1	1.5	22.645	1	20	1468	1487	CUCGGACCAGGCUUCAUUCC	GGAAUGAAGCCUGGUCCGGA	Cleavage
miRBase_known_171	bdi-miR166e-3p;	comp71514_c0	3	16.668	1	21	3278	3298	CUCGGACCAGGCUUCAUUCCC	GUGGAUGAAGUUUGGUCUGAG	Cleavage
miRBase_known_171	bdi-miR166e-3p;	comp65648_c0	3	23.085	1	20	1576	1595	CUCGGACCAGGCUUCAUUCC	GGAAAGAAGCCUGGUGUGAG	Cleavage
miRBase_known_17151	ath-miR396b-5p;osa-miR396c-5p;sbi-miR396c;gma-miR396b-5p;ptc-miR396c;ptc-miR396d;ptc-miR396e-5p;mtr-miR396a-5p;bna-miR396a;pta-miR396;gma-miR396c;aqc-miR396b;zma-miR396e-5p;zma-miR396f-5p;ccl-miR396;rco-miR396;aly-miR396b-5p;bgy-miR396b;bcy-miR396b;tcc-miR396c;tcc-miR396e;bdi-miR396e-5p;gma-miR396k-5p;cca-miR396a-5p;lus-miR396b;nta-miR396b;nta-miR396c;mdm-miR396c;mdm-miR396d;mdm-miR396e;cme-miR39…	comp4095_c0	1.5	18.261	1	21	28	48	UUCCACAGCUUUCUUGAACUU	AAGCUCAAGAAAGCUGUGGGA	Cleavage
miRBase_known_17151	ath-miR396b-5p;osa-miR396c-5p;sbi-miR396c;gma-miR396b-5p;ptc-miR396c;ptc-miR396d;ptc-miR396e-5p;mtr-miR396a-5p;bna-miR396a;pta-miR396;gma-miR396c;aqc-miR396b;zma-miR396e-5p;zma-miR396f-5p;ccl-miR396;rco-miR396;aly-miR396b-5p;bgy-miR396b;bcy-miR396b;tcc-miR396c;tcc-miR396e;bdi-miR396e-5p;gma-miR396k-5p;cca-miR396a-5p;lus-miR396b;nta-miR396b;nta-miR396c;mdm-miR396c;mdm-miR396d;mdm-miR396e;cme-miR39…	comp45041_c0	3	18.379	1	21	97	117	UUCCACAGCUUUCUUGAACUU	AAGUUCCAGAGUGCUGUGGGA	Translation
miRBase_known_17151	ath-miR396b-5p;osa-miR396c-5p;sbi-miR396c;gma-miR396b-5p;ptc-miR396c;ptc-miR396d;ptc-miR396e-5p;mtr-miR396a-5p;bna-miR396a;pta-miR396;gma-miR396c;aqc-miR396b;zma-miR396e-5p;zma-miR396f-5p;ccl-miR396;rco-miR396;aly-miR396b-5p;bgy-miR396b;bcy-miR396b;tcc-miR396c;tcc-miR396e;bdi-miR396e-5p;gma-miR396k-5p;cca-miR396a-5p;lus-miR396b;nta-miR396b;nta-miR396c;mdm-miR396c;mdm-miR396d;mdm-miR396e;cme-miR39…	comp19279_c0	3	16.954	1	21	668	688	UUCCACAGCUUUCUUGAACUU	GAUUUCAGGAAAGCUGAGGAA	Cleavage
miRBase_known_17151	ath-miR396b-5p;osa-miR396c-5p;sbi-miR396c;gma-miR396b-5p;ptc-miR396c;ptc-miR396d;ptc-miR396e-5p;mtr-miR396a-5p;bna-miR396a;pta-miR396;gma-miR396c;aqc-miR396b;zma-miR396e-5p;zma-miR396f-5p;ccl-miR396;rco-miR396;aly-miR396b-5p;bgy-miR396b;bcy-miR396b;tcc-miR396c;tcc-miR396e;bdi-miR396e-5p;gma-miR396k-5p;cca-miR396a-5p;lus-miR396b;nta-miR396b;nta-miR396c;mdm-miR396c;mdm-miR396d;mdm-miR396e;cme-miR39…	comp35096_c0	3	11.491	1	20	168	187	UUCCACAGCUUUCUUGAACU	AGUUUAGGGAAUUUGUGGAA	Translation
miRBase_known_17151	ath-miR396b-5p;osa-miR396c-5p;sbi-miR396c;gma-miR396b-5p;ptc-miR396c;ptc-miR396d;ptc-miR396e-5p;mtr-miR396a-5p;bna-miR396a;pta-miR396;gma-miR396c;aqc-miR396b;zma-miR396e-5p;zma-miR396f-5p;ccl-miR396;rco-miR396;aly-miR396b-5p;bgy-miR396b;bcy-miR396b;tcc-miR396c;tcc-miR396e;bdi-miR396e-5p;gma-miR396k-5p;cca-miR396a-5p;lus-miR396b;nta-miR396b;nta-miR396c;mdm-miR396c;mdm-miR396d;mdm-miR396e;cme-miR39…	comp53866_c0	2	20.873	1	19	3	22	UUCCACA-GCUUUCUUGAAC	GUUCAAGAAAGCCUGUGGAA	Cleavage
miRBase_known_17151	ath-miR396b-5p;osa-miR396c-5p;sbi-miR396c;gma-miR396b-5p;ptc-miR396c;ptc-miR396d;ptc-miR396e-5p;mtr-miR396a-5p;bna-miR396a;pta-miR396;gma-miR396c;aqc-miR396b;zma-miR396e-5p;zma-miR396f-5p;ccl-miR396;rco-miR396;aly-miR396b-5p;bgy-miR396b;bcy-miR396b;tcc-miR396c;tcc-miR396e;bdi-miR396e-5p;gma-miR396k-5p;cca-miR396a-5p;lus-miR396b;nta-miR396b;nta-miR396c;mdm-miR396c;mdm-miR396d;mdm-miR396e;cme-miR39…	comp54129_c0	2	6.309	1	19	2	21	UUCCACA-GCUUUCUUGAAC	GUUCAAGAAAGCCUGUGGAA	Cleavage
miRBase_known_17151	ath-miR396b-5p;osa-miR396c-5p;sbi-miR396c;gma-miR396b-5p;ptc-miR396c;ptc-miR396d;ptc-miR396e-5p;mtr-miR396a-5p;bna-miR396a;pta-miR396;gma-miR396c;aqc-miR396b;zma-miR396e-5p;zma-miR396f-5p;ccl-miR396;rco-miR396;aly-miR396b-5p;bgy-miR396b;bcy-miR396b;tcc-miR396c;tcc-miR396e;bdi-miR396e-5p;gma-miR396k-5p;cca-miR396a-5p;lus-miR396b;nta-miR396b;nta-miR396c;mdm-miR396c;mdm-miR396d;mdm-miR396e;cme-miR39…	comp53454_c0	2	11.696	1	19	722	741	UUCCACA-GCUUUCUUGAAC	GUUCAAGAAAGCCUGUGGAA	Cleavage
miRBase_known_17151	ath-miR396b-5p;osa-miR396c-5p;sbi-miR396c;gma-miR396b-5p;ptc-miR396c;ptc-miR396d;ptc-miR396e-5p;mtr-miR396a-5p;bna-miR396a;pta-miR396;gma-miR396c;aqc-miR396b;zma-miR396e-5p;zma-miR396f-5p;ccl-miR396;rco-miR396;aly-miR396b-5p;bgy-miR396b;bcy-miR396b;tcc-miR396c;tcc-miR396e;bdi-miR396e-5p;gma-miR396k-5p;cca-miR396a-5p;lus-miR396b;nta-miR396b;nta-miR396c;mdm-miR396c;mdm-miR396d;mdm-miR396e;cme-miR39…	comp46479_c0	2	16.402	1	19	1101	1120	UUCCACA-GCUUUCUUGAAC	GUUCAAGAAAGCAUGUGGAA	Cleavage
miRBase_known_17151	ath-miR396b-5p;osa-miR396c-5p;sbi-miR396c;gma-miR396b-5p;ptc-miR396c;ptc-miR396d;ptc-miR396e-5p;mtr-miR396a-5p;bna-miR396a;pta-miR396;gma-miR396c;aqc-miR396b;zma-miR396e-5p;zma-miR396f-5p;ccl-miR396;rco-miR396;aly-miR396b-5p;bgy-miR396b;bcy-miR396b;tcc-miR396c;tcc-miR396e;bdi-miR396e-5p;gma-miR396k-5p;cca-miR396a-5p;lus-miR396b;nta-miR396b;nta-miR396c;mdm-miR396c;mdm-miR396d;mdm-miR396e;cme-miR39…	comp14671_c0	3	15.39	1	20	11	30	UUCCACAGCUUUCUUGAACU	GGUUCGACAAACCUGUGGAA	Translation
miRBase_known_17151	ath-miR396b-5p;osa-miR396c-5p;sbi-miR396c;gma-miR396b-5p;ptc-miR396c;ptc-miR396d;ptc-miR396e-5p;mtr-miR396a-5p;bna-miR396a;pta-miR396;gma-miR396c;aqc-miR396b;zma-miR396e-5p;zma-miR396f-5p;ccl-miR396;rco-miR396;aly-miR396b-5p;bgy-miR396b;bcy-miR396b;tcc-miR396c;tcc-miR396e;bdi-miR396e-5p;gma-miR396k-5p;cca-miR396a-5p;lus-miR396b;nta-miR396b;nta-miR396c;mdm-miR396c;mdm-miR396d;mdm-miR396e;cme-miR39…	comp37744_c0	3	23.241	1	20	473	492	UUCCACAGCUUUCUUGAACU	AGUUCGGGUAAGGUGUGGAA	Cleavage
miRBase_known_17151	ath-miR396b-5p;osa-miR396c-5p;sbi-miR396c;gma-miR396b-5p;ptc-miR396c;ptc-miR396d;ptc-miR396e-5p;mtr-miR396a-5p;bna-miR396a;pta-miR396;gma-miR396c;aqc-miR396b;zma-miR396e-5p;zma-miR396f-5p;ccl-miR396;rco-miR396;aly-miR396b-5p;bgy-miR396b;bcy-miR396b;tcc-miR396c;tcc-miR396e;bdi-miR396e-5p;gma-miR396k-5p;cca-miR396a-5p;lus-miR396b;nta-miR396b;nta-miR396c;mdm-miR396c;mdm-miR396d;mdm-miR396e;cme-miR39…	comp53794_c0	3	18.749	1	20	21	40	UUCCACAGCUUUCUUGAACU	GGUUUUAGAAUGCUGUGGAA	Translation
miRBase_known_17151	ath-miR396b-5p;osa-miR396c-5p;sbi-miR396c;gma-miR396b-5p;ptc-miR396c;ptc-miR396d;ptc-miR396e-5p;mtr-miR396a-5p;bna-miR396a;pta-miR396;gma-miR396c;aqc-miR396b;zma-miR396e-5p;zma-miR396f-5p;ccl-miR396;rco-miR396;aly-miR396b-5p;bgy-miR396b;bcy-miR396b;tcc-miR396c;tcc-miR396e;bdi-miR396e-5p;gma-miR396k-5p;cca-miR396a-5p;lus-miR396b;nta-miR396b;nta-miR396c;mdm-miR396c;mdm-miR396d;mdm-miR396e;cme-miR39…	comp58989_c0	3	21.992	1	20	286	304	UUCCACAGCUUUCUUGAACU	AGUUCA-GAGGGCUGUGGAA	Cleavage
miRBase_known_17151	ath-miR396b-5p;osa-miR396c-5p;sbi-miR396c;gma-miR396b-5p;ptc-miR396c;ptc-miR396d;ptc-miR396e-5p;mtr-miR396a-5p;bna-miR396a;pta-miR396;gma-miR396c;aqc-miR396b;zma-miR396e-5p;zma-miR396f-5p;ccl-miR396;rco-miR396;aly-miR396b-5p;bgy-miR396b;bcy-miR396b;tcc-miR396c;tcc-miR396e;bdi-miR396e-5p;gma-miR396k-5p;cca-miR396a-5p;lus-miR396b;nta-miR396b;nta-miR396c;mdm-miR396c;mdm-miR396d;mdm-miR396e;cme-miR39…	comp77025_c0	2.5	21	1	21	1655	1675	UUCCACAGCUUUCUUGAACUU	AGGCUCGAGAAAGUUGUGGAA	Cleavage
miRBase_known_17151	ath-miR396b-5p;osa-miR396c-5p;sbi-miR396c;gma-miR396b-5p;ptc-miR396c;ptc-miR396d;ptc-miR396e-5p;mtr-miR396a-5p;bna-miR396a;pta-miR396;gma-miR396c;aqc-miR396b;zma-miR396e-5p;zma-miR396f-5p;ccl-miR396;rco-miR396;aly-miR396b-5p;bgy-miR396b;bcy-miR396b;tcc-miR396c;tcc-miR396e;bdi-miR396e-5p;gma-miR396k-5p;cca-miR396a-5p;lus-miR396b;nta-miR396b;nta-miR396c;mdm-miR396c;mdm-miR396d;mdm-miR396e;cme-miR39…	comp77351_c0	2	12.924	1	21	658	678	UUCCACAGCUUUCUUGAACUU	AAGUGCAAGAAAACUGUGGAA	Translation
miRBase_known_17151	ath-miR396b-5p;osa-miR396c-5p;sbi-miR396c;gma-miR396b-5p;ptc-miR396c;ptc-miR396d;ptc-miR396e-5p;mtr-miR396a-5p;bna-miR396a;pta-miR396;gma-miR396c;aqc-miR396b;zma-miR396e-5p;zma-miR396f-5p;ccl-miR396;rco-miR396;aly-miR396b-5p;bgy-miR396b;bcy-miR396b;tcc-miR396c;tcc-miR396e;bdi-miR396e-5p;gma-miR396k-5p;cca-miR396a-5p;lus-miR396b;nta-miR396b;nta-miR396c;mdm-miR396c;mdm-miR396d;mdm-miR396e;cme-miR39…	comp109964_c0	3	20.024	1	21	30	50	UUCCACAGCUUUCUUGAACUU	GGGUUCAAGAAUGCUGUGAAA	Translation
miRBase_known_17151	ath-miR396b-5p;osa-miR396c-5p;sbi-miR396c;gma-miR396b-5p;ptc-miR396c;ptc-miR396d;ptc-miR396e-5p;mtr-miR396a-5p;bna-miR396a;pta-miR396;gma-miR396c;aqc-miR396b;zma-miR396e-5p;zma-miR396f-5p;ccl-miR396;rco-miR396;aly-miR396b-5p;bgy-miR396b;bcy-miR396b;tcc-miR396c;tcc-miR396e;bdi-miR396e-5p;gma-miR396k-5p;cca-miR396a-5p;lus-miR396b;nta-miR396b;nta-miR396c;mdm-miR396c;mdm-miR396d;mdm-miR396e;cme-miR39…	comp77730_c0	3	22.322	1	21	1532	1552	UUCCACAGCUUUCUUGAACUU	AAGUUGUGGAAGGCUGUGGAA	Cleavage
miRBase_known_17151	ath-miR396b-5p;osa-miR396c-5p;sbi-miR396c;gma-miR396b-5p;ptc-miR396c;ptc-miR396d;ptc-miR396e-5p;mtr-miR396a-5p;bna-miR396a;pta-miR396;gma-miR396c;aqc-miR396b;zma-miR396e-5p;zma-miR396f-5p;ccl-miR396;rco-miR396;aly-miR396b-5p;bgy-miR396b;bcy-miR396b;tcc-miR396c;tcc-miR396e;bdi-miR396e-5p;gma-miR396k-5p;cca-miR396a-5p;lus-miR396b;nta-miR396b;nta-miR396c;mdm-miR396c;mdm-miR396d;mdm-miR396e;cme-miR39…	comp77916_c0	2	21.772	1	19	2124	2143	UUCCACA-GCUUUCUUGAAC	GUUCAAGAAAGCCUGUGGAA	Cleavage
miRBase_known_17151	ath-miR396b-5p;osa-miR396c-5p;sbi-miR396c;gma-miR396b-5p;ptc-miR396c;ptc-miR396d;ptc-miR396e-5p;mtr-miR396a-5p;bna-miR396a;pta-miR396;gma-miR396c;aqc-miR396b;zma-miR396e-5p;zma-miR396f-5p;ccl-miR396;rco-miR396;aly-miR396b-5p;bgy-miR396b;bcy-miR396b;tcc-miR396c;tcc-miR396e;bdi-miR396e-5p;gma-miR396k-5p;cca-miR396a-5p;lus-miR396b;nta-miR396b;nta-miR396c;mdm-miR396c;mdm-miR396d;mdm-miR396e;cme-miR39…	comp76072_c0	3	13.987	1	20	1677	1696	UUCCACAGCUUUCUUGAACU	AGUUCAAGAAAGAUGGGGGA	Cleavage
miRBase_known_17151	ath-miR396b-5p;osa-miR396c-5p;sbi-miR396c;gma-miR396b-5p;ptc-miR396c;ptc-miR396d;ptc-miR396e-5p;mtr-miR396a-5p;bna-miR396a;pta-miR396;gma-miR396c;aqc-miR396b;zma-miR396e-5p;zma-miR396f-5p;ccl-miR396;rco-miR396;aly-miR396b-5p;bgy-miR396b;bcy-miR396b;tcc-miR396c;tcc-miR396e;bdi-miR396e-5p;gma-miR396k-5p;cca-miR396a-5p;lus-miR396b;nta-miR396b;nta-miR396c;mdm-miR396c;mdm-miR396d;mdm-miR396e;cme-miR39…	comp104288_c0	2.5	15.014	1	20	53	71	UUCCACAGCUUUCUUGAACU	AGUUCAAGAGA-CUGUGGAA	Translation
miRBase_known_17151	ath-miR396b-5p;osa-miR396c-5p;sbi-miR396c;gma-miR396b-5p;ptc-miR396c;ptc-miR396d;ptc-miR396e-5p;mtr-miR396a-5p;bna-miR396a;pta-miR396;gma-miR396c;aqc-miR396b;zma-miR396e-5p;zma-miR396f-5p;ccl-miR396;rco-miR396;aly-miR396b-5p;bgy-miR396b;bcy-miR396b;tcc-miR396c;tcc-miR396e;bdi-miR396e-5p;gma-miR396k-5p;cca-miR396a-5p;lus-miR396b;nta-miR396b;nta-miR396c;mdm-miR396c;mdm-miR396d;mdm-miR396e;cme-miR39…	comp63906_c0	3	22.669	1	21	1127	1147	UUCCACAGCUUUCUUGAACUU	AAGUUUGAGAGAGUUGUGGGG	Cleavage
miRBase_known_17151	ath-miR396b-5p;osa-miR396c-5p;sbi-miR396c;gma-miR396b-5p;ptc-miR396c;ptc-miR396d;ptc-miR396e-5p;mtr-miR396a-5p;bna-miR396a;pta-miR396;gma-miR396c;aqc-miR396b;zma-miR396e-5p;zma-miR396f-5p;ccl-miR396;rco-miR396;aly-miR396b-5p;bgy-miR396b;bcy-miR396b;tcc-miR396c;tcc-miR396e;bdi-miR396e-5p;gma-miR396k-5p;cca-miR396a-5p;lus-miR396b;nta-miR396b;nta-miR396c;mdm-miR396c;mdm-miR396d;mdm-miR396e;cme-miR39…	comp68032_c0	3	14.664	1	21	429	449	UUCCACAGCUUUCUUGAACUU	AGGUUCAAGAGAGCUGCGGGA	Cleavage
miRBase_known_17151	ath-miR396b-5p;osa-miR396c-5p;sbi-miR396c;gma-miR396b-5p;ptc-miR396c;ptc-miR396d;ptc-miR396e-5p;mtr-miR396a-5p;bna-miR396a;pta-miR396;gma-miR396c;aqc-miR396b;zma-miR396e-5p;zma-miR396f-5p;ccl-miR396;rco-miR396;aly-miR396b-5p;bgy-miR396b;bcy-miR396b;tcc-miR396c;tcc-miR396e;bdi-miR396e-5p;gma-miR396k-5p;cca-miR396a-5p;lus-miR396b;nta-miR396b;nta-miR396c;mdm-miR396c;mdm-miR396d;mdm-miR396e;cme-miR39…	comp75533_c0	3	16.145	1	21	162	182	UUCCACAGCUUUCUUGAACUU	AUGUUCAAGAAGGCAGUGGAA	Cleavage
miRBase_known_17151	ath-miR396b-5p;osa-miR396c-5p;sbi-miR396c;gma-miR396b-5p;ptc-miR396c;ptc-miR396d;ptc-miR396e-5p;mtr-miR396a-5p;bna-miR396a;pta-miR396;gma-miR396c;aqc-miR396b;zma-miR396e-5p;zma-miR396f-5p;ccl-miR396;rco-miR396;aly-miR396b-5p;bgy-miR396b;bcy-miR396b;tcc-miR396c;tcc-miR396e;bdi-miR396e-5p;gma-miR396k-5p;cca-miR396a-5p;lus-miR396b;nta-miR396b;nta-miR396c;mdm-miR396c;mdm-miR396d;mdm-miR396e;cme-miR39…	comp73969_c0	2.5	21.027	1	21	739	759	UUCCACAGCUUUCUUGAACUU	GAGUAUCAGAAAGCUGUGGAA	Cleavage
miRBase_known_17151	ath-miR396b-5p;osa-miR396c-5p;sbi-miR396c;gma-miR396b-5p;ptc-miR396c;ptc-miR396d;ptc-miR396e-5p;mtr-miR396a-5p;bna-miR396a;pta-miR396;gma-miR396c;aqc-miR396b;zma-miR396e-5p;zma-miR396f-5p;ccl-miR396;rco-miR396;aly-miR396b-5p;bgy-miR396b;bcy-miR396b;tcc-miR396c;tcc-miR396e;bdi-miR396e-5p;gma-miR396k-5p;cca-miR396a-5p;lus-miR396b;nta-miR396b;nta-miR396c;mdm-miR396c;mdm-miR396d;mdm-miR396e;cme-miR39…	comp60983_c0	2	17.642	1	19	913	932	UUCCACA-GCUUUCUUGAAC	GUUCAAGAAAGCCUGUGGAA	Cleavage
miRBase_known_17151	ath-miR396b-5p;osa-miR396c-5p;sbi-miR396c;gma-miR396b-5p;ptc-miR396c;ptc-miR396d;ptc-miR396e-5p;mtr-miR396a-5p;bna-miR396a;pta-miR396;gma-miR396c;aqc-miR396b;zma-miR396e-5p;zma-miR396f-5p;ccl-miR396;rco-miR396;aly-miR396b-5p;bgy-miR396b;bcy-miR396b;tcc-miR396c;tcc-miR396e;bdi-miR396e-5p;gma-miR396k-5p;cca-miR396a-5p;lus-miR396b;nta-miR396b;nta-miR396c;mdm-miR396c;mdm-miR396d;mdm-miR396e;cme-miR39…	comp64117_c0	2	10.335	1	19	1	20	UUCCACA-GCUUUCUUGAAC	GUUCAAGAAAGCCUGUGGAA	Cleavage
miRBase_known_17151	ath-miR396b-5p;osa-miR396c-5p;sbi-miR396c;gma-miR396b-5p;ptc-miR396c;ptc-miR396d;ptc-miR396e-5p;mtr-miR396a-5p;bna-miR396a;pta-miR396;gma-miR396c;aqc-miR396b;zma-miR396e-5p;zma-miR396f-5p;ccl-miR396;rco-miR396;aly-miR396b-5p;bgy-miR396b;bcy-miR396b;tcc-miR396c;tcc-miR396e;bdi-miR396e-5p;gma-miR396k-5p;cca-miR396a-5p;lus-miR396b;nta-miR396b;nta-miR396c;mdm-miR396c;mdm-miR396d;mdm-miR396e;cme-miR39…	comp66033_c0	2.5	17.609	1	19	483	502	UUCCAC-AGCUUUCUUGAAC	GUUCAAGAAAGCUUGUGGAA	Cleavage
miRBase_known_17151	ath-miR396b-5p;osa-miR396c-5p;sbi-miR396c;gma-miR396b-5p;ptc-miR396c;ptc-miR396d;ptc-miR396e-5p;mtr-miR396a-5p;bna-miR396a;pta-miR396;gma-miR396c;aqc-miR396b;zma-miR396e-5p;zma-miR396f-5p;ccl-miR396;rco-miR396;aly-miR396b-5p;bgy-miR396b;bcy-miR396b;tcc-miR396c;tcc-miR396e;bdi-miR396e-5p;gma-miR396k-5p;cca-miR396a-5p;lus-miR396b;nta-miR396b;nta-miR396c;mdm-miR396c;mdm-miR396d;mdm-miR396e;cme-miR39…	comp66333_c0	2	23.389	1	19	1029	1048	UUCCACA-GCUUUCUUGAAC	GUUCAAGAAAGCCUGUGGAA	Cleavage
miRBase_known_17151	ath-miR396b-5p;osa-miR396c-5p;sbi-miR396c;gma-miR396b-5p;ptc-miR396c;ptc-miR396d;ptc-miR396e-5p;mtr-miR396a-5p;bna-miR396a;pta-miR396;gma-miR396c;aqc-miR396b;zma-miR396e-5p;zma-miR396f-5p;ccl-miR396;rco-miR396;aly-miR396b-5p;bgy-miR396b;bcy-miR396b;tcc-miR396c;tcc-miR396e;bdi-miR396e-5p;gma-miR396k-5p;cca-miR396a-5p;lus-miR396b;nta-miR396b;nta-miR396c;mdm-miR396c;mdm-miR396d;mdm-miR396e;cme-miR39…	comp61203_c0	3	18.891	1	21	874	894	UUCCACAGCUUUCUUGAACUU	AAGCUAAAGAAAUCUGUGGAA	Translation
miRBase_known_17151	ath-miR396b-5p;osa-miR396c-5p;sbi-miR396c;gma-miR396b-5p;ptc-miR396c;ptc-miR396d;ptc-miR396e-5p;mtr-miR396a-5p;bna-miR396a;pta-miR396;gma-miR396c;aqc-miR396b;zma-miR396e-5p;zma-miR396f-5p;ccl-miR396;rco-miR396;aly-miR396b-5p;bgy-miR396b;bcy-miR396b;tcc-miR396c;tcc-miR396e;bdi-miR396e-5p;gma-miR396k-5p;cca-miR396a-5p;lus-miR396b;nta-miR396b;nta-miR396c;mdm-miR396c;mdm-miR396d;mdm-miR396e;cme-miR39…	comp68357_c0	3	19.283	1	20	2410	2429	UUCCACAGCUUUCUUGAACU	AGGUCACGAGAGUUGUGGAA	Cleavage
miRBase_known_17151	ath-miR396b-5p;osa-miR396c-5p;sbi-miR396c;gma-miR396b-5p;ptc-miR396c;ptc-miR396d;ptc-miR396e-5p;mtr-miR396a-5p;bna-miR396a;pta-miR396;gma-miR396c;aqc-miR396b;zma-miR396e-5p;zma-miR396f-5p;ccl-miR396;rco-miR396;aly-miR396b-5p;bgy-miR396b;bcy-miR396b;tcc-miR396c;tcc-miR396e;bdi-miR396e-5p;gma-miR396k-5p;cca-miR396a-5p;lus-miR396b;nta-miR396b;nta-miR396c;mdm-miR396c;mdm-miR396d;mdm-miR396e;cme-miR39…	comp68046_c1	3	23.392	1	21	1076	1095	UUCCACAGCUUUCUUGAACUU	GAGCUCA-GAAAGCUGUGGAA	Cleavage
miRBase_known_17184	efu-miR-26c;	comp41669_c0	3	18.494	1	25	492	517	UUCAAGUAAUCCA-GGAUAGGCUGUU	AAUAGCCUGUCCAUGGAUUGCUUGAA	Cleavage
miRBase_known_17184	efu-miR-26c;	comp59552_c0	3	19.551	1	25	410	434	UUCAAGUAAUCCAGGAUAGGCUGUU	GGCAUUCUAUCUUGGAUUAGUUGGA	Cleavage
miRBase_known_17184	efu-miR-26c;	comp58369_c0	2	16.557	1	20	721	741	UUCAAGUAAUCCAGG-AUAGG	CCUAUUCCUGGAUUACUUGAA	Cleavage
miRBase_known_17184	efu-miR-26c;	comp27152_c0	2.5	14.17	1	25	1088	1112	UUCAAGUAAUCCAGGAUAGGCUGUU	AGUUUCUAGUUCUGGAUUACUUGAA	Cleavage
miRBase_known_17184	efu-miR-26c;	comp25193_c0	3	24.499	1	20	221	240	UUCAAGUAAUCCAGGAUAGG	CCUAUCCUGGAAUGCUUGCA	Translation
miRBase_known_17184	efu-miR-26c;	comp111280_c0	3	7.97	1	20	223	242	UUCAAGUAAUCCAGGAUAGG	CUUAUUCUAUAUUACUUGAA	Translation
miRBase_known_17184	efu-miR-26c;	comp69801_c0	3	12.489	1	23	458	480	UUCAAGUAAUCCAGGAUAGGCUG	UGGCUUCUCCUUGAUUGCUUGAA	Cleavage
miRBase_known_17184	efu-miR-26c;	comp71121_c0	3	19.24	1	20	1253	1272	UUCAAGUAAUCCAGGAUAGG	CCUCUCCUGGAUUGCUUUAA	Cleavage
miRBase_known_17211	ptc-miR6478;	comp74838_c0	3	20.118	1	20	96	115	CCGACCUUAGCUCAGUUGGU	ACCAUCUCAGUUGAGGUCGG	Cleavage
miRBase_known_17328	efu-let-7c;	comp56848_c0	3	7.219	1	24	648	671	GUUGAGGUAGUAGGUUGUAUGGUU	AACCAUAUAAUCCACCACCUCAAC	Translation
miRBase_known_17328	efu-let-7c;	comp49474_c0	3	12.009	1	25	1281	1305	GUUGAGGUAGUAGGUUGUAUGGUUU	AAAAUGUAUAACUUAUUAUCUCAAU	Cleavage
miRBase_known_17328	efu-let-7c;	comp52212_c0	2.5	14.138	1	24	1228	1251	GUUGAGGUAGUAGGUUGUAUGGUU	AACAACACAACCUAUGACCUCAAC	Translation
miRBase_known_17328	efu-let-7c;	comp3413_c0	2.5	5.897	1	20	88	107	GUUGAGGUAGUAGGUUGUAU	AUAUAGCCUACUACCUGAAC	Cleavage
miRBase_known_17328	efu-let-7c;	comp57866_c0	3	8.986	1	20	236	255	GUUGAGGUAGUAGGUUGUAU	CUACAGCUUACUAUUUCAAC	Cleavage
miRBase_known_17328	efu-let-7c;	comp38888_c0	3	11.798	1	21	148	168	GUUGAGGUAGUAGGUUGUAUG	UGUAUAAUCGACUACCUCAAU	Cleavage
miRBase_known_17328	efu-let-7c;	comp9881_c0	2.5	13.231	1	20	118	137	GUUGAGGUAGUAGGUUGUAU	AUUGAAUCUACUACCUCAAC	Cleavage
miRBase_known_17328	efu-let-7c;	comp76426_c0	3	13.865	1	25	3604	3628	GUUGAGGUAGUAGGUUGUAUGGUUU	GAAAUAUAAAACCUACUACGUCAGC	Cleavage
miRBase_known_17328	efu-let-7c;	comp76854_c0	3	14.123	1	22	2950	2971	GUUGAGGUAGUAGGUUGUAUGG	UCAUACAAUCUAUUACUUCAUC	Cleavage
miRBase_known_17328	efu-let-7c;	comp78334_c0	3	10.344	1	25	1448	1472	GUUGAGGUAGUAGGUUGUAUGGUUU	AAUCUAGACAUCCUGCUAUCUCAAC	Cleavage
miRBase_known_17328	efu-let-7c;	comp80605_c0	3	13.517	1	24	394	417	GUUGAGGUAGUAGGUUGUAUGGUU	GGCAAUACAAUCUUCUAACUCAAC	Translation
miRBase_known_17328	efu-let-7c;	comp77419_c0	3	16.572	1	20	1353	1372	GUUGAGGUAGUAGGUUGUAU	AUACAGCUUACUCCUUCAGC	Cleavage
miRBase_known_17328	efu-let-7c;	comp77985_c2	3	8.722	1	21	723	743	GUUGAGGUAGUAGGUUGUAUG	UAUUCAGCCUGCUUCCUCAAC	Cleavage
miRBase_known_17328	efu-let-7c;	comp62005_c0	2	12.934	1	25	185	209	GUUGAGGUAGUAGGUUGUAUGGUUU	AUGUUAUACAACCUGCAACUUCAAC	Translation
miRBase_known_17328	efu-let-7c;	comp75890_c0	2	20.767	1	25	1455	1479	GUUGAGGUAGUAGGUUGUAUGGUUU	ACACGACACAACCUGCUACCUUAAC	Cleavage
miRBase_known_17328	efu-let-7c;	comp70075_c0	3	11.165	1	24	3540	3563	GUUGAGGUAGUAGGUUGUAUGGUU	GAUUAUACCACCUAUUGCUUCAGC	Cleavage
miRBase_known_17328	efu-let-7c;	comp62421_c0	3	15.746	1	25	553	579	GUUGAGGUAGUAGGUUGUAU--GGUUU	AAACCUGAUAUAAGUUAUUACUUCAAC	Cleavage
miRBase_known_17328	efu-let-7c;	comp63982_c0	3	21.824	1	20	1730	1749	GUUGAGGUAGUAGGUUGUAU	GUACAACCUACUAGUUCAGC	Cleavage
miRBase_known_17328	efu-let-7c;	comp75816_c0	3	11.36	1	25	179	203	GUUGAGGUAGUAGGUUGUAUGGUUU	GAAAGAUAAAAGCUAUUACUUCAAC	Cleavage
miRBase_known_17442	zma-miR156k-5p;sbi-miR156e;	comp47180_c0	1	10.837	1	20	767	786	UGACAGAAGAGAGCGAGCAC	GUGCUCUCUCUCUUCUGUCA	Cleavage
miRBase_known_17442	zma-miR156k-5p;sbi-miR156e;	comp55910_c0	2	18.377	1	20	831	850	UGACAGAAGAGAGCGAGCAC	AUGCUCUCUCUCUUCUGUCA	Cleavage
miRBase_known_17442	zma-miR156k-5p;sbi-miR156e;	comp25029_c0	2	22.616	1	20	652	671	UGACAGAAGAGAGCGAGCAC	AUGCUCCCUCUCUUCUGUCA	Cleavage
miRBase_known_17442	zma-miR156k-5p;sbi-miR156e;	comp42714_c2	2.5	16.744	1	20	612	631	UGACAGAAGAGAGCGAGCAC	GUGCUUGCUCUCUUAUGUUA	Cleavage
miRBase_known_17442	zma-miR156k-5p;sbi-miR156e;	comp31182_c0	3	18.749	1	20	1152	1171	UGACAGAAGAGAGCGAGCAC	GUCCUCGCUCUCUUUUGUGA	Cleavage
miRBase_known_17442	zma-miR156k-5p;sbi-miR156e;	comp55845_c0	3	20.877	1	20	648	667	UGACAGAAGAGAGCGAGCAC	GUGCUUGUUCUUCUUUGUCA	Cleavage
miRBase_known_17442	zma-miR156k-5p;sbi-miR156e;	comp58906_c0	3	12.735	1	20	356	375	UGACAGAAGAGAGCGAGCAC	GUUCUUGUUCUCUUUUGUUA	Cleavage
miRBase_known_17442	zma-miR156k-5p;sbi-miR156e;	comp20947_c0	3	19.854	1	20	354	373	UGACAGAAGAGAGCGAGCAC	GUGCUUCCUCUCUUAUGUCA	Cleavage
miRBase_known_17442	zma-miR156k-5p;sbi-miR156e;	comp461_c0	3	15.554	1	20	47	66	UGACAGAAGAGAGCGAGCAC	GUUCUUGUUCUUUUUUGUCA	Cleavage
miRBase_known_17442	zma-miR156k-5p;sbi-miR156e;	comp44994_c0	3	14.028	1	19	230	249	UGACAGAA-GAGAGCGAGCA	UGCUCGCUUUCAUUUUGUCA	Translation
miRBase_known_17442	zma-miR156k-5p;sbi-miR156e;	comp84061_c0	1	18.756	1	20	51	70	UGACAGAAGAGAGCGAGCAC	AUGCUCGCUCUCUUCUGUCA	Cleavage
miRBase_known_17442	zma-miR156k-5p;sbi-miR156e;	comp79009_c0	1	14.807	1	20	2560	2579	UGACAGAAGAGAGCGAGCAC	GUGCUCUCUCUCUUCUGUCA	Cleavage
miRBase_known_17442	zma-miR156k-5p;sbi-miR156e;	comp76516_c0	1	13.868	1	20	1687	1706	UGACAGAAGAGAGCGAGCAC	GUGCUCUCUCUCUUCUGUCA	Cleavage
miRBase_known_17442	zma-miR156k-5p;sbi-miR156e;	comp99573_c0	3	19.315	1	20	137	156	UGACAGAAGAGAGCGAGCAC	GUGUUUGGUCUUUUUUGUCA	Cleavage
miRBase_known_17442	zma-miR156k-5p;sbi-miR156e;	comp67500_c1	1	11.778	1	20	2082	2101	UGACAGAAGAGAGCGAGCAC	GUGCUCUCUCUCUUCUGUCA	Cleavage
miRBase_known_17442	zma-miR156k-5p;sbi-miR156e;	comp63266_c0	1	16.389	1	20	1249	1268	UGACAGAAGAGAGCGAGCAC	GUGCUCUCUCUCUUCUGUCA	Cleavage
miRBase_known_17442	zma-miR156k-5p;sbi-miR156e;	comp64278_c0	2	20.533	1	20	1179	1198	UGACAGAAGAGAGCGAGCAC	GCGCUCGCUUUCUUUUGUCA	Cleavage
miRBase_known_17442	zma-miR156k-5p;sbi-miR156e;	comp66443_c0	2	21.893	1	20	1405	1424	UGACAGAAGAGAGCGAGCAC	GUGCUCUCUAUCUUCUGUCA	Translation
miRBase_known_17541	dre-miR-199-3p;xtr-miR-199a-3p;ssc-miR-199b-3p;oha-miR-199c-3p;	comp30518_c0	2.5	16.288	1	21	425	445	UACAGUAGUCUGCACAUUGGU	AUCCAUGUGUGGACUACUGUA	Cleavage
miRBase_known_17541	dre-miR-199-3p;xtr-miR-199a-3p;ssc-miR-199b-3p;oha-miR-199c-3p;	comp54580_c0	2.5	17.294	1	20	487	506	UACAGUAGUCUGCACAUUGG	UCAAUGGGUAGAUUACUGUA	Cleavage
miRBase_known_17541	dre-miR-199-3p;xtr-miR-199a-3p;ssc-miR-199b-3p;oha-miR-199c-3p;	comp59305_c0	2.5	14.985	1	22	133	155	UACAGUAGU-CUGCACAUUGGUU	GAGCAAUGUGCAGGACUGCUGUA	Translation
miRBase_known_17541	dre-miR-199-3p;xtr-miR-199a-3p;ssc-miR-199b-3p;oha-miR-199c-3p;	comp76645_c1	3	18.548	1	20	604	623	UACAGUAGUCUGCACAUUGG	ACAAUGUGCAGACGGCUGUA	Cleavage
miRBase_known_17541	dre-miR-199-3p;xtr-miR-199a-3p;ssc-miR-199b-3p;oha-miR-199c-3p;	comp65423_c0	2.5	15.815	1	22	624	645	UACAGUAGUCUGCACAUUGGUU	AGCCCAUGCGCAGACUGCUGUA	Cleavage
miRBase_known_17541	dre-miR-199-3p;xtr-miR-199a-3p;ssc-miR-199b-3p;oha-miR-199c-3p;	comp65128_c1	3	9.974	1	22	196	217	UACAGUAGUCUGCACAUUGGUU	GAUCAAUAUGUAGAGUACUGUA	Cleavage
miRBase_known_17541	dre-miR-199-3p;xtr-miR-199a-3p;ssc-miR-199b-3p;oha-miR-199c-3p;	comp64401_c0	3	16.339	1	20	354	373	UACAGUAGUCUGCACAUUGG	AUAAUGUGCAGAUUGUUGUA	Cleavage
miRBase_known_17625	ppe-miR482a-3p;	comp5205_c0	2.5	15.538	1	22	264	285	UUUCCGAAACCUCCCAUUCCAA	UGGGAGUGGGGGGAUUUGGAAA	Translation
miRBase_known_17625	ppe-miR482a-3p;	comp54025_c0	3	19.795	1	22	1344	1365	UUUCCGAAACCUCCCAUUCCAA	UUGGCAAGGGUGGUUUCGGAAA	Cleavage
miRBase_known_17625	ppe-miR482a-3p;	comp59361_c0	2.5	17.53	1	22	1330	1351	UUUCCGAAACCUCCCAUUCCAA	UAGGACAGGGAGGUUUUGGAAA	Cleavage
miRBase_known_17625	ppe-miR482a-3p;	comp52846_c1	3	17.21	1	20	40	59	UUUCCGAAACCUCCCAUUCC	GGAAGGGGAGUUUUCGGAGG	Translation
miRBase_known_17625	ppe-miR482a-3p;	comp76507_c1	1	20.262	1	22	16	37	UUUCCGAAACCUCCCAUUCCAA	UUGGAAUGGGUGGUUUCGGAAA	Cleavage
miRBase_known_17625	ppe-miR482a-3p;	comp109821_c0	1	12.652	1	20	1	20	UUUCCGAAACCUCCCAUUCC	GGAAUGGGCGGUUUCGGAAA	Cleavage
miRBase_known_17625	ppe-miR482a-3p;	comp79255_c0	2.5	23.98	1	22	687	708	UUUCCGAAACCUCCCAUUCCAA	UCGGCAUGGGAGGUAUUGGAAA	Cleavage
miRBase_known_17625	ppe-miR482a-3p;	comp78694_c0	3	16.229	1	20	893	912	UUUCCGAAACCUCCCAUUCC	GGAAUGGGAGGUGGUGGAAA	Cleavage
miRBase_known_17625	ppe-miR482a-3p;	comp68507_c0	1	24.732	1	22	255	276	UUUCCGAAACCUCCCAUUCCAA	UUGGAAUGGGCGGUUUCGGAAA	Cleavage
miRBase_known_17625	ppe-miR482a-3p;	comp75343_c1	3	23.262	1	22	3127	3148	UUUCCGAAACCUCCCAUUCCAA	UUCGAGUUGGAGGUUUCGGAGA	Cleavage
miRBase_known_17625	ppe-miR482a-3p;	comp72379_c0	2.5	18.205	1	20	341	360	UUUCCGAAACCUCCCAUUCC	GGAAUGGGAGGAUUGGGAAA	Translation
miRBase_known_17625	ppe-miR482a-3p;	comp64894_c0	3	23.253	1	21	1022	1042	UUUCCGAAACCUCCCAUUCCA	UGGACUGGCAGGUUUUGGAGA	Cleavage
miRBase_known_17625	ppe-miR482a-3p;	comp68368_c0	3	24.892	1	22	495	516	UUUCCGAAACCUCCCAUUCCAA	UGGGGAUGGGAGGAUUAGGAAA	Translation
miRBase_known_17625	ppe-miR482a-3p;	comp63787_c0	3	23.709	1	20	17	36	UUUCCGAAACCUCCCAUUCC	GGAUUGGGGGGUGUUGGAAA	Cleavage
miRBase_known_17674	gma-miR156k;gma-miR156n;gma-miR156o;	comp47180_c0	1	10.825	1	21	767	787	UUGACAGAAGAGAGUGAGCAC	GUGCUCUCUCUCUUCUGUCAA	Cleavage
miRBase_known_17674	gma-miR156k;gma-miR156n;gma-miR156o;	comp42714_c2	3	17.035	1	21	612	632	UUGACAGAAGAGAGUGAGCAC	GUGCUUGCUCUCUUAUGUUAA	Cleavage
miRBase_known_17674	gma-miR156k;gma-miR156n;gma-miR156o;	comp55910_c0	2	18.312	1	20	832	851	UUGACAGAAGAGAGUGAGCA	UGCUCUCUCUCUUCUGUCAU	Cleavage
miRBase_known_17674	gma-miR156k;gma-miR156n;gma-miR156o;	comp25029_c0	2	24.488	1	20	653	672	UUGACAGAAGAGAGUGAGCA	UGCUCCCUCUCUUCUGUCAU	Cleavage
miRBase_known_17674	gma-miR156k;gma-miR156n;gma-miR156o;	comp24307_c0	2.5	9.276	1	20	1074	1093	UUGACAGAAGAGAGUGAGCA	UGUUCACUCUCUUCUGAUAA	Cleavage
miRBase_known_17674	gma-miR156k;gma-miR156n;gma-miR156o;	comp43626_c0	2.5	13.049	1	20	514	533	UUGACAGAAGAGAGUGAGCA	UGUUCAUUUUCUUCUGUUGA	Cleavage
miRBase_known_17674	gma-miR156k;gma-miR156n;gma-miR156o;	comp18994_c0	2.5	20.817	1	20	369	388	UUGACAGAAGAGAGUGAGCA	AGCUCACUUGCUUCUGUCAA	Translation
miRBase_known_17674	gma-miR156k;gma-miR156n;gma-miR156o;	comp52777_c0	3	18.925	1	20	192	211	UUGACAGAAGAGAGUGAGCA	CUCUCACUCUCUCCUGUCAA	Cleavage
miRBase_known_17674	gma-miR156k;gma-miR156n;gma-miR156o;	comp22567_c0	3	12.717	1	20	513	532	UUGACAGAAGAGAGUGAGCA	UGCUCCUUCUUCUCUGUCAA	Translation
miRBase_known_17674	gma-miR156k;gma-miR156n;gma-miR156o;	comp48225_c0	3	12.483	1	20	301	320	UUGACAGAAGAGAGUGAGCA	UGAUCAAUUUCUUUUGUCAA	Cleavage
miRBase_known_17674	gma-miR156k;gma-miR156n;gma-miR156o;	comp79009_c0	1	14.412	1	21	2560	2580	UUGACAGAAGAGAGUGAGCAC	GUGCUCUCUCUCUUCUGUCAA	Cleavage
miRBase_known_17674	gma-miR156k;gma-miR156n;gma-miR156o;	comp84061_c0	1.5	18.719	1	20	52	71	UUGACAGAAGAGAGUGAGCA	UGCUCGCUCUCUUCUGUCAU	Cleavage
miRBase_known_17674	gma-miR156k;gma-miR156n;gma-miR156o;	comp76516_c0	2	13.068	1	21	1687	1707	UUGACAGAAGAGAGUGAGCAC	GUGCUCUCUCUCUUCUGUCAU	Cleavage
miRBase_known_17674	gma-miR156k;gma-miR156n;gma-miR156o;	comp77074_c0	2.5	12.978	1	21	504	524	UUGACAGAAGAGAGUGAGCAC	GUGCUCACCCACUUUUGUCAA	Translation
miRBase_known_17674	gma-miR156k;gma-miR156n;gma-miR156o;	comp77145_c1	3	13.667	1	20	757	776	UUGACAGAAGAGAGUGAGCA	UGCUCCUCCUCUUUUGUCAA	Cleavage
miRBase_known_17674	gma-miR156k;gma-miR156n;gma-miR156o;	comp85708_c0	3	17.226	1	20	173	192	UUGACAGAAGAGAGUGAGCA	UUCUUUUUCUCUUCUGUCAA	Cleavage
miRBase_known_17674	gma-miR156k;gma-miR156n;gma-miR156o;	comp118531_c0	3	9.752	1	20	24	43	UUGACAGAAGAGAGUGAGCA	UUCUCACUCUGUUUUGUUAA	Translation
miRBase_known_17674	gma-miR156k;gma-miR156n;gma-miR156o;	comp78038_c0	3	11.937	1	20	1405	1424	UUGACAGAAGAGAGUGAGCA	UUCUCCCCCUCUUCUGUCAA	Cleavage
miRBase_known_17674	gma-miR156k;gma-miR156n;gma-miR156o;	comp79084_c0	3	8.008	1	20	746	764	UUGACAGAAGAGAGUGAGCA	UGUUCA-UCUCUUCUGUCAG	Cleavage
miRBase_known_17674	gma-miR156k;gma-miR156n;gma-miR156o;	comp67500_c1	1	11.208	1	21	2082	2102	UUGACAGAAGAGAGUGAGCAC	GUGCUCUCUCUCUUCUGUCAA	Cleavage
miRBase_known_17674	gma-miR156k;gma-miR156n;gma-miR156o;	comp63266_c0	2	16.467	1	21	1249	1269	UUGACAGAAGAGAGUGAGCAC	GUGCUCUCUCUCUUCUGUCAU	Cleavage
miRBase_known_17674	gma-miR156k;gma-miR156n;gma-miR156o;	comp64278_c0	2.5	21.39	1	21	1179	1199	UUGACAGAAGAGAGUGAGCAC	GCGCUCGCUUUCUUUUGUCAA	Cleavage
miRBase_known_17674	gma-miR156k;gma-miR156n;gma-miR156o;	comp66443_c0	3	21.876	1	21	1405	1425	UUGACAGAAGAGAGUGAGCAC	GUGCUCUCUAUCUUCUGUCAU	Cleavage
miRBase_known_17674	gma-miR156k;gma-miR156n;gma-miR156o;	comp70443_c1	3	17.11	1	20	2314	2333	UUGACAGAAGAGAGUGAGCA	UGCUGAUUCUCUGCUGUCAG	Cleavage
miRBase_known_17674	gma-miR156k;gma-miR156n;gma-miR156o;	comp63746_c0	3	12.216	1	20	167	186	UUGACAGAAGAGAGUGAGCA	UUCUUCUUCUCUUCUGUCAA	Cleavage
miRBase_known_17674	gma-miR156k;gma-miR156n;gma-miR156o;	comp67939_c2	3	12.006	1	20	763	782	UUGACAGAAGAGAGUGAGCA	UGCUGCCUCCCUUCUGUCAA	Translation
miRBase_known_17674	gma-miR156k;gma-miR156n;gma-miR156o;	comp71979_c0	3	18.627	1	19	809	828	UUGACAGAAGA-GAGUGAGC	GCUCAUUUAUCUUCUGUCAA	Cleavage
miRBase_known_17755	zma-miR166h-3p;zma-miR166e;zma-miR166i-3p;zma-miR166f;zma-miR166g-3p;zma-miR166b-3p;zma-miR166c-3p;zma-miR166d-3p;sbi-miR166d;sbi-miR166c;sbi-miR166b;sbi-miR166a;sbi-miR166h;sbi-miR166i;sbi-miR166j;csi-miR166c;tcc-miR166b;gma-miR166p;gma-miR166q;gma-miR166r;gma-miR166s;gma-miR166t;cme-miR166g;	comp54325_c0	2	20.87	1	20	86	105	UCGGACCAGGCUUCAUUCCC	UGGGAUGAAGCCUGGUCCGG	Cleavage
miRBase_known_17755	zma-miR166h-3p;zma-miR166e;zma-miR166i-3p;zma-miR166f;zma-miR166g-3p;zma-miR166b-3p;zma-miR166c-3p;zma-miR166d-3p;sbi-miR166d;sbi-miR166c;sbi-miR166b;sbi-miR166a;sbi-miR166h;sbi-miR166i;sbi-miR166j;csi-miR166c;tcc-miR166b;gma-miR166p;gma-miR166q;gma-miR166r;gma-miR166s;gma-miR166t;cme-miR166g;	comp43857_c0	3	22.466	1	20	206	225	UCGGACCAGGCUUCAUUCCC	GGGGAUGAAGCCUGGUGCGU	Cleavage
miRBase_known_17755	zma-miR166h-3p;zma-miR166e;zma-miR166i-3p;zma-miR166f;zma-miR166g-3p;zma-miR166b-3p;zma-miR166c-3p;zma-miR166d-3p;sbi-miR166d;sbi-miR166c;sbi-miR166b;sbi-miR166a;sbi-miR166h;sbi-miR166i;sbi-miR166j;csi-miR166c;tcc-miR166b;gma-miR166p;gma-miR166q;gma-miR166r;gma-miR166s;gma-miR166t;cme-miR166g;	comp78504_c0	2.5	18.502	1	20	1200	1219	UCGGACCAGGCUUCAUUCCC	GGGAAGGAAGUCUGGUCUGG	Cleavage
miRBase_known_17755	zma-miR166h-3p;zma-miR166e;zma-miR166i-3p;zma-miR166f;zma-miR166g-3p;zma-miR166b-3p;zma-miR166c-3p;zma-miR166d-3p;sbi-miR166d;sbi-miR166c;sbi-miR166b;sbi-miR166a;sbi-miR166h;sbi-miR166i;sbi-miR166j;csi-miR166c;tcc-miR166b;gma-miR166p;gma-miR166q;gma-miR166r;gma-miR166s;gma-miR166t;cme-miR166g;	comp79322_c0	3	19.178	1	20	3596	3615	UCGGACCAGGCUUCAUUCCC	GAGAAUGAAGCAUGGUUUGA	Translation
miRBase_known_17755	zma-miR166h-3p;zma-miR166e;zma-miR166i-3p;zma-miR166f;zma-miR166g-3p;zma-miR166b-3p;zma-miR166c-3p;zma-miR166d-3p;sbi-miR166d;sbi-miR166c;sbi-miR166b;sbi-miR166a;sbi-miR166h;sbi-miR166i;sbi-miR166j;csi-miR166c;tcc-miR166b;gma-miR166p;gma-miR166q;gma-miR166r;gma-miR166s;gma-miR166t;cme-miR166g;	comp101815_c0	3	17.268	1	19	243	262	UCGGACCAGG-CUUCAUUCC	GGAAUGAAGAUUUGGUCCGA	Translation
miRBase_known_17755	zma-miR166h-3p;zma-miR166e;zma-miR166i-3p;zma-miR166f;zma-miR166g-3p;zma-miR166b-3p;zma-miR166c-3p;zma-miR166d-3p;sbi-miR166d;sbi-miR166c;sbi-miR166b;sbi-miR166a;sbi-miR166h;sbi-miR166i;sbi-miR166j;csi-miR166c;tcc-miR166b;gma-miR166p;gma-miR166q;gma-miR166r;gma-miR166s;gma-miR166t;cme-miR166g;	comp68527_c1	1.5	21.344	1	20	1467	1486	UCGGACCAGGCUUCAUUCCC	UGGAAUGAAGCCUGGUCCGG	Cleavage
miRBase_known_17755	zma-miR166h-3p;zma-miR166e;zma-miR166i-3p;zma-miR166f;zma-miR166g-3p;zma-miR166b-3p;zma-miR166c-3p;zma-miR166d-3p;sbi-miR166d;sbi-miR166c;sbi-miR166b;sbi-miR166a;sbi-miR166h;sbi-miR166i;sbi-miR166j;csi-miR166c;tcc-miR166b;gma-miR166p;gma-miR166q;gma-miR166r;gma-miR166s;gma-miR166t;cme-miR166g;	comp71514_c0	3	17.819	1	20	3278	3297	UCGGACCAGGCUUCAUUCCC	GUGGAUGAAGUUUGGUCUGA	Cleavage
miRBase_known_17822	mdo-miR-22-3p;	comp19044_c0	2.5	11.633	1	22	1090	1111	AAGCUGCCAGUUGAAGAACUGC	GCAGAUCUUCAAUUGGUGGCUU	Cleavage
miRBase_known_17822	mdo-miR-22-3p;	comp46153_c0	2.5	16.533	1	22	106	127	AAGCUGCCAGUUGAAGAACUGC	GCUGUUCUAUAACUGGCAGCUU	Cleavage
miRBase_known_17822	mdo-miR-22-3p;	comp30935_c0	3	24.961	1	22	462	483	AAGCUGCCAGUUGAAGAACUGC	GUGGUUUUUCUACUGGUGGCUU	Cleavage
miRBase_known_17822	mdo-miR-22-3p;	comp41415_c0	3	19.452	1	20	923	942	AAGCUGCCAGUUGAAGAACU	UGUUCUUCAAUUGGAAGCUU	Cleavage
miRBase_known_17822	mdo-miR-22-3p;	comp31657_c0	3	20.064	1	22	1	22	AAGCUGCCAGUUGAAGAACUGC	GGAGCUCUUCAAUUGGUGGUUU	Cleavage
miRBase_known_17822	mdo-miR-22-3p;	comp56784_c0	3	14.288	1	22	1328	1349	AAGCUGCCAGUUGAAGAACUGC	GGAGCUCUUCAAUUGGUGGUUU	Cleavage
miRBase_known_17822	mdo-miR-22-3p;	comp56558_c0	3	19.567	1	20	416	435	AAGCUGCCAGUUGAAGAACU	ACUUUGUCAGCUGGCAGCUU	Cleavage
miRBase_known_17822	mdo-miR-22-3p;	comp86521_c0	2.5	12.764	1	21	1	21	AAGCUGCCAGUUGAAGAACUG	CAGAUCUUCAAUUGGUGGCUU	Cleavage
miRBase_known_17822	mdo-miR-22-3p;	comp121853_c0	2.5	16.156	1	21	201	221	AAGCUGCCAGUUGAAGAACUG	UAAUUCUUCAGCAGGCAGCUU	Translation
miRBase_known_17822	mdo-miR-22-3p;	comp72291_c0	1	11.431	1	22	1133	1154	AAGCUGCCAGUUGAAGAACUGC	GCAGUUCUUCAAUUGGCGGCUU	Cleavage
miRBase_known_17822	mdo-miR-22-3p;	comp75833_c0	3	16.082	1	21	936	956	AAGCUGCCAGUUGAAGAACUG	CAGCUUUUCACCUGGCAGUUU	Translation
miRBase_known_17822	mdo-miR-22-3p;	comp74101_c0	3	20.168	1	22	203	223	AAGCUGCCAGUUGAAGAACUGC	GCAGAUCUUCAA-UGGCAGCUU	Translation
miRBase_known_18066	ctr-miR166;csi-miR166a;lus-miR166i;hbr-miR166b;lus-miR166k;	comp54325_c0	2	20.87	1	20	86	105	UCGGACCAGGCUUCAUUCCC	UGGGAUGAAGCCUGGUCCGG	Cleavage
miRBase_known_18066	ctr-miR166;csi-miR166a;lus-miR166i;hbr-miR166b;lus-miR166k;	comp43857_c0	3	22.466	1	22	204	225	UCGGACCAGGCUUCAUUCCCCC	GAGGGGAUGAAGCCUGGUGCGU	Cleavage
miRBase_known_18066	ctr-miR166;csi-miR166a;lus-miR166i;hbr-miR166b;lus-miR166k;	comp78504_c0	2.5	18.502	1	21	1199	1219	UCGGACCAGGCUUCAUUCCCC	GGGGAAGGAAGUCUGGUCUGG	Cleavage
miRBase_known_18066	ctr-miR166;csi-miR166a;lus-miR166i;hbr-miR166b;lus-miR166k;	comp79322_c0	3	19.178	1	21	3595	3615	UCGGACCAGGCUUCAUUCCCC	GGAGAAUGAAGCAUGGUUUGA	Translation
miRBase_known_18066	ctr-miR166;csi-miR166a;lus-miR166i;hbr-miR166b;lus-miR166k;	comp101815_c0	3	17.268	1	21	241	262	UCGGACCAGG-CUUCAUUCCCC	GUGGAAUGAAGAUUUGGUCCGA	Translation
miRBase_known_18066	ctr-miR166;csi-miR166a;lus-miR166i;hbr-miR166b;lus-miR166k;	comp68527_c1	1.5	21.344	1	20	1467	1486	UCGGACCAGGCUUCAUUCCC	UGGAAUGAAGCCUGGUCCGG	Cleavage
miRBase_known_18066	ctr-miR166;csi-miR166a;lus-miR166i;hbr-miR166b;lus-miR166k;	comp71514_c0	3	17.819	1	20	3278	3297	UCGGACCAGGCUUCAUUCCC	GUGGAUGAAGUUUGGUCUGA	Cleavage
miRBase_known_18178	bta-miR-192;	comp56380_c0	3	21.846	1	20	1647	1666	CUGACCUAUGAAUUGACAGC	GUUGUCAAUUCAUGGGACGG	Cleavage
miRBase_known_18178	bta-miR-192;	comp77154_c0	2.5	15.835	1	20	4553	4572	CUGACCUAUGAAUUGACAGC	GCUGCCAAUGUAUAGGUCAG	Translation
miRBase_known_18178	bta-miR-192;	comp72949_c0	3	23.926	1	23	1851	1873	CUGACCUAUGAAUUGACAGCCAG	CUUGAUUUCAACUCAUAGGUCAG	Cleavage
miRBase_known_18266	ath-miR408-3p;ptc-miR408-3p;pta-miR408;vvi-miR408;aly-miR408-3p;ahy-miR408-3p;csi-miR408;gma-miR408a-3p;gma-miR408b-3p;gma-miR408c-3p;mtr-miR408-3p;vun-miR408;mes-miR408;lus-miR408a;mdm-miR408a;cme-miR408;	comp47610_c0	3	18.887	1	21	2050	2070	AUGCACUGCCUCUUCCCUGGC	GUUAGGGAAGAGGCAGUGUCU	Cleavage
miRBase_known_18266	ath-miR408-3p;ptc-miR408-3p;pta-miR408;vvi-miR408;aly-miR408-3p;ahy-miR408-3p;csi-miR408;gma-miR408a-3p;gma-miR408b-3p;gma-miR408c-3p;mtr-miR408-3p;vun-miR408;mes-miR408;lus-miR408a;mdm-miR408a;cme-miR408;	comp53432_c0	2.5	14.392	1	20	1059	1078	AUGCACUGCCUCUUCCCUGG	CCAGGAAGGAAGCAGUGCAU	Translation
miRBase_known_18266	ath-miR408-3p;ptc-miR408-3p;pta-miR408;vvi-miR408;aly-miR408-3p;ahy-miR408-3p;csi-miR408;gma-miR408a-3p;gma-miR408b-3p;gma-miR408c-3p;mtr-miR408-3p;vun-miR408;mes-miR408;lus-miR408a;mdm-miR408a;cme-miR408;	comp55008_c0	3	16.899	1	20	1605	1624	AUGCACUGCCUCUUCCCUGG	CUGGUGAAGCGGCAGUGCAU	Translation
miRBase_known_18266	ath-miR408-3p;ptc-miR408-3p;pta-miR408;vvi-miR408;aly-miR408-3p;ahy-miR408-3p;csi-miR408;gma-miR408a-3p;gma-miR408b-3p;gma-miR408c-3p;mtr-miR408-3p;vun-miR408;mes-miR408;lus-miR408a;mdm-miR408a;cme-miR408;	comp77424_c0	2.5	21.035	1	20	2586	2605	AUGCACUGCCUCUUCCCUGG	UUGGGGAAGAAGCAGUGCAU	Translation
miRBase_known_18266	ath-miR408-3p;ptc-miR408-3p;pta-miR408;vvi-miR408;aly-miR408-3p;ahy-miR408-3p;csi-miR408;gma-miR408a-3p;gma-miR408b-3p;gma-miR408c-3p;mtr-miR408-3p;vun-miR408;mes-miR408;lus-miR408a;mdm-miR408a;cme-miR408;	comp63797_c0	0	19.936	1	21	1273	1293	AUGCACUGCCUCUUCCCUGGC	GCCAGGGAAGAGGCAGUGCAU	Cleavage
miRBase_known_18266	ath-miR408-3p;ptc-miR408-3p;pta-miR408;vvi-miR408;aly-miR408-3p;ahy-miR408-3p;csi-miR408;gma-miR408a-3p;gma-miR408b-3p;gma-miR408c-3p;mtr-miR408-3p;vun-miR408;mes-miR408;lus-miR408a;mdm-miR408a;cme-miR408;	comp59944_c0	2	20.753	1	20	198	217	AUGCACUGCCUCUUCCCUGG	GCAGGGAAGAGGCAGUGCAG	Cleavage
miRBase_known_18266	ath-miR408-3p;ptc-miR408-3p;pta-miR408;vvi-miR408;aly-miR408-3p;ahy-miR408-3p;csi-miR408;gma-miR408a-3p;gma-miR408b-3p;gma-miR408c-3p;mtr-miR408-3p;vun-miR408;mes-miR408;lus-miR408a;mdm-miR408a;cme-miR408;	comp74210_c0	3	22.565	1	21	1333	1353	AUGCACUGCCUCUUCCCUGGC	GUUGGGGAAGAGGCAGAGCAU	Cleavage
miRBase_known_18266	ath-miR408-3p;ptc-miR408-3p;pta-miR408;vvi-miR408;aly-miR408-3p;ahy-miR408-3p;csi-miR408;gma-miR408a-3p;gma-miR408b-3p;gma-miR408c-3p;mtr-miR408-3p;vun-miR408;mes-miR408;lus-miR408a;mdm-miR408a;cme-miR408;	comp74873_c0	2.5	20.329	1	20	221	240	AUGCACUGCCUCUUCCCUGG	CCAGGGGAGAGACAGUGCAA	Translation
miRBase_known_18293	gma-miR396h;	comp4095_c0	2.5	18.263	1	20	28	47	UCCACAGCUUUCUUGAACUG	AAGCUCAAGAAAGCUGUGGG	Cleavage
miRBase_known_18293	gma-miR396h;	comp19931_c0	3	19.576	1	20	546	565	UCCACAGCUUUCUUGAACUG	CAGUUCAAGUGAGCUGUAGA	Translation
miRBase_known_18293	gma-miR396h;	comp19283_c0	3	18.101	1	20	268	287	UCCACAGCUUUCUUGAACUG	CUGUUCAAGGAACUUGUGGA	Cleavage
miRBase_known_18293	gma-miR396h;	comp49843_c0	3	15.418	1	20	275	294	UCCACAGCUUUCUUGAACUG	CAUCUUAAGGAAGCUGUGGA	Cleavage
miRBase_known_18293	gma-miR396h;	comp58989_c0	3	22.408	1	20	285	303	UCCACAGCUUUCUUGAACUG	CAGUUCA-GAGGGCUGUGGA	Cleavage
miRBase_known_18293	gma-miR396h;	comp125244_c0	2.5	21.709	1	20	146	165	UCCACAGCUUUCUUGAACUG	CAGUUCAAGAAAGCUGUGAC	Cleavage
miRBase_known_18293	gma-miR396h;	comp77351_c0	3	11.801	1	20	658	677	UCCACAGCUUUCUUGAACUG	AAGUGCAAGAAAACUGUGGA	Cleavage
miRBase_known_18293	gma-miR396h;	comp78470_c0	3	17.733	1	20	605	624	UCCACAGCUUUCUUGAACUG	CAGGUUAAGGAAACUGUGGA	Cleavage
miRBase_known_18293	gma-miR396h;	comp104288_c0	3	14.707	1	20	52	70	UCCACAGCUUUCUUGAACUG	UAGUUCAAGAGA-CUGUGGA	Cleavage
miRBase_known_18293	gma-miR396h;	comp63132_c0	0	23.951	1	20	2881	2900	UCCACAGCUUUCUUGAACUG	CAGUUCAAGAAAGCUGUGGA	Cleavage
miRBase_known_18293	gma-miR396h;	comp64576_c0	3	18.953	1	20	2646	2665	UCCACAGCUUUCUUGAACUG	CAGUUAAAGGAAGCUUUGGA	Cleavage
miRBase_known_18293	gma-miR396h;	comp68312_c0	3	17.094	1	20	2104	2123	UCCACAGCUUUCUUGAACUG	CAUUUCAGAGAAGCUGUGGA	Cleavage
miRBase_known_18328	ptc-miR166n;ptc-miR166o;ptc-miR166q;pab-miR166b;lus-miR166f;bdi-miR166j;ata-miR166c-3p;	comp58206_c0	2.5	21.374	1	21	982	1002	UCGGACCAGGCUUCAUUCCUU	AAGGAAUGAGGCCUGGUGUGA	Cleavage
miRBase_known_18328	ptc-miR166n;ptc-miR166o;ptc-miR166q;pab-miR166b;lus-miR166f;bdi-miR166j;ata-miR166c-3p;	comp54325_c0	2	20.87	1	20	86	105	UCGGACCAGGCUUCAUUCCU	UGGGAUGAAGCCUGGUCCGG	Cleavage
miRBase_known_18328	ptc-miR166n;ptc-miR166o;ptc-miR166q;pab-miR166b;lus-miR166f;bdi-miR166j;ata-miR166c-3p;	comp19236_c0	3	15.005	1	20	486	505	UCGGACCAGGCUUCAUUCCU	AGCAAUGCAGCCUGGUCUGG	Cleavage
miRBase_known_18328	ptc-miR166n;ptc-miR166o;ptc-miR166q;pab-miR166b;lus-miR166f;bdi-miR166j;ata-miR166c-3p;	comp78504_c0	3	18.502	1	21	1199	1219	UCGGACCAGGCUUCAUUCCUU	GGGGAAGGAAGUCUGGUCUGG	Cleavage
miRBase_known_18328	ptc-miR166n;ptc-miR166o;ptc-miR166q;pab-miR166b;lus-miR166f;bdi-miR166j;ata-miR166c-3p;	comp101815_c0	3	17.268	1	19	243	262	UCGGACCAGG-CUUCAUUCC	GGAAUGAAGAUUUGGUCCGA	Translation
miRBase_known_18328	ptc-miR166n;ptc-miR166o;ptc-miR166q;pab-miR166b;lus-miR166f;bdi-miR166j;ata-miR166c-3p;	comp68527_c1	1.5	21.344	1	20	1467	1486	UCGGACCAGGCUUCAUUCCU	UGGAAUGAAGCCUGGUCCGG	Cleavage
miRBase_known_18328	ptc-miR166n;ptc-miR166o;ptc-miR166q;pab-miR166b;lus-miR166f;bdi-miR166j;ata-miR166c-3p;	comp65648_c0	3	22.922	1	20	1575	1594	UCGGACCAGGCUUCAUUCCU	AGGAAAGAAGCCUGGUGUGA	Cleavage
miRBase_known_18362	ptc-miR172g-3p;ptc-miR172h-3p;vvi-miR172c;gma-miR172c;rco-miR172;lus-miR172e;lus-miR172i;mdm-miR172l;cme-miR172a;mes-miR172e;mes-miR172f;stu-miR172d-3p;ppe-miR172d;	comp19023_c0	0.5	7.295	1	21	3	23	GGAAUCUUGAUGAUGCUGCAG	CUGCAGCAUCAUCAGGAUUCC	Cleavage
miRBase_known_18362	ptc-miR172g-3p;ptc-miR172h-3p;vvi-miR172c;gma-miR172c;rco-miR172;lus-miR172e;lus-miR172i;mdm-miR172l;cme-miR172a;mes-miR172e;mes-miR172f;stu-miR172d-3p;ppe-miR172d;	comp57335_c0	0	12.549	1	20	636	655	GGAAUCUUGAUGAUGCUGCA	UGCAGCAUCAUCAAGAUUCC	Cleavage
miRBase_known_18362	ptc-miR172g-3p;ptc-miR172h-3p;vvi-miR172c;gma-miR172c;rco-miR172;lus-miR172e;lus-miR172i;mdm-miR172l;cme-miR172a;mes-miR172e;mes-miR172f;stu-miR172d-3p;ppe-miR172d;	comp28508_c0	1	13.258	1	21	412	432	GGAAUCUUGAUGAUGCUGCAG	CUGCAGCAUCAUCAGGAUUCU	Cleavage
miRBase_known_18362	ptc-miR172g-3p;ptc-miR172h-3p;vvi-miR172c;gma-miR172c;rco-miR172;lus-miR172e;lus-miR172i;mdm-miR172l;cme-miR172a;mes-miR172e;mes-miR172f;stu-miR172d-3p;ppe-miR172d;	comp6400_c0	1.5	18.678	1	20	601	620	GGAAUCUUGAUGAUGCUGCA	UGCGGCAUCAUCAAGAUUCA	Cleavage
miRBase_known_18362	ptc-miR172g-3p;ptc-miR172h-3p;vvi-miR172c;gma-miR172c;rco-miR172;lus-miR172e;lus-miR172i;mdm-miR172l;cme-miR172a;mes-miR172e;mes-miR172f;stu-miR172d-3p;ppe-miR172d;	comp28569_c0	3	7.439	1	21	1	21	GGAAUCUUGAUGAUGCUGCAG	CUCCAGCAUGCUCAAGAUUCC	Translation
miRBase_known_18362	ptc-miR172g-3p;ptc-miR172h-3p;vvi-miR172c;gma-miR172c;rco-miR172;lus-miR172e;lus-miR172i;mdm-miR172l;cme-miR172a;mes-miR172e;mes-miR172f;stu-miR172d-3p;ppe-miR172d;	comp39032_c0	3	22.855	1	21	355	375	GGAAUCUUGAUGAUGCUGCAG	UUGCAGCAGCAACAGGAUUCU	Translation
miRBase_known_18362	ptc-miR172g-3p;ptc-miR172h-3p;vvi-miR172c;gma-miR172c;rco-miR172;lus-miR172e;lus-miR172i;mdm-miR172l;cme-miR172a;mes-miR172e;mes-miR172f;stu-miR172d-3p;ppe-miR172d;	comp51040_c0	3	14.445	1	20	527	546	GGAAUCUUGAUGAUGCUGCA	UUCCGCAUCAUUAAGAUUUC	Cleavage
miRBase_known_18362	ptc-miR172g-3p;ptc-miR172h-3p;vvi-miR172c;gma-miR172c;rco-miR172;lus-miR172e;lus-miR172i;mdm-miR172l;cme-miR172a;mes-miR172e;mes-miR172f;stu-miR172d-3p;ppe-miR172d;	comp125463_c0	2	22.547	1	20	118	137	GGAAUCUUGAUGAUGCUGCA	UGCAGCAUCACCAAGAUUCA	Translation
miRBase_known_18362	ptc-miR172g-3p;ptc-miR172h-3p;vvi-miR172c;gma-miR172c;rco-miR172;lus-miR172e;lus-miR172i;mdm-miR172l;cme-miR172a;mes-miR172e;mes-miR172f;stu-miR172d-3p;ppe-miR172d;	comp77227_c0	2.5	16.507	1	20	2872	2891	GGAAUCUUGAUGAUGCUGCA	UGAUGCAUCAUCAAGGUUCC	Cleavage
miRBase_known_18362	ptc-miR172g-3p;ptc-miR172h-3p;vvi-miR172c;gma-miR172c;rco-miR172;lus-miR172e;lus-miR172i;mdm-miR172l;cme-miR172a;mes-miR172e;mes-miR172f;stu-miR172d-3p;ppe-miR172d;	comp79197_c0	3	19.015	1	21	777	797	GGAAUCUUGAUGAUGCUGCAG	CUCCAGCAUGCUCAAGAUUCC	Translation
miRBase_known_18362	ptc-miR172g-3p;ptc-miR172h-3p;vvi-miR172c;gma-miR172c;rco-miR172;lus-miR172e;lus-miR172i;mdm-miR172l;cme-miR172a;mes-miR172e;mes-miR172f;stu-miR172d-3p;ppe-miR172d;	comp69147_c0	0.5	22.209	1	21	2112	2132	GGAAUCUUGAUGAUGCUGCAG	CUGCAGCAUCAUCAGGAUUCC	Cleavage
miRBase_known_18362	ptc-miR172g-3p;ptc-miR172h-3p;vvi-miR172c;gma-miR172c;rco-miR172;lus-miR172e;lus-miR172i;mdm-miR172l;cme-miR172a;mes-miR172e;mes-miR172f;stu-miR172d-3p;ppe-miR172d;	comp65487_c0	0.5	12.681	1	21	2032	2052	GGAAUCUUGAUGAUGCUGCAG	CUGCAGCAUCAUCAGGAUUCC	Cleavage
miRBase_known_18362	ptc-miR172g-3p;ptc-miR172h-3p;vvi-miR172c;gma-miR172c;rco-miR172;lus-miR172e;lus-miR172i;mdm-miR172l;cme-miR172a;mes-miR172e;mes-miR172f;stu-miR172d-3p;ppe-miR172d;	comp68940_c0	0.5	15.406	1	21	1552	1572	GGAAUCUUGAUGAUGCUGCAG	UUGCAGCAUCAUCAGGAUUCC	Cleavage
miRBase_known_18362	ptc-miR172g-3p;ptc-miR172h-3p;vvi-miR172c;gma-miR172c;rco-miR172;lus-miR172e;lus-miR172i;mdm-miR172l;cme-miR172a;mes-miR172e;mes-miR172f;stu-miR172d-3p;ppe-miR172d;	comp72274_c0	3	24.241	1	21	520	540	GGAAUCUUGAUGAUGCUGCAG	CUGCAGCAUCAUAAGGAAUCC	Translation
miRBase_known_18362	ptc-miR172g-3p;ptc-miR172h-3p;vvi-miR172c;gma-miR172c;rco-miR172;lus-miR172e;lus-miR172i;mdm-miR172l;cme-miR172a;mes-miR172e;mes-miR172f;stu-miR172d-3p;ppe-miR172d;	comp61446_c0	3	12.666	1	21	548	568	GGAAUCUUGAUGAUGCUGCAG	UUUCAUCAUCAUCAGGAUUCU	Cleavage
miRBase_known_18362	ptc-miR172g-3p;ptc-miR172h-3p;vvi-miR172c;gma-miR172c;rco-miR172;lus-miR172e;lus-miR172i;mdm-miR172l;cme-miR172a;mes-miR172e;mes-miR172f;stu-miR172d-3p;ppe-miR172d;	comp73370_c0	3	18.099	1	20	1758	1777	GGAAUCUUGAUGAUGCUGCA	UGGAGUAUGAUCAAGAUUUC	Cleavage
miRBase_known_18362	ptc-miR172g-3p;ptc-miR172h-3p;vvi-miR172c;gma-miR172c;rco-miR172;lus-miR172e;lus-miR172i;mdm-miR172l;cme-miR172a;mes-miR172e;mes-miR172f;stu-miR172d-3p;ppe-miR172d;	comp75413_c0	3	17.492	1	20	1894	1913	GGAAUCUUGAUGAUGCUGCA	UGUAGCCCCAUCAGGAUUCC	Cleavage
miRBase_known_18362	ptc-miR172g-3p;ptc-miR172h-3p;vvi-miR172c;gma-miR172c;rco-miR172;lus-miR172e;lus-miR172i;mdm-miR172l;cme-miR172a;mes-miR172e;mes-miR172f;stu-miR172d-3p;ppe-miR172d;	comp66627_c0	3	16.371	1	21	2543	2563	GGAAUCUUGAUGAUGCUGCAG	UUGGAGAAACAUCAAGAUUCC	Cleavage
miRBase_known_1843	osa-miR156k;sbi-miR156d;mtr-miR156a;gma-miR156b;zma-miR156j-5p;bdi-miR156a;rco-miR156e;far-miR156a;tcc-miR156a;mes-miR156k;	comp47180_c0	0	10.837	1	20	767	786	UGACAGAAGAGAGAGAGCAC	GUGCUCUCUCUCUUCUGUCA	Cleavage
miRBase_known_1843	osa-miR156k;sbi-miR156d;mtr-miR156a;gma-miR156b;zma-miR156j-5p;bdi-miR156a;rco-miR156e;far-miR156a;tcc-miR156a;mes-miR156k;	comp55910_c0	1	18.377	1	20	831	850	UGACAGAAGAGAGAGAGCAC	AUGCUCUCUCUCUUCUGUCA	Cleavage
miRBase_known_1843	osa-miR156k;sbi-miR156d;mtr-miR156a;gma-miR156b;zma-miR156j-5p;bdi-miR156a;rco-miR156e;far-miR156a;tcc-miR156a;mes-miR156k;	comp27840_c0	2.5	12.468	1	21	614	634	UGACAGAAGAGAGAGAGCACA	UGUGUUCUUUUUCUUUUGUUA	Cleavage
miRBase_known_1843	osa-miR156k;sbi-miR156d;mtr-miR156a;gma-miR156b;zma-miR156j-5p;bdi-miR156a;rco-miR156e;far-miR156a;tcc-miR156a;mes-miR156k;	comp52439_c0	2.5	11.869	1	21	1360	1380	UGACAGAAGAGAGAGAGCACA	UGUGCUCUCUGUCUUCUGUUU	Translation
miRBase_known_1843	osa-miR156k;sbi-miR156d;mtr-miR156a;gma-miR156b;zma-miR156j-5p;bdi-miR156a;rco-miR156e;far-miR156a;tcc-miR156a;mes-miR156k;	comp52653_c0	3	14.14	1	21	478	498	UGACAGAAGAGAGAGAGCACA	UGUGCUUUCUUUCUUUUCUCA	Cleavage
miRBase_known_1843	osa-miR156k;sbi-miR156d;mtr-miR156a;gma-miR156b;zma-miR156j-5p;bdi-miR156a;rco-miR156e;far-miR156a;tcc-miR156a;mes-miR156k;	comp25029_c0	2	22.616	1	20	652	671	UGACAGAAGAGAGAGAGCAC	AUGCUCCCUCUCUUCUGUCA	Cleavage
miRBase_known_1843	osa-miR156k;sbi-miR156d;mtr-miR156a;gma-miR156b;zma-miR156j-5p;bdi-miR156a;rco-miR156e;far-miR156a;tcc-miR156a;mes-miR156k;	comp46830_c1	3	19.465	1	21	1995	2015	UGACAGAAGAGAGAGAGCACA	UGUGCUUUCAUUCUUCUGUCC	Cleavage
miRBase_known_1843	osa-miR156k;sbi-miR156d;mtr-miR156a;gma-miR156b;zma-miR156j-5p;bdi-miR156a;rco-miR156e;far-miR156a;tcc-miR156a;mes-miR156k;	comp34478_c0	2.5	14.066	1	20	259	278	UGACAGAAGAGAGAGAGCAC	GUGCUCUUUCUUUUCUGUAA	Cleavage
miRBase_known_1843	osa-miR156k;sbi-miR156d;mtr-miR156a;gma-miR156b;zma-miR156j-5p;bdi-miR156a;rco-miR156e;far-miR156a;tcc-miR156a;mes-miR156k;	comp20947_c0	3	19.854	1	21	353	373	UGACAGAAGAGAGAGAGCACA	UGUGCUUCCUCUCUUAUGUCA	Cleavage
miRBase_known_1843	osa-miR156k;sbi-miR156d;mtr-miR156a;gma-miR156b;zma-miR156j-5p;bdi-miR156a;rco-miR156e;far-miR156a;tcc-miR156a;mes-miR156k;	comp10908_c0	3	7.423	1	20	103	122	UGACAGAAGAGAGAGAGCAC	GUGCUCUCUUUCUUCUCUCU	Cleavage
miRBase_known_1843	osa-miR156k;sbi-miR156d;mtr-miR156a;gma-miR156b;zma-miR156j-5p;bdi-miR156a;rco-miR156e;far-miR156a;tcc-miR156a;mes-miR156k;	comp52367_c0	3	16.66	1	20	446	465	UGACAGAAGAGAGAGAGCAC	UAGCUCUCUCACUUCUGUCA	Translation
miRBase_known_1843	osa-miR156k;sbi-miR156d;mtr-miR156a;gma-miR156b;zma-miR156j-5p;bdi-miR156a;rco-miR156e;far-miR156a;tcc-miR156a;mes-miR156k;	comp44362_c0	3	2.19	1	20	543	562	UGACAGAAGAGAGAGAGCAC	UUUCUCUCUCUCUUCUGUCU	Cleavage
miRBase_known_1843	osa-miR156k;sbi-miR156d;mtr-miR156a;gma-miR156b;zma-miR156j-5p;bdi-miR156a;rco-miR156e;far-miR156a;tcc-miR156a;mes-miR156k;	comp26992_c0	3	12.063	1	20	30	49	UGACAGAAGAGAGAGAGCAC	AUGGUCUCUCUCUUCUGUUG	Cleavage
miRBase_known_1843	osa-miR156k;sbi-miR156d;mtr-miR156a;gma-miR156b;zma-miR156j-5p;bdi-miR156a;rco-miR156e;far-miR156a;tcc-miR156a;mes-miR156k;	comp42542_c0	3	16.554	1	20	479	498	UGACAGAAGAGAGAGAGCAC	GUGCUCUUUGUUUUUUGUUA	Translation
miRBase_known_1843	osa-miR156k;sbi-miR156d;mtr-miR156a;gma-miR156b;zma-miR156j-5p;bdi-miR156a;rco-miR156e;far-miR156a;tcc-miR156a;mes-miR156k;	comp57147_c0	3	15.009	1	19	223	242	UGACAGAAGAG-AGAGAGCA	UGCUCUUUAUUCUUCUGUCA	Cleavage
miRBase_known_1843	osa-miR156k;sbi-miR156d;mtr-miR156a;gma-miR156b;zma-miR156j-5p;bdi-miR156a;rco-miR156e;far-miR156a;tcc-miR156a;mes-miR156k;	comp79009_c0	0	14.807	1	20	2560	2579	UGACAGAAGAGAGAGAGCAC	GUGCUCUCUCUCUUCUGUCA	Cleavage
miRBase_known_1843	osa-miR156k;sbi-miR156d;mtr-miR156a;gma-miR156b;zma-miR156j-5p;bdi-miR156a;rco-miR156e;far-miR156a;tcc-miR156a;mes-miR156k;	comp76516_c0	0	13.868	1	20	1687	1706	UGACAGAAGAGAGAGAGCAC	GUGCUCUCUCUCUUCUGUCA	Cleavage
miRBase_known_1843	osa-miR156k;sbi-miR156d;mtr-miR156a;gma-miR156b;zma-miR156j-5p;bdi-miR156a;rco-miR156e;far-miR156a;tcc-miR156a;mes-miR156k;	comp85575_c0	3	19.549	1	21	310	330	UGACAGAAGAGAGAGAGCACA	UGUGCUUUCUUUCUUUUGUUU	Cleavage
miRBase_known_1843	osa-miR156k;sbi-miR156d;mtr-miR156a;gma-miR156b;zma-miR156j-5p;bdi-miR156a;rco-miR156e;far-miR156a;tcc-miR156a;mes-miR156k;	comp84061_c0	2	18.756	1	21	50	70	UGACAGAAGAGAGAGAGCACA	UAUGCUCGCUCUCUUCUGUCA	Cleavage
miRBase_known_1843	osa-miR156k;sbi-miR156d;mtr-miR156a;gma-miR156b;zma-miR156j-5p;bdi-miR156a;rco-miR156e;far-miR156a;tcc-miR156a;mes-miR156k;	comp77312_c0	3	10.376	1	21	556	576	UGACAGAAGAGAGAGAGCACA	UGUGUUCUCUCUGUUCUGUUU	Translation
miRBase_known_1843	osa-miR156k;sbi-miR156d;mtr-miR156a;gma-miR156b;zma-miR156j-5p;bdi-miR156a;rco-miR156e;far-miR156a;tcc-miR156a;mes-miR156k;	comp79601_c1	3	1.848	1	21	142	162	UGACAGAAGAGAGAGAGCACA	UGUCUUCUUUUUCUUUUGUCA	Cleavage
miRBase_known_1843	osa-miR156k;sbi-miR156d;mtr-miR156a;gma-miR156b;zma-miR156j-5p;bdi-miR156a;rco-miR156e;far-miR156a;tcc-miR156a;mes-miR156k;	comp106442_c0	3	13.557	1	20	392	411	UGACAGAAGAGAGAGAGCAC	AUGCUCUCUCUCUCUUGUCA	Cleavage
miRBase_known_1843	osa-miR156k;sbi-miR156d;mtr-miR156a;gma-miR156b;zma-miR156j-5p;bdi-miR156a;rco-miR156e;far-miR156a;tcc-miR156a;mes-miR156k;	comp78304_c0	3	7.292	1	21	1575	1595	UGACAGAAGAGAGAGAGCACA	UAUGCUCUGUUUCUUCUGUUA	Cleavage
miRBase_known_1843	osa-miR156k;sbi-miR156d;mtr-miR156a;gma-miR156b;zma-miR156j-5p;bdi-miR156a;rco-miR156e;far-miR156a;tcc-miR156a;mes-miR156k;	comp80277_c0	3	11.165	1	20	182	202	UGACAG-AAGAGAGAGAGCAC	GUGCUCUCUCUUUUUCUGUCA	Cleavage
miRBase_known_1843	osa-miR156k;sbi-miR156d;mtr-miR156a;gma-miR156b;zma-miR156j-5p;bdi-miR156a;rco-miR156e;far-miR156a;tcc-miR156a;mes-miR156k;	comp76678_c0	3	17.262	1	20	1522	1541	UGACAGAAGAGAGAGAGCAC	GUGCUCUCUUUCCUCUGGCA	Cleavage
miRBase_known_1843	osa-miR156k;sbi-miR156d;mtr-miR156a;gma-miR156b;zma-miR156j-5p;bdi-miR156a;rco-miR156e;far-miR156a;tcc-miR156a;mes-miR156k;	comp76286_c2	3	15.522	1	20	2191	2210	UGACAGAAGAGAGAGAGCAC	GUUUUCUUUUUCUUUUGUCA	Cleavage
miRBase_known_1843	osa-miR156k;sbi-miR156d;mtr-miR156a;gma-miR156b;zma-miR156j-5p;bdi-miR156a;rco-miR156e;far-miR156a;tcc-miR156a;mes-miR156k;	comp85708_c0	3	17.154	1	20	172	191	UGACAGAAGAGAGAGAGCAC	UUUCUUUUUCUCUUCUGUCA	Cleavage
miRBase_known_1843	osa-miR156k;sbi-miR156d;mtr-miR156a;gma-miR156b;zma-miR156j-5p;bdi-miR156a;rco-miR156e;far-miR156a;tcc-miR156a;mes-miR156k;	comp103964_c0	3	9.263	1	20	137	156	UGACAGAAGAGAGAGAGCAC	AUGCUUUCUUUGUUCUGUCA	Translation
miRBase_known_1843	osa-miR156k;sbi-miR156d;mtr-miR156a;gma-miR156b;zma-miR156j-5p;bdi-miR156a;rco-miR156e;far-miR156a;tcc-miR156a;mes-miR156k;	comp67500_c1	0	11.778	1	21	2081	2101	UGACAGAAGAGAGAGAGCACA	UGUGCUCUCUCUCUUCUGUCA	Cleavage
miRBase_known_1843	osa-miR156k;sbi-miR156d;mtr-miR156a;gma-miR156b;zma-miR156j-5p;bdi-miR156a;rco-miR156e;far-miR156a;tcc-miR156a;mes-miR156k;	comp63266_c0	0	16.389	1	21	1248	1268	UGACAGAAGAGAGAGAGCACA	UGUGCUCUCUCUCUUCUGUCA	Cleavage
miRBase_known_1843	osa-miR156k;sbi-miR156d;mtr-miR156a;gma-miR156b;zma-miR156j-5p;bdi-miR156a;rco-miR156e;far-miR156a;tcc-miR156a;mes-miR156k;	comp66443_c0	1	21.893	1	21	1404	1424	UGACAGAAGAGAGAGAGCACA	UGUGCUCUCUAUCUUCUGUCA	Translation
miRBase_known_1843	osa-miR156k;sbi-miR156d;mtr-miR156a;gma-miR156b;zma-miR156j-5p;bdi-miR156a;rco-miR156e;far-miR156a;tcc-miR156a;mes-miR156k;	comp70117_c0	3	8.6	1	21	2820	2840	UGACAGAAGAGAGAGAGCACA	UGUGUUCUCUCUCUUUUCUUA	Cleavage
miRBase_known_1843	osa-miR156k;sbi-miR156d;mtr-miR156a;gma-miR156b;zma-miR156j-5p;bdi-miR156a;rco-miR156e;far-miR156a;tcc-miR156a;mes-miR156k;	comp66256_c0	3	15.556	1	21	206	226	UGACAGAAGAGAGAGAGCACA	UGUGUUUUUUUUUUUUUGUCA	Cleavage
miRBase_known_1843	osa-miR156k;sbi-miR156d;mtr-miR156a;gma-miR156b;zma-miR156j-5p;bdi-miR156a;rco-miR156e;far-miR156a;tcc-miR156a;mes-miR156k;	comp67132_c1	2.5	11.354	1	20	1475	1494	UGACAGAAGAGAGAGAGCAC	CUCCUCUCUCUCUUCUGUUA	Cleavage
miRBase_known_1843	osa-miR156k;sbi-miR156d;mtr-miR156a;gma-miR156b;zma-miR156j-5p;bdi-miR156a;rco-miR156e;far-miR156a;tcc-miR156a;mes-miR156k;	comp64829_c0	2.5	19.511	1	20	2664	2683	UGACAGAAGAGAGAGAGCAC	GUGCUGUCUCUCUUCUGUAA	Cleavage
miRBase_known_1843	osa-miR156k;sbi-miR156d;mtr-miR156a;gma-miR156b;zma-miR156j-5p;bdi-miR156a;rco-miR156e;far-miR156a;tcc-miR156a;mes-miR156k;	comp75235_c0	3	18.01	1	21	1223	1243	UGACAGAAGAGAGAGAGCACA	UGUGAUAUUUCUUUUCUGUCA	Cleavage
miRBase_known_1843	osa-miR156k;sbi-miR156d;mtr-miR156a;gma-miR156b;zma-miR156j-5p;bdi-miR156a;rco-miR156e;far-miR156a;tcc-miR156a;mes-miR156k;	comp75398_c0	3	10.468	1	21	62	82	UGACAGAAGAGAGAGAGCACA	UCUCCUCUUUCUUUUCUGUCA	Cleavage
miRBase_known_1843	osa-miR156k;sbi-miR156d;mtr-miR156a;gma-miR156b;zma-miR156j-5p;bdi-miR156a;rco-miR156e;far-miR156a;tcc-miR156a;mes-miR156k;	comp64278_c0	3	20.533	1	21	1178	1198	UGACAGAAGAGAGAGAGCACA	UGCGCUCGCUUUCUUUUGUCA	Cleavage
miRBase_known_1843	osa-miR156k;sbi-miR156d;mtr-miR156a;gma-miR156b;zma-miR156j-5p;bdi-miR156a;rco-miR156e;far-miR156a;tcc-miR156a;mes-miR156k;	comp72726_c0	3	20.366	1	20	1589	1608	UGACAGAAGAGAGAGAGCAC	GUGGGUUCUCUCUUCUGUUA	Cleavage
miRBase_known_1843	osa-miR156k;sbi-miR156d;mtr-miR156a;gma-miR156b;zma-miR156j-5p;bdi-miR156a;rco-miR156e;far-miR156a;tcc-miR156a;mes-miR156k;	comp73407_c0	3	15.009	1	20	237	256	UGACAGAAGAGAGAGAGCAC	GUUCUUUCUUUGUUCUGUCA	Translation
miRBase_known_1843	osa-miR156k;sbi-miR156d;mtr-miR156a;gma-miR156b;zma-miR156j-5p;bdi-miR156a;rco-miR156e;far-miR156a;tcc-miR156a;mes-miR156k;	comp70557_c0	3	3.814	1	19	264	283	UGACAGA-AGAGAGAGAGCA	UGCUCUCUCUCUCUCUGUCU	Cleavage
miRBase_known_1843	osa-miR156k;sbi-miR156d;mtr-miR156a;gma-miR156b;zma-miR156j-5p;bdi-miR156a;rco-miR156e;far-miR156a;tcc-miR156a;mes-miR156k;	comp62926_c0	3	4.623	1	19	23	42	UGACAGA-AGAGAGAGAGCA	CGCUCUCUCUCUCUCUGUCA	Cleavage
miRBase_known_18522	csi-miR172c;	comp19023_c0	1.5	7.295	1	22	3	24	UGGAAUCUUGAUGAUGCUGCAG	CUGCAGCAUCAUCAGGAUUCCC	Cleavage
miRBase_known_18522	csi-miR172c;	comp57335_c0	1	11.666	1	21	636	656	UGGAAUCUUGAUGAUGCUGCA	UGCAGCAUCAUCAAGAUUCCC	Cleavage
miRBase_known_18522	csi-miR172c;	comp28508_c0	2	13.256	1	22	412	433	UGGAAUCUUGAUGAUGCUGCAG	CUGCAGCAUCAUCAGGAUUCUC	Cleavage
miRBase_known_18522	csi-miR172c;	comp6400_c0	3	18.713	1	21	601	621	UGGAAUCUUGAUGAUGCUGCA	UGCGGCAUCAUCAAGAUUCAC	Cleavage
miRBase_known_18522	csi-miR172c;	comp51040_c0	3	14.198	1	21	527	547	UGGAAUCUUGAUGAUGCUGCA	UUCCGCAUCAUUAAGAUUUCA	Cleavage
miRBase_known_18522	csi-miR172c;	comp86479_c0	3	7	1	20	233	252	UGGAAUCUUGAUGAUGCUGC	CAAGCAUCAUCCAGAUUCCA	Translation
miRBase_known_18522	csi-miR172c;	comp77227_c0	3	16.915	1	21	2872	2892	UGGAAUCUUGAUGAUGCUGCA	UGAUGCAUCAUCAAGGUUCCG	Cleavage
miRBase_known_18522	csi-miR172c;	comp77513_c0	2.5	21.107	1	20	1432	1451	UGGAAUCUUGAUGAUGCUGC	GCAGCCUCAACGAGAUUCCA	Translation
miRBase_known_18522	csi-miR172c;	comp76221_c0	3	14.703	1	20	3370	3389	UGGAAUCUUGAUGAUGCUGC	GUGGCAAUAUCAGGAUUCCA	Cleavage
miRBase_known_18522	csi-miR172c;	comp79305_c0	3	15.928	1	22	3715	3736	UGGAAUCUUGAUGAUGCUGCAG	CAGCAUCAGCAUCAAGGUUUCA	Cleavage
miRBase_known_18522	csi-miR172c;	comp65487_c0	1.5	12.603	1	22	2032	2053	UGGAAUCUUGAUGAUGCUGCAG	CUGCAGCAUCAUCAGGAUUCCC	Cleavage
miRBase_known_18522	csi-miR172c;	comp68940_c0	1.5	12.892	1	22	1552	1573	UGGAAUCUUGAUGAUGCUGCAG	UUGCAGCAUCAUCAGGAUUCCC	Cleavage
miRBase_known_18522	csi-miR172c;	comp75234_c0	3	18.934	1	22	1577	1598	UGGAAUCUUGAUGAUGCUGCAG	UUGCAGCAUCAUCAUCAUUCUA	Cleavage
miRBase_known_18522	csi-miR172c;	comp60193_c0	2.5	11.718	1	20	1870	1889	UGGAAUCUUGAUGAUGCUGC	GCAACAUUAUAAAGAUUCCA	Translation
miRBase_known_18522	csi-miR172c;	comp60269_c0	3	16.441	1	22	772	793	UGGAAUCUUGAUGAUGCUGCAG	CAGCAGGAUCAUAGAGGUUCCA	Translation
miRBase_known_18522	csi-miR172c;	comp67269_c0	2.5	12.221	1	22	1267	1287	UGGAAUCUUGAUGAUGCUGCAG	CGGCGGCAUCAUCA-GAUUCCA	Cleavage
miRBase_known_18522	csi-miR172c;	comp64822_c0	3	11.049	1	20	926	945	UGGAAUCUUGAUGAUGCUGC	UCAUCAGCAUCAAGAUUCCA	Cleavage
miRBase_known_18539	osa-miR169f.1;osa-miR169g;sbi-miR169c;zma-miR169f-5p;zma-miR169g;zma-miR169h;ptc-miR169r;bna-miR169c;bna-miR169d;bna-miR169e;bna-miR169f;vvi-miR169x;sly-miR169d;sbi-miR169h;sbi-miR169m;sbi-miR169n;aqc-miR169a;far-miR169;tcc-miR169d;bdi-miR169h-5p;ssl-miR169;mes-miR169ab;mes-miR169ac;bdi-miR169n;ata-miR169c-5p;	comp31450_c0	2.5	18.749	1	20	1306	1325	UAGCCAAGGAUGACUUGCCU	AGGCAAAUCAUUCUUGGCUU	Cleavage
miRBase_known_18539	osa-miR169f.1;osa-miR169g;sbi-miR169c;zma-miR169f-5p;zma-miR169g;zma-miR169h;ptc-miR169r;bna-miR169c;bna-miR169d;bna-miR169e;bna-miR169f;vvi-miR169x;sly-miR169d;sbi-miR169h;sbi-miR169m;sbi-miR169n;aqc-miR169a;far-miR169;tcc-miR169d;bdi-miR169h-5p;ssl-miR169;mes-miR169ab;mes-miR169ac;bdi-miR169n;ata-miR169c-5p;	comp19142_c0	3	13.306	1	21	23	43	UAGCCAAGGAUGACUUGCCUA	UCGGGAAGUCAUCCUUGGCUC	Cleavage
miRBase_known_18539	osa-miR169f.1;osa-miR169g;sbi-miR169c;zma-miR169f-5p;zma-miR169g;zma-miR169h;ptc-miR169r;bna-miR169c;bna-miR169d;bna-miR169e;bna-miR169f;vvi-miR169x;sly-miR169d;sbi-miR169h;sbi-miR169m;sbi-miR169n;aqc-miR169a;far-miR169;tcc-miR169d;bdi-miR169h-5p;ssl-miR169;mes-miR169ab;mes-miR169ac;bdi-miR169n;ata-miR169c-5p;	comp52094_c0	3	19.503	1	21	316	336	UAGCCAAGGAUGACUUGCCUA	UAGCUAAGUCAUGCUUGGCUG	Translation
miRBase_known_18539	osa-miR169f.1;osa-miR169g;sbi-miR169c;zma-miR169f-5p;zma-miR169g;zma-miR169h;ptc-miR169r;bna-miR169c;bna-miR169d;bna-miR169e;bna-miR169f;vvi-miR169x;sly-miR169d;sbi-miR169h;sbi-miR169m;sbi-miR169n;aqc-miR169a;far-miR169;tcc-miR169d;bdi-miR169h-5p;ssl-miR169;mes-miR169ab;mes-miR169ac;bdi-miR169n;ata-miR169c-5p;	comp40427_c0	3	19.174	1	20	20	39	UAGCCAAGGAUGACUUGCCU	AGGUAACUCAUUUUUGGCUG	Cleavage
miRBase_known_18539	osa-miR169f.1;osa-miR169g;sbi-miR169c;zma-miR169f-5p;zma-miR169g;zma-miR169h;ptc-miR169r;bna-miR169c;bna-miR169d;bna-miR169e;bna-miR169f;vvi-miR169x;sly-miR169d;sbi-miR169h;sbi-miR169m;sbi-miR169n;aqc-miR169a;far-miR169;tcc-miR169d;bdi-miR169h-5p;ssl-miR169;mes-miR169ab;mes-miR169ac;bdi-miR169n;ata-miR169c-5p;	comp19622_c0	3	21.791	1	20	1228	1247	UAGCCAAGGAUGACUUGCCU	AAGCAAGUCAUCUUUGGCCA	Cleavage
miRBase_known_18539	osa-miR169f.1;osa-miR169g;sbi-miR169c;zma-miR169f-5p;zma-miR169g;zma-miR169h;ptc-miR169r;bna-miR169c;bna-miR169d;bna-miR169e;bna-miR169f;vvi-miR169x;sly-miR169d;sbi-miR169h;sbi-miR169m;sbi-miR169n;aqc-miR169a;far-miR169;tcc-miR169d;bdi-miR169h-5p;ssl-miR169;mes-miR169ab;mes-miR169ac;bdi-miR169n;ata-miR169c-5p;	comp38984_c0	2.5	16.384	1	20	852	870	UAGCCAAGGAUGACUUGCCU	AGGCAAGUCAUU-UUGGCUA	Cleavage
miRBase_known_18539	osa-miR169f.1;osa-miR169g;sbi-miR169c;zma-miR169f-5p;zma-miR169g;zma-miR169h;ptc-miR169r;bna-miR169c;bna-miR169d;bna-miR169e;bna-miR169f;vvi-miR169x;sly-miR169d;sbi-miR169h;sbi-miR169m;sbi-miR169n;aqc-miR169a;far-miR169;tcc-miR169d;bdi-miR169h-5p;ssl-miR169;mes-miR169ab;mes-miR169ac;bdi-miR169n;ata-miR169c-5p;	comp72641_c0	1.5	14.668	1	20	2210	2229	UAGCCAAGGAUGACUUGCCU	CGGCAAGUCAUCCUUGGCUG	Cleavage
miRBase_known_18539	osa-miR169f.1;osa-miR169g;sbi-miR169c;zma-miR169f-5p;zma-miR169g;zma-miR169h;ptc-miR169r;bna-miR169c;bna-miR169d;bna-miR169e;bna-miR169f;vvi-miR169x;sly-miR169d;sbi-miR169h;sbi-miR169m;sbi-miR169n;aqc-miR169a;far-miR169;tcc-miR169d;bdi-miR169h-5p;ssl-miR169;mes-miR169ab;mes-miR169ac;bdi-miR169n;ata-miR169c-5p;	comp70229_c0	2.5	21.669	1	20	1366	1385	UAGCCAAGGAUGACUUGCCU	AGGCAACUCAUUCUUGGCUC	Cleavage
miRBase_known_18539	osa-miR169f.1;osa-miR169g;sbi-miR169c;zma-miR169f-5p;zma-miR169g;zma-miR169h;ptc-miR169r;bna-miR169c;bna-miR169d;bna-miR169e;bna-miR169f;vvi-miR169x;sly-miR169d;sbi-miR169h;sbi-miR169m;sbi-miR169n;aqc-miR169a;far-miR169;tcc-miR169d;bdi-miR169h-5p;ssl-miR169;mes-miR169ab;mes-miR169ac;bdi-miR169n;ata-miR169c-5p;	comp68669_c0	3	23.119	1	21	2452	2472	UAGCCAAGGAUGACUUGCCUA	UUGGCAAAUCAUCCUUGGCUU	Cleavage
miRBase_known_18539	osa-miR169f.1;osa-miR169g;sbi-miR169c;zma-miR169f-5p;zma-miR169g;zma-miR169h;ptc-miR169r;bna-miR169c;bna-miR169d;bna-miR169e;bna-miR169f;vvi-miR169x;sly-miR169d;sbi-miR169h;sbi-miR169m;sbi-miR169n;aqc-miR169a;far-miR169;tcc-miR169d;bdi-miR169h-5p;ssl-miR169;mes-miR169ab;mes-miR169ac;bdi-miR169n;ata-miR169c-5p;	comp68064_c0	3	19.81	1	21	739	759	UAGCCAAGGAUGACUUGCCUA	UGGGCAAGACAACUUUGGCUA	Translation
miRBase_known_18539	osa-miR169f.1;osa-miR169g;sbi-miR169c;zma-miR169f-5p;zma-miR169g;zma-miR169h;ptc-miR169r;bna-miR169c;bna-miR169d;bna-miR169e;bna-miR169f;vvi-miR169x;sly-miR169d;sbi-miR169h;sbi-miR169m;sbi-miR169n;aqc-miR169a;far-miR169;tcc-miR169d;bdi-miR169h-5p;ssl-miR169;mes-miR169ab;mes-miR169ac;bdi-miR169n;ata-miR169c-5p;	comp69431_c0	3	22.392	1	20	1259	1278	UAGCCAAGGAUGACUUGCCU	AGGAAGGUUAUGCUUGGCUA	Translation
miRBase_known_18539	osa-miR169f.1;osa-miR169g;sbi-miR169c;zma-miR169f-5p;zma-miR169g;zma-miR169h;ptc-miR169r;bna-miR169c;bna-miR169d;bna-miR169e;bna-miR169f;vvi-miR169x;sly-miR169d;sbi-miR169h;sbi-miR169m;sbi-miR169n;aqc-miR169a;far-miR169;tcc-miR169d;bdi-miR169h-5p;ssl-miR169;mes-miR169ab;mes-miR169ac;bdi-miR169n;ata-miR169c-5p;	comp63803_c0	3	19.582	1	20	1356	1375	UAGCCAAGGAUGACUUGCCU	ACGCAAAGCAUCCUUGGCUA	Cleavage
miRBase_known_18600	stu-miR156g-3p;sly-miR156e-3p;	comp16983_c0	3	12.733	1	20	261	280	GCUUACUCUCUAUCUGUCAC	GUGACAGAAAGAUGGUAAGU	Cleavage
miRBase_known_18600	stu-miR156g-3p;sly-miR156e-3p;	comp59601_c0	3	19.698	1	20	551	570	GCUUACUCUCUAUCUGUCAC	GGGAAGGAUAGAGGGUAAGC	Cleavage
miRBase_known_18600	stu-miR156g-3p;sly-miR156e-3p;	comp108832_c0	3	16.56	1	20	134	153	GCUUACUCUCUAUCUGUCAC	GAGAGAGAUAGAGAGUAGGU	Cleavage
miRBase_known_18600	stu-miR156g-3p;sly-miR156e-3p;	comp78591_c0	3	20.913	1	20	3722	3741	GCUUACUCUCUAUCUGUCAC	GCGAGAGAGAGAGAGUAAGC	Cleavage
miRBase_known_18600	stu-miR156g-3p;sly-miR156e-3p;	comp66418_c0	3	19.786	1	20	2759	2778	GCUUACUCUCUAUCUGUCAC	UUUACAGAUAGGGAGUAAGU	Cleavage
miRBase_known_18650	hsa-miR-10a-5p;mmu-miR-10a-5p;rno-miR-10a-5p;ggo-miR-10a;ppy-miR-10a;sla-miR-10a;age-miR-10a;ppa-miR-10a;xtr-miR-10a;bta-miR-10a;mdo-miR-10a-5p;mml-miR-10a-5p;ptr-miR-10a;bfl-miR-10a-5p;sko-miR-10;eca-miR-10a;aca-miR-10a-5p;oha-miR-10a-5p;	comp79248_c0	3	13.639	1	23	1274	1296	UACCCUGUAGAUCCGAAUUUGUG	UAGAAAUUUGGCUCUACAUGGUA	Cleavage
miRBase_known_18650	hsa-miR-10a-5p;mmu-miR-10a-5p;rno-miR-10a-5p;ggo-miR-10a;ppy-miR-10a;sla-miR-10a;age-miR-10a;ppa-miR-10a;xtr-miR-10a;bta-miR-10a;mdo-miR-10a-5p;mml-miR-10a-5p;ptr-miR-10a;bfl-miR-10a-5p;sko-miR-10;eca-miR-10a;aca-miR-10a-5p;oha-miR-10a-5p;	comp67034_c0	2.5	15.56	1	22	1676	1697	UACCCUGUAGAUCCGAAUUUGU	AUGGAUUUGAAUCUACAGGGUA	Cleavage
miRBase_known_18650	hsa-miR-10a-5p;mmu-miR-10a-5p;rno-miR-10a-5p;ggo-miR-10a;ppy-miR-10a;sla-miR-10a;age-miR-10a;ppa-miR-10a;xtr-miR-10a;bta-miR-10a;mdo-miR-10a-5p;mml-miR-10a-5p;ptr-miR-10a;bfl-miR-10a-5p;sko-miR-10;eca-miR-10a;aca-miR-10a-5p;oha-miR-10a-5p;	comp70486_c1	2.5	19.216	1	20	1383	1402	UACCCUGUAGAUCCGAAUUU	AAAGUCGGAUCAACGGGGUA	Translation
miRBase_known_18670	asu-miR-100a-5p;prd-miR-100-5p;	comp47911_c0	3	15.531	1	21	968	988	AACCCGUAGAUCCGAACUUGU	ACAAUAUCGGAUCCACGGGUU	Cleavage
miRBase_known_18670	asu-miR-100a-5p;prd-miR-100-5p;	comp72133_c0	3	13.165	1	24	505	528	AACCCGUAGAUCCGAACUUGUGUU	AAUCCAAGUUUGGAUCAACGGUUU	Cleavage
miRBase_known_18703	ppe-miR6281;	comp47692_c0	2	3.331	1	21	53	73	GUUAGAGAUAGAGAGAGUGAG	CUCACUCUCUCUCUCUCUAAG	Translation
miRBase_known_18703	ppe-miR6281;	comp53225_c0	2	10.418	1	21	2330	2350	GUUAGAGAUAGAGAGAGUGAG	CUCACUCUCUCGAUUUCUGAC	Translation
miRBase_known_18703	ppe-miR6281;	comp42070_c0	1.5	14.558	1	20	113	132	GUUAGAGAUAGAGAGAGUGA	UCACUUUCUCUGUCUCUGAC	Cleavage
miRBase_known_18703	ppe-miR6281;	comp43663_c0	2	11.128	1	21	6	26	GUUAGAGAUAGAGAGAGUGAG	CUCUCUCUCUCUAUCUCUAGU	Cleavage
miRBase_known_18703	ppe-miR6281;	comp19029_c0	2	10.85	1	21	195	215	GUUAGAGAUAGAGAGAGUGAG	CUUGCUCUCUCUCUCUCUAAC	Translation
miRBase_known_18703	ppe-miR6281;	comp22284_c0	3	14.312	1	21	1084	1104	GUUAGAGAUAGAGAGAGUGAG	CUCACUCUCUCUAUCUUGAAG	Cleavage
miRBase_known_18703	ppe-miR6281;	comp54914_c0	2	6.109	1	21	5	25	GUUAGAGAUAGAGAGAGUGAG	CUCUCUCUCUCUCUCUCUAAC	Translation
miRBase_known_18703	ppe-miR6281;	comp48732_c0	2.5	13.649	1	21	4	24	GUUAGAGAUAGAGAGAGUGAG	CUUGCUCUCUCUAGCUCUGAC	Cleavage
miRBase_known_18703	ppe-miR6281;	comp21466_c0	2.5	23.473	1	21	991	1011	GUUAGAGAUAGAGAGAGUGAG	CUCUCUUUCUCUAUCUCUGGC	Cleavage
miRBase_known_18703	ppe-miR6281;	comp31775_c0	2	8.571	1	21	2	22	GUUAGAGAUAGAGAGAGUGAG	CUCUCUCUCUCUCUCUCUAAC	Translation
miRBase_known_18703	ppe-miR6281;	comp31364_c0	2	3.666	1	21	1	21	GUUAGAGAUAGAGAGAGUGAG	CUCUCUCUCUCUCUCUCUAAC	Translation
miRBase_known_18703	ppe-miR6281;	comp54035_c0	2.5	11.942	1	20	38	57	GUUAGAGAUAGAGAGAGUGA	UUGCUCUCUCUAUCUCUAGA	Cleavage
miRBase_known_18703	ppe-miR6281;	comp38479_c0	2.5	10.457	1	21	6	26	GUUAGAGAUAGAGAGAGUGAG	CUCUCUCUCUCUAUCUCUAUC	Cleavage
miRBase_known_18703	ppe-miR6281;	comp4609_c0	2	10.114	1	21	2	22	GUUAGAGAUAGAGAGAGUGAG	CUCUCUCUCUCUCUCUCUAAC	Translation
miRBase_known_18703	ppe-miR6281;	comp21136_c0	2	3.386	1	21	3	23	GUUAGAGAUAGAGAGAGUGAG	CUCUCUCUCUCUCUCUCUAAC	Translation
miRBase_known_18703	ppe-miR6281;	comp41806_c1	3	9.138	1	20	295	314	GUUAGAGAUAGAGAGAGUGA	AAUCUCUCUCUAUCUCUAAC	Cleavage
miRBase_known_18703	ppe-miR6281;	comp58127_c0	2.5	5.728	1	21	338	358	GUUAGAGAUAGAGAGAGUGAG	CUCUCUCUCUCUCUCUCUAGC	Translation
miRBase_known_18703	ppe-miR6281;	comp31115_c0	3	20.281	1	21	901	921	GUUAGAGAUAGAGAGAGUGAG	CUCUCUUUCUCUAUCUCUGAA	Cleavage
miRBase_known_18703	ppe-miR6281;	comp30591_c0	2.5	13.747	1	21	1287	1307	GUUAGAGAUAGAGAGAGUGAG	CUCUCUCUCUCUCUCUCUGAC	Translation
miRBase_known_18703	ppe-miR6281;	comp31188_c0	2.5	8.793	1	21	2	22	GUUAGAGAUAGAGAGAGUGAG	CUCUCUCUCUCUCUCUCUAGC	Translation
miRBase_known_18703	ppe-miR6281;	comp58338_c0	3	8.127	1	21	218	238	GUUAGAGAUAGAGAGAGUGAG	CUCCCUCUCUCUAUCUCUGUC	Cleavage
miRBase_known_18703	ppe-miR6281;	comp43396_c0	2.5	15.373	1	21	4	24	GUUAGAGAUAGAGAGAGUGAG	CUCUCUCUCUCUCUCUCUAGC	Translation
miRBase_known_18703	ppe-miR6281;	comp58932_c0	2.5	13.642	1	21	3	23	GUUAGAGAUAGAGAGAGUGAG	CUCUCUCUCUCUCUCUCUAAU	Translation
miRBase_known_18703	ppe-miR6281;	comp59465_c0	2.5	8.914	1	21	6	26	GUUAGAGAUAGAGAGAGUGAG	CUCUCUCUCUCUUUCUCUAGC	Translation
miRBase_known_18703	ppe-miR6281;	comp55596_c0	2.5	3.364	1	21	469	489	GUUAGAGAUAGAGAGAGUGAG	UUCAUUCUCUUUGGCUCUAAC	Cleavage
miRBase_known_18703	ppe-miR6281;	comp43418_c0	2.5	13.592	1	21	4	24	GUUAGAGAUAGAGAGAGUGAG	CUCUCUCUCUCUCUCUCUAGC	Translation
miRBase_known_18703	ppe-miR6281;	comp53801_c0	2.5	4.294	1	21	38	58	GUUAGAGAUAGAGAGAGUGAG	CUCUCUCUCUCUCUUUCUAAC	Translation
miRBase_known_18703	ppe-miR6281;	comp19720_c0	2.5	10.256	1	21	6	26	GUUAGAGAUAGAGAGAGUGAG	CUCUCUCUCUCUCUCUCUAGC	Translation
miRBase_known_18703	ppe-miR6281;	comp46052_c0	2.5	6.789	1	21	4	24	GUUAGAGAUAGAGAGAGUGAG	CUCUCUCUCUCUCUCUCUAAU	Translation
miRBase_known_18703	ppe-miR6281;	comp54813_c0	2	12.467	1	21	6	26	GUUAGAGAUAGAGAGAGUGAG	UUCUCUCUCUCUCUCUCUAAC	Translation
miRBase_known_18703	ppe-miR6281;	comp30463_c0	2.5	10.018	1	21	950	970	GUUAGAGAUAGAGAGAGUGAG	CUCUCUCUCUCUCUCUCUAGC	Translation
miRBase_known_18703	ppe-miR6281;	comp2642_c0	2.5	1.849	1	21	2	22	GUUAGAGAUAGAGAGAGUGAG	CUCUCUCUCUCUCUCUCUAAU	Translation
miRBase_known_18703	ppe-miR6281;	comp41815_c0	2.5	12.893	1	21	4	24	GUUAGAGAUAGAGAGAGUGAG	CUCUCUCUCUCUCUCUCUAAU	Translation
miRBase_known_18703	ppe-miR6281;	comp28276_c0	2.5	5.052	1	21	18	38	GUUAGAGAUAGAGAGAGUGAG	UUCCCUCUCUCUAUCCCUAAC	Cleavage
miRBase_known_18703	ppe-miR6281;	comp38884_c1	2.5	15.366	1	21	3	23	GUUAGAGAUAGAGAGAGUGAG	CUCUCUCUCUCUCUCUCUAGC	Translation
miRBase_known_18703	ppe-miR6281;	comp40010_c0	2.5	23.783	1	21	3	23	GUUAGAGAUAGAGAGAGUGAG	CUCUCUCUCUCUCUCUCUAGC	Translation
miRBase_known_18703	ppe-miR6281;	comp19246_c0	2.5	8.475	1	21	6	26	GUUAGAGAUAGAGAGAGUGAG	CUCUCUCUCUCUCUCUCUAAU	Translation
miRBase_known_18703	ppe-miR6281;	comp19333_c0	2.5	18.888	1	21	6	26	GUUAGAGAUAGAGAGAGUGAG	CUCUCUCUCUCUUUUUCUAAC	Translation
miRBase_known_18703	ppe-miR6281;	comp27985_c0	2.5	17.849	1	21	3	23	GUUAGAGAUAGAGAGAGUGAG	CUCUCUCUCUCUCUCUCUAGC	Translation
miRBase_known_18703	ppe-miR6281;	comp48367_c0	2.5	8.228	1	21	177	197	GUUAGAGAUAGAGAGAGUGAG	UUCACUCUCUCUUUCUCUACC	Translation
miRBase_known_18703	ppe-miR6281;	comp48982_c0	2.5	10.608	1	21	2	22	GUUAGAGAUAGAGAGAGUGAG	CUCUCUCUCUCUCUCUCUGAC	Translation
miRBase_known_18703	ppe-miR6281;	comp16568_c0	2.5	18.741	1	21	2	22	GUUAGAGAUAGAGAGAGUGAG	CUCUCUCUCUCUCUCUCUAGC	Translation
miRBase_known_18703	ppe-miR6281;	comp58571_c0	3	2.892	1	21	1	21	GUUAGAGAUAGAGAGAGUGAG	CUCUCUCUCUCUCUCUCUAAA	Translation
miRBase_known_18703	ppe-miR6281;	comp51209_c1	3	5.756	1	21	270	290	GUUAGAGAUAGAGAGAGUGAG	CUUUCUCUCUCUAUCUCUACC	Cleavage
miRBase_known_18703	ppe-miR6281;	comp50551_c0	2.5	5.855	1	21	1	21	GUUAGAGAUAGAGAGAGUGAG	CUCUCUCUCUCUCUCUCUGAC	Translation
miRBase_known_18703	ppe-miR6281;	comp22857_c0	2.5	21.463	1	21	2	22	GUUAGAGAUAGAGAGAGUGAG	CUCUCUCUCUCUCUCUCUAGC	Translation
miRBase_known_18703	ppe-miR6281;	comp58212_c0	2.5	3.319	1	21	6	26	GUUAGAGAUAGAGAGAGUGAG	CUCUCUCUCUCUCUCUCUAAU	Translation
miRBase_known_18703	ppe-miR6281;	comp35459_c0	2.5	3.421	1	21	1	21	GUUAGAGAUAGAGAGAGUGAG	CUCUCUCUCUCUCUCUCUGAC	Translation
miRBase_known_18703	ppe-miR6281;	comp35247_c0	3	1.227	1	21	2	22	GUUAGAGAUAGAGAGAGUGAG	CUCUCUCUCUCUCUCUCUAAG	Translation
miRBase_known_18703	ppe-miR6281;	comp23570_c0	3	3.314	1	21	22	42	GUUAGAGAUAGAGAGAGUGAG	CUCACUCUCUCUCUCUCUGUC	Translation
miRBase_known_18703	ppe-miR6281;	comp48169_c0	2.5	10.915	1	21	3	23	GUUAGAGAUAGAGAGAGUGAG	CUCUCUCUCUCUCUCUCUAAU	Translation
miRBase_known_18703	ppe-miR6281;	comp33465_c0	2.5	6.753	1	21	255	275	GUUAGAGAUAGAGAGAGUGAG	CUCUCUCUCUCUCUCUCUGAC	Translation
miRBase_known_18703	ppe-miR6281;	comp11835_c0	2.5	15.903	1	21	12	32	GUUAGAGAUAGAGAGAGUGAG	CUCUCUCUCUCUAACUCUGAC	Cleavage
miRBase_known_18703	ppe-miR6281;	comp2195_c0	2.5	7.488	1	21	2	22	GUUAGAGAUAGAGAGAGUGAG	CUCUCUCUCUCUCUCUCUAAU	Translation
miRBase_known_18703	ppe-miR6281;	comp46514_c0	3	11.855	1	21	4	24	GUUAGAGAUAGAGAGAGUGAG	CUCUCUCUCUCUCUCUCUAAG	Translation
miRBase_known_18703	ppe-miR6281;	comp41199_c0	3	12.01	1	21	3	23	GUUAGAGAUAGAGAGAGUGAG	CUCUCUCUCUCUCUCUCUAAA	Translation
miRBase_known_18703	ppe-miR6281;	comp56053_c0	3	9.703	1	21	5	25	GUUAGAGAUAGAGAGAGUGAG	CUCUCUCUCUCUCUCUCUAAG	Translation
miRBase_known_18703	ppe-miR6281;	comp42289_c0	3	13.514	1	21	1	21	GUUAGAGAUAGAGAGAGUGAG	CUCUCUCUCUCUCUCUCUAAA	Translation
miRBase_known_18703	ppe-miR6281;	comp46146_c0	3	3.793	1	21	6	26	GUUAGAGAUAGAGAGAGUGAG	CUCUCUCUCUCUCUCUCUAAA	Translation
miRBase_known_18703	ppe-miR6281;	comp18173_c0	2.5	7.929	1	21	2	22	GUUAGAGAUAGAGAGAGUGAG	CUCUCUCUCUCUCUCUCUAGC	Translation
miRBase_known_18703	ppe-miR6281;	comp2942_c0	2.5	16.357	1	20	653	672	GUUAGAGAUAGAGAGAGUGA	UCACCUUUUCUAUCUUUAAC	Cleavage
miRBase_known_18703	ppe-miR6281;	comp56907_c0	3	14.895	1	21	165	185	GUUAGAGAUAGAGAGAGUGAG	CUCUCUCUCUCUCUCUCUAAG	Translation
miRBase_known_18703	ppe-miR6281;	comp43949_c0	3	4.855	1	21	3	23	GUUAGAGAUAGAGAGAGUGAG	CUCUCUCUCUCUCUCUCUAAA	Translation
miRBase_known_18703	ppe-miR6281;	comp57738_c0	3	0.028	1	21	3	23	GUUAGAGAUAGAGAGAGUGAG	CUCUCUCUCUCUCUCUCUAAA	Translation
miRBase_known_18703	ppe-miR6281;	comp56671_c0	3	4.818	1	21	3	23	GUUAGAGAUAGAGAGAGUGAG	CUCUCUCUCUCUCUCUCUAAA	Translation
miRBase_known_18703	ppe-miR6281;	comp56893_c0	3	1.445	1	21	6	26	GUUAGAGAUAGAGAGAGUGAG	CUCUCUCUCUCUCUCUCUAGU	Translation
miRBase_known_18703	ppe-miR6281;	comp17013_c0	3	15.883	1	20	266	285	GUUAGAGAUAGAGAGAGUGA	AUAUUCUCUCUAUCUUUAAU	Cleavage
miRBase_known_18703	ppe-miR6281;	comp46622_c0	3	16.21	1	21	4	24	GUUAGAGAUAGAGAGAGUGAG	CUCUCUCUCUCUCUCUCUAGU	Translation
miRBase_known_18703	ppe-miR6281;	comp22127_c0	2.5	11.541	1	20	108	127	GUUAGAGAUAGAGAGAGUGA	UCACUCUCUCUUUCUCUGAA	Translation
miRBase_known_18703	ppe-miR6281;	comp43228_c0	3	2.224	1	21	3	23	GUUAGAGAUAGAGAGAGUGAG	CUCUCUCUCUCUCUCUCUAAA	Translation
miRBase_known_18703	ppe-miR6281;	comp58268_c0	3	8.893	1	21	4	24	GUUAGAGAUAGAGAGAGUGAG	CUCUCUCUCUCUCUCUCUAAA	Translation
miRBase_known_18703	ppe-miR6281;	comp46868_c0	3	8.096	1	21	4	24	GUUAGAGAUAGAGAGAGUGAG	CUCUCUCUCUCUCUCUCUAAA	Translation
miRBase_known_18703	ppe-miR6281;	comp52882_c0	3	9.599	1	21	4	24	GUUAGAGAUAGAGAGAGUGAG	CUCUCUCUCUCUCUCUCUGGC	Translation
miRBase_known_18703	ppe-miR6281;	comp58745_c0	3	7.112	1	21	4	24	GUUAGAGAUAGAGAGAGUGAG	CUCUCUCUCUCUCUCUCUGAU	Translation
miRBase_known_18703	ppe-miR6281;	comp18959_c0	3	4.446	1	21	1	21	GUUAGAGAUAGAGAGAGUGAG	CUCUCUCUCUCUCUCUCUAAA	Translation
miRBase_known_18703	ppe-miR6281;	comp58851_c0	3	2.399	1	21	3	23	GUUAGAGAUAGAGAGAGUGAG	CUCUCUCUCUCUCUCUCUGGC	Translation
miRBase_known_18703	ppe-miR6281;	comp48030_c0	3	16.644	1	21	2	22	GUUAGAGAUAGAGAGAGUGAG	CUCUCUCUCUCUCUCUCUAGU	Translation
miRBase_known_18703	ppe-miR6281;	comp49095_c0	3	11.21	1	21	1	21	GUUAGAGAUAGAGAGAGUGAG	CUCUCUCUCUCUCUCUCUAAA	Translation
miRBase_known_18703	ppe-miR6281;	comp46107_c0	3	5.171	1	21	245	265	GUUAGAGAUAGAGAGAGUGAG	CUCAGUUUCUCUCUCUCUGAC	Translation
miRBase_known_18703	ppe-miR6281;	comp40645_c0	3	12.401	1	21	2	22	GUUAGAGAUAGAGAGAGUGAG	CUCUCUCUCUCUCUCUCUAAA	Translation
miRBase_known_18703	ppe-miR6281;	comp21656_c0	3	1.662	1	21	1	21	GUUAGAGAUAGAGAGAGUGAG	CUCUCUCUCUCUCUCUCUAAA	Translation
miRBase_known_18703	ppe-miR6281;	comp34422_c0	3	19.067	1	21	1	21	GUUAGAGAUAGAGAGAGUGAG	CUCUCUCUCUCUCUCUCUAAA	Translation
miRBase_known_18703	ppe-miR6281;	comp18805_c0	3	3.354	1	21	2	22	GUUAGAGAUAGAGAGAGUGAG	CUCUCUCUCUCUCUCUCUAAA	Translation
miRBase_known_18703	ppe-miR6281;	comp23104_c0	3	10.121	1	21	6	26	GUUAGAGAUAGAGAGAGUGAG	CUCUCUCUCUCUCUCUCUGGC	Translation
miRBase_known_18703	ppe-miR6281;	comp26767_c0	3	14.748	1	20	231	250	GUUAGAGAUAGAGAGAGUGA	UCACUCUUUCUAUUUGUAAU	Cleavage
miRBase_known_18703	ppe-miR6281;	comp19443_c0	3	2.827	1	21	194	214	GUUAGAGAUAGAGAGAGUGAG	CUCUCUCUCUCUCUCUCUAAA	Translation
miRBase_known_18703	ppe-miR6281;	comp32634_c0	3	8.017	1	21	5	25	GUUAGAGAUAGAGAGAGUGAG	CUCUCUCUCUCUCUCUCUAAG	Translation
miRBase_known_18703	ppe-miR6281;	comp53123_c0	3	5.856	1	21	2	22	GUUAGAGAUAGAGAGAGUGAG	CUCUCUCUCUCUCUCUCUAAA	Translation
miRBase_known_18703	ppe-miR6281;	comp18597_c0	3	9.359	1	21	284	304	GUUAGAGAUAGAGAGAGUGAG	CUCUCUCUCUCUCUCUCUAAA	Translation
miRBase_known_18703	ppe-miR6281;	comp2719_c0	3	7.726	1	21	1	21	GUUAGAGAUAGAGAGAGUGAG	CUCUCUCUCUCUCUCUCUAAA	Translation
miRBase_known_18703	ppe-miR6281;	comp18824_c0	3	24.035	1	21	1	21	GUUAGAGAUAGAGAGAGUGAG	CUCUCUCUCUCUCUCUCUAAG	Translation
miRBase_known_18703	ppe-miR6281;	comp24338_c0	3	7.147	1	21	3	23	GUUAGAGAUAGAGAGAGUGAG	CUCUCUCUCUCUCUCUCUGAU	Translation
miRBase_known_18703	ppe-miR6281;	comp19871_c0	3	7.306	1	21	2	22	GUUAGAGAUAGAGAGAGUGAG	CUCUCUCUCUCUCUCUCUAAA	Translation
miRBase_known_18703	ppe-miR6281;	comp18906_c0	3	16.34	1	21	5	25	GUUAGAGAUAGAGAGAGUGAG	CUCUCUCUCUCUCUCUCUAGU	Translation
miRBase_known_18703	ppe-miR6281;	comp30372_c0	3	12.073	1	21	1	21	GUUAGAGAUAGAGAGAGUGAG	CUCUCUCUCUCUCUCUCUAGU	Translation
miRBase_known_18703	ppe-miR6281;	comp18966_c0	2.5	12.647	1	21	683	703	GUUAGAGAUAGAGAGAGUGAG	UUCUCUCUCUCAGUCUCUAAC	Translation
miRBase_known_18703	ppe-miR6281;	comp14174_c0	3	8.143	1	21	1	21	GUUAGAGAUAGAGAGAGUGAG	CUCUCUCUCUCUCUCUCUAAG	Translation
miRBase_known_18703	ppe-miR6281;	comp41698_c0	3	8.57	1	21	538	558	GUUAGAGAUAGAGAGAGUGAG	CUCUCUCUCUCUCUCUCUGAU	Translation
miRBase_known_18703	ppe-miR6281;	comp59024_c0	3	9.166	1	21	6	26	GUUAGAGAUAGAGAGAGUGAG	CUCUCUCUCUCUCUCUCUGAU	Translation
miRBase_known_18703	ppe-miR6281;	comp9906_c0	3	6.445	1	21	1	21	GUUAGAGAUAGAGAGAGUGAG	CUCACUAUCUCCGUUUCUAAC	Translation
miRBase_known_18703	ppe-miR6281;	comp20034_c0	3	14.099	1	21	2	22	GUUAGAGAUAGAGAGAGUGAG	CUCUCUCUCUCUCUCUCUAGU	Translation
miRBase_known_18703	ppe-miR6281;	comp38522_c0	3	15.312	1	21	2	22	GUUAGAGAUAGAGAGAGUGAG	CUCUCUCUCUCUCUCUCUGAU	Translation
miRBase_known_18703	ppe-miR6281;	comp2124_c0	3	12.512	1	21	4	24	GUUAGAGAUAGAGAGAGUGAG	CUCUCUCUCUCUCUCUCUAGU	Translation
miRBase_known_18703	ppe-miR6281;	comp40402_c0	3	4.578	1	21	3	23	GUUAGAGAUAGAGAGAGUGAG	CUCUCUCUCUCUCUCUCUAGU	Translation
miRBase_known_18703	ppe-miR6281;	comp22734_c0	3	18.337	1	21	1	21	GUUAGAGAUAGAGAGAGUGAG	CUCUCUCUCUCUCUCUCUGAU	Translation
miRBase_known_18703	ppe-miR6281;	comp40700_c0	3	6.702	1	21	1	21	GUUAGAGAUAGAGAGAGUGAG	CUCUCUCUCUCUCUCUCUAGU	Translation
miRBase_known_18703	ppe-miR6281;	comp18806_c0	3	8.95	1	21	4	24	GUUAGAGAUAGAGAGAGUGAG	CUCUCUCUCUCUCUCUCUGGC	Translation
miRBase_known_18703	ppe-miR6281;	comp55050_c0	3	16.809	1	20	122	141	GUUAGAGAUAGAGAGAGUGA	CUACUCUCUCUCUCUUUAAC	Translation
miRBase_known_18703	ppe-miR6281;	comp53311_c0	2.5	23.202	1	20	255	274	GUUAGAGAUAGAGAGAGUGA	UCUCUCUCUCUCUCUCUGAC	Translation
miRBase_known_18703	ppe-miR6281;	comp54852_c0	3	17.984	1	21	1590	1610	GUUAGAGAUAGAGAGAGUGAG	UUCUCUCUCUCUCUCUCUAAG	Translation
miRBase_known_18703	ppe-miR6281;	comp20466_c0	3	22.12	1	20	302	321	GUUAGAGAUAGAGAGAGUGA	UCGCUUUCUCUCUCUCUAAA	Translation
miRBase_known_18703	ppe-miR6281;	comp41960_c0	3	12.367	1	20	1104	1123	GUUAGAGAUAGAGAGAGUGA	UCACUCUCUCUUUCUCUUAU	Translation
miRBase_known_18703	ppe-miR6281;	comp38645_c0	3	11.254	1	20	26	45	GUUAGAGAUAGAGAGAGUGA	ACGCUCUCUCUCUCUCUGAC	Translation
miRBase_known_18703	ppe-miR6281;	comp78258_c0	1	7.72	1	20	2049	2068	GUUAGAGAUAGAGAGAGUGA	UCACUCUCUCUCUCUCUAAC	Translation
miRBase_known_18703	ppe-miR6281;	comp77430_c0	1.5	6.386	1	21	3286	3306	GUUAGAGAUAGAGAGAGUGAG	UUCACGCUCUCUAUCUUUAAC	Cleavage
miRBase_known_18703	ppe-miR6281;	comp79211_c0	2	7.842	1	21	3	23	GUUAGAGAUAGAGAGAGUGAG	CUCUCUCUCUCUCUCUCUAAC	Translation
miRBase_known_18703	ppe-miR6281;	comp81591_c0	2.5	2.373	1	21	178	198	GUUAGAGAUAGAGAGAGUGAG	CUUGCUUUCUCUCUCUCUAAC	Translation
miRBase_known_18703	ppe-miR6281;	comp95833_c0	2.5	7.915	1	21	53	73	GUUAGAGAUAGAGAGAGUGAG	CUCCCUCUCUCUAUCUCUGGU	Cleavage
miRBase_known_18703	ppe-miR6281;	comp102327_c0	2	14.929	1	21	1	21	GUUAGAGAUAGAGAGAGUGAG	CUCUCUCUCUCUCUCUCUAAC	Translation
miRBase_known_18703	ppe-miR6281;	comp106531_c0	2.5	12.985	1	21	129	149	GUUAGAGAUAGAGAGAGUGAG	UUUGCUCUCUCUGUUUUUAAC	Cleavage
miRBase_known_18703	ppe-miR6281;	comp79108_c0	2.5	14.151	1	21	2	22	GUUAGAGAUAGAGAGAGUGAG	CUCUCUCUCUCUCUCUCUAGC	Translation
miRBase_known_18703	ppe-miR6281;	comp77041_c0	2.5	14.21	1	21	3414	3434	GUUAGAGAUAGAGAGAGUGAG	CUCUCUUUCUCUUUCUCUAAC	Translation
miRBase_known_18703	ppe-miR6281;	comp76730_c3	2.5	0.588	1	21	5	25	GUUAGAGAUAGAGAGAGUGAG	CUCUCUCUCUCUCUCUCUGAC	Translation
miRBase_known_18703	ppe-miR6281;	comp77275_c1	3	5.14	1	21	412	432	GUUAGAGAUAGAGAGAGUGAG	CUCAUUUUCUCCAUCUCUGAU	Translation
miRBase_known_18703	ppe-miR6281;	comp78608_c3	2	10.564	1	21	6	26	GUUAGAGAUAGAGAGAGUGAG	UUCUCUCUCUCUCUCUCUAAC	Translation
miRBase_known_18703	ppe-miR6281;	comp77392_c1	3	4.904	1	20	2874	2893	GUUAGAGAUAGAGAGAGUGA	CCACUCUUUUUAUCUCUGGC	Cleavage
miRBase_known_18703	ppe-miR6281;	comp78681_c0	3	11.827	1	21	7941	7961	GUUAGAGAUAGAGAGAGUGAG	CUCUCUCUCUCUCUCUCUAAA	Translation
miRBase_known_18703	ppe-miR6281;	comp86178_c0	2.5	16.542	1	21	1	21	GUUAGAGAUAGAGAGAGUGAG	CUCUCUCUCUCUCUCUCUAAU	Translation
miRBase_known_18703	ppe-miR6281;	comp88163_c0	3	6.062	1	21	213	233	GUUAGAGAUAGAGAGAGUGAG	CUCACUCUCUCGAUCUCUGUC	Translation
miRBase_known_18703	ppe-miR6281;	comp81346_c0	2.5	9.267	1	21	1	21	GUUAGAGAUAGAGAGAGUGAG	CUCUCUCUCUCUCUCUCUAAU	Translation
miRBase_known_18703	ppe-miR6281;	comp117032_c0	3	8.674	1	21	304	324	GUUAGAGAUAGAGAGAGUGAG	CUCAUUCUCUCUUUUUUUAAU	Translation
miRBase_known_18703	ppe-miR6281;	comp78257_c1	2.5	8.774	1	21	3	23	GUUAGAGAUAGAGAGAGUGAG	CUCUCUCUCUCUCUCUCUGAC	Translation
miRBase_known_18703	ppe-miR6281;	comp82736_c0	2.5	11.338	1	21	2	22	GUUAGAGAUAGAGAGAGUGAG	CUCUCUCUCUCUCUCUCUAAU	Translation
miRBase_known_18703	ppe-miR6281;	comp76637_c1	3	16.226	1	21	4145	4165	GUUAGAGAUAGAGAGAGUGAG	CUCCCUCUCUCUCUCUCUAAG	Translation
miRBase_known_18703	ppe-miR6281;	comp98419_c0	2.5	3.711	1	21	2	22	GUUAGAGAUAGAGAGAGUGAG	CUCUCUCUCUCUCUCUCUAAU	Translation
miRBase_known_18703	ppe-miR6281;	comp104589_c0	2.5	14.906	1	21	4	24	GUUAGAGAUAGAGAGAGUGAG	CUCUCUCUCUUUCUCUCUAAC	Translation
miRBase_known_18703	ppe-miR6281;	comp83089_c0	2.5	6.49	1	21	1	21	GUUAGAGAUAGAGAGAGUGAG	CUCUCUCUCUCUCUCUCUGAC	Translation
miRBase_known_18703	ppe-miR6281;	comp79060_c0	3	8.734	1	21	6	26	GUUAGAGAUAGAGAGAGUGAG	CUCUCUCUCUCUCUCUCUAAA	Translation
miRBase_known_18703	ppe-miR6281;	comp78992_c1	3	6.759	1	21	1686	1706	GUUAGAGAUAGAGAGAGUGAG	CUCUCUCUCUCCAUCUCUGAU	Translation
miRBase_known_18703	ppe-miR6281;	comp77816_c0	3	8.942	1	20	1090	1109	GUUAGAGAUAGAGAGAGUGA	UCACUCUCUUUAUCUUUUGC	Cleavage
miRBase_known_18703	ppe-miR6281;	comp78089_c1	3	10.879	1	21	86	106	GUUAGAGAUAGAGAGAGUGAG	UUCACUUUCUCUCUCUAUAAC	Translation
miRBase_known_18703	ppe-miR6281;	comp121444_c0	3	3.921	1	20	1	20	GUUAGAGAUAGAGAGAGUGA	UUACUCUCUCUAUCUAUAAA	Cleavage
miRBase_known_18703	ppe-miR6281;	comp76259_c0	3	12.374	1	21	2556	2576	GUUAGAGAUAGAGAGAGUGAG	CUCACUAUCUCCGUUUCUAAC	Translation
miRBase_known_18703	ppe-miR6281;	comp78998_c1	2.5	23.679	1	21	69	89	GUUAGAGAUAGAGAGAGUGAG	UUCACGCUCUCUCUCUCUAGC	Translation
miRBase_known_18703	ppe-miR6281;	comp80358_c0	3	15.022	1	21	6	26	GUUAGAGAUAGAGAGAGUGAG	CUCCCUCUCUCUCUCUCUAAA	Translation
miRBase_known_18703	ppe-miR6281;	comp76898_c0	3	16.687	1	20	477	496	GUUAGAGAUAGAGAGAGUGA	UCACUUUCUAUAUCUCUGAG	Translation
miRBase_known_18703	ppe-miR6281;	comp107323_c0	3	2.343	1	21	430	450	GUUAGAGAUAGAGAGAGUGAG	UUUUUUCUUUUUAUCUCUAAC	Cleavage
miRBase_known_18703	ppe-miR6281;	comp78411_c0	2.5	7.903	1	20	5388	5407	GUUAGAGAUAGAGAGAGUGA	UCUCUCUCUCUCUCUCUAAU	Translation
miRBase_known_18703	ppe-miR6281;	comp80547_c0	3	9.287	1	21	6	26	GUUAGAGAUAGAGAGAGUGAG	CUUUCUCUCUCUCUCUCUAGC	Translation
miRBase_known_18703	ppe-miR6281;	comp114426_c0	3	18.761	1	20	124	143	GUUAGAGAUAGAGAGAGUGA	UCUUUCUCUCUGUCUCUAAG	Cleavage
miRBase_known_18703	ppe-miR6281;	comp78582_c2	3	18.318	1	21	7	27	GUUAGAGAUAGAGAGAGUGAG	CUCUCUCCCUCUCUCUCUAAC	Translation
miRBase_known_18703	ppe-miR6281;	comp78619_c0	3	11.144	1	21	21	41	GUUAGAGAUAGAGAGAGUGAG	UUUUCUCACUCUAUCUCUAAU	Cleavage
miRBase_known_18703	ppe-miR6281;	comp79428_c0	3	1.972	1	21	188	208	GUUAGAGAUAGAGAGAGUGAG	CACCCUCUCUCUCUCUCUAAC	Translation
miRBase_known_18703	ppe-miR6281;	comp79110_c0	3	2.084	1	20	1	20	GUUAGAGAUAGAGAGAGUGA	UCUCUCUCUCUCUCUCUGAU	Translation
miRBase_known_18703	ppe-miR6281;	comp74059_c0	0	7.349	1	21	1417	1437	GUUAGAGAUAGAGAGAGUGAG	CUCACUCUCUCUAUCUCUAAC	Cleavage
miRBase_known_18703	ppe-miR6281;	comp67464_c0	1.5	15.167	1	21	67	87	GUUAGAGAUAGAGAGAGUGAG	CUUACUCUCUCUAUCUUUAAU	Cleavage
miRBase_known_18703	ppe-miR6281;	comp74059_c1	1.5	23.629	1	21	837	857	GUUAGAGAUAGAGAGAGUGAG	UUCACUCUCUCUGUCUCUGAU	Cleavage
miRBase_known_18703	ppe-miR6281;	comp69212_c0	2	14.103	1	21	4415	4435	GUUAGAGAUAGAGAGAGUGAG	CUCACUCUUUGUAUCUCUAAU	Translation
miRBase_known_18703	ppe-miR6281;	comp66518_c0	2	8.042	1	21	27	47	GUUAGAGAUAGAGAGAGUGAG	CUCCCUCUCUCUAUCUCUAGU	Cleavage
miRBase_known_18703	ppe-miR6281;	comp73602_c0	2	2.072	1	21	395	415	GUUAGAGAUAGAGAGAGUGAG	CUCCCUCUCUCUCUCUCUAAC	Translation
miRBase_known_18703	ppe-miR6281;	comp66314_c0	2.5	18.321	1	21	71	91	GUUAGAGAUAGAGAGAGUGAG	CUCAGUCUCUCUAUCUCUAGG	Cleavage
miRBase_known_18703	ppe-miR6281;	comp75727_c0	3	8.484	1	21	198	218	GUUAGAGAUAGAGAGAGUGAG	CUCGCUCUCUUUAUCUGUGAC	Cleavage
miRBase_known_18703	ppe-miR6281;	comp69280_c0	2.5	23.817	1	21	182	202	GUUAGAGAUAGAGAGAGUGAG	CUCUCUCUCUCUAUCUCUGAG	Cleavage
miRBase_known_18703	ppe-miR6281;	comp75734_c1	2.5	13.072	1	21	3843	3863	GUUAGAGAUAGAGAGAGUGAG	CUCUCUCUCUCUAUCUCUACC	Cleavage
miRBase_known_18703	ppe-miR6281;	comp73961_c0	2.5	0.404	1	21	13	33	GUUAGAGAUAGAGAGAGUGAG	CUCACUCUCUCUCUCUCUCAC	Translation
miRBase_known_18703	ppe-miR6281;	comp70352_c1	2.5	3.364	1	21	2047	2067	GUUAGAGAUAGAGAGAGUGAG	CUCUCUCUUUCUAUCUCUAGU	Cleavage
miRBase_known_18703	ppe-miR6281;	comp64333_c0	2	11.733	1	21	3	23	GUUAGAGAUAGAGAGAGUGAG	CUCUCUCUCUCUCUCUCUAAC	Translation
miRBase_known_18703	ppe-miR6281;	comp61244_c0	2	14.148	1	21	2	22	GUUAGAGAUAGAGAGAGUGAG	CUCUCUCUCUCUCUCUCUAAC	Translation
miRBase_known_18703	ppe-miR6281;	comp64839_c0	2	16.454	1	21	239	259	GUUAGAGAUAGAGAGAGUGAG	CUCUCUCUCUCUCUCUCUAAC	Translation
miRBase_known_18703	ppe-miR6281;	comp72513_c1	2.5	13.004	1	21	149	169	GUUAGAGAUAGAGAGAGUGAG	CUCACUCUCUCUCUCUCUCAC	Translation
miRBase_known_18703	ppe-miR6281;	comp67031_c1	2	0.665	1	21	53	73	GUUAGAGAUAGAGAGAGUGAG	CUCACUCACUCUCUCUCUAAC	Translation
miRBase_known_18703	ppe-miR6281;	comp75928_c0	3	8.072	1	21	167	187	GUUAGAGAUAGAGAGAGUGAG	CUCAUUCUUUCUCUCUCUAAA	Translation
miRBase_known_18703	ppe-miR6281;	comp69296_c1	3	13.789	1	21	1449	1469	GUUAGAGAUAGAGAGAGUGAG	CUCACUCUCUCUCUCUCUGGA	Translation
miRBase_known_18703	ppe-miR6281;	comp69419_c0	2.5	12.402	1	21	1495	1515	GUUAGAGAUAGAGAGAGUGAG	UUCACUCUCUCUCUCUCUGAA	Translation
miRBase_known_18703	ppe-miR6281;	comp69080_c1	3	3.767	1	21	2087	2107	GUUAGAGAUAGAGAGAGUGAG	CUCUCUCUCUCUAUCUCUCAU	Cleavage
miRBase_known_18703	ppe-miR6281;	comp68505_c0	2.5	5.268	1	21	6	26	GUUAGAGAUAGAGAGAGUGAG	CUCUCUCUCUCUCUCUCUAAU	Translation
miRBase_known_18703	ppe-miR6281;	comp71585_c0	2.5	4.351	1	21	2	22	GUUAGAGAUAGAGAGAGUGAG	CUCUCUCUCUCUCUCUCUAGC	Translation
miRBase_known_18703	ppe-miR6281;	comp70676_c0	2.5	3.52	1	21	193	213	GUUAGAGAUAGAGAGAGUGAG	CUCCCUCUCUCUUUCUCUAAU	Translation
miRBase_known_18703	ppe-miR6281;	comp68095_c0	2.5	14.221	1	21	1	21	GUUAGAGAUAGAGAGAGUGAG	CUCUCUCUCUCUCUCUCUAGC	Translation
miRBase_known_18703	ppe-miR6281;	comp64716_c0	2.5	2.784	1	21	1	21	GUUAGAGAUAGAGAGAGUGAG	CUCUCUCUCUCUCUCUCUGAC	Translation
miRBase_known_18703	ppe-miR6281;	comp72465_c1	2.5	3.038	1	21	5	25	GUUAGAGAUAGAGAGAGUGAG	CUCUCUCUCUCUCUCUCUGAC	Translation
miRBase_known_18703	ppe-miR6281;	comp70716_c0	2.5	10.481	1	21	4	24	GUUAGAGAUAGAGAGAGUGAG	CUCUCUCUCUCUCUCUCUGAC	Translation
miRBase_known_18703	ppe-miR6281;	comp72104_c1	3	4.675	1	21	434	454	GUUAGAGAUAGAGAGAGUGAG	CUCCCUUUCUCUAUUUUUAAU	Cleavage
miRBase_known_18703	ppe-miR6281;	comp66191_c0	2.5	2.263	1	21	2	22	GUUAGAGAUAGAGAGAGUGAG	CUCUCUCUCUCUCUCUCUGAC	Translation
miRBase_known_18703	ppe-miR6281;	comp70469_c0	2.5	21.017	1	21	3	23	GUUAGAGAUAGAGAGAGUGAG	CUCUCUCUCUCUCUCUCUAAU	Translation
miRBase_known_18703	ppe-miR6281;	comp75449_c1	2.5	6.772	1	21	3	23	GUUAGAGAUAGAGAGAGUGAG	CUCUCUCUCUCUCUCUCUAGC	Translation
miRBase_known_18703	ppe-miR6281;	comp63339_c0	2.5	15.013	1	21	309	329	GUUAGAGAUAGAGAGAGUGAG	CUCUCUCUCUCUCUCUCUAGC	Translation
miRBase_known_18703	ppe-miR6281;	comp70539_c1	2.5	10.927	1	21	2	22	GUUAGAGAUAGAGAGAGUGAG	CUCUCUCUCUCUCUCUCUAGC	Translation
miRBase_known_18703	ppe-miR6281;	comp68120_c0	2.5	8.493	1	21	2	22	GUUAGAGAUAGAGAGAGUGAG	CUCUCUCUCUCUCUCUCUGAC	Translation
miRBase_known_18703	ppe-miR6281;	comp60124_c0	2.5	6.735	1	21	83	103	GUUAGAGAUAGAGAGAGUGAG	CUCUCUCUCUCUCUCUCUAAU	Translation
miRBase_known_18703	ppe-miR6281;	comp67083_c0	2.5	3.959	1	21	1	21	GUUAGAGAUAGAGAGAGUGAG	CUCUCUCUCUCUCUCUCUAGC	Translation
miRBase_known_18703	ppe-miR6281;	comp70797_c0	3	3.868	1	21	5	25	GUUAGAGAUAGAGAGAGUGAG	CUCUCUCUCUCUGUCUCUCAC	Cleavage
miRBase_known_18703	ppe-miR6281;	comp73374_c1	2.5	6.955	1	21	56	76	GUUAGAGAUAGAGAGAGUGAG	CUCCCUCUCUCUCUCUCUAGC	Translation
miRBase_known_18703	ppe-miR6281;	comp75766_c0	2.5	7.711	1	21	2	22	GUUAGAGAUAGAGAGAGUGAG	CUCUCUCUCUCUCUCUCUAGC	Translation
miRBase_known_18703	ppe-miR6281;	comp60911_c0	2.5	10.885	1	21	4	24	GUUAGAGAUAGAGAGAGUGAG	CUCUCUCUCUCUCUCUCUGAC	Translation
miRBase_known_18703	ppe-miR6281;	comp69078_c1	2.5	4.91	1	21	3	23	GUUAGAGAUAGAGAGAGUGAG	CUCUCUCUCUCUCUCUCUGAC	Translation
miRBase_known_18703	ppe-miR6281;	comp62784_c0	3	10.847	1	20	482	501	GUUAGAGAUAGAGAGAGUGA	GCACUCUCUUUAUCUCUGAA	Cleavage
miRBase_known_18703	ppe-miR6281;	comp67309_c0	3	21.885	1	21	864	884	GUUAGAGAUAGAGAGAGUGAG	CUCCCUCUCUCUAUCUCUUGC	Cleavage
miRBase_known_18703	ppe-miR6281;	comp61384_c0	2.5	13.21	1	21	3	23	GUUAGAGAUAGAGAGAGUGAG	CUCUCUCUCUCUCUCUCUAAU	Translation
miRBase_known_18703	ppe-miR6281;	comp61312_c0	3	4.743	1	21	252	272	GUUAGAGAUAGAGAGAGUGAG	CUCACUCUCUUUCUCUCUACC	Translation
miRBase_known_18703	ppe-miR6281;	comp70810_c0	3	8.621	1	21	1	21	GUUAGAGAUAGAGAGAGUGAG	CUCUCUCUCUCUCUCUCUAAA	Translation
miRBase_known_18703	ppe-miR6281;	comp75817_c0	3	2.349	1	21	3	23	GUUAGAGAUAGAGAGAGUGAG	CUCUCUCUCUCUCUCUCUAAA	Translation
miRBase_known_18703	ppe-miR6281;	comp72102_c0	3	1.629	1	21	121	141	GUUAGAGAUAGAGAGAGUGAG	CGCACUCUCUCUCUCUCUAAA	Translation
miRBase_known_18703	ppe-miR6281;	comp65519_c0	3	9.057	1	21	3	23	GUUAGAGAUAGAGAGAGUGAG	CUCUCUCUCUCUCUCUCUAAA	Translation
miRBase_known_18703	ppe-miR6281;	comp69390_c0	3	10.851	1	21	1239	1259	GUUAGAGAUAGAGAGAGUGAG	CUCCCUCUCUCUCUCUCUAAA	Translation
miRBase_known_18703	ppe-miR6281;	comp73843_c1	3	2.501	1	21	2	22	GUUAGAGAUAGAGAGAGUGAG	CUCUCUCUCUCUCUCUCUAAA	Translation
miRBase_known_18703	ppe-miR6281;	comp70560_c0	3	7.082	1	21	6	26	GUUAGAGAUAGAGAGAGUGAG	CUCUCUCUCUCUCUCUCUAAA	Translation
miRBase_known_18703	ppe-miR6281;	comp71324_c0	3	4.292	1	21	58	78	GUUAGAGAUAGAGAGAGUGAG	CACACUCUCUCUCUCUCUAAG	Translation
miRBase_known_18703	ppe-miR6281;	comp62904_c0	3	7.391	1	21	187	207	GUUAGAGAUAGAGAGAGUGAG	CUCUCUCUCUCUCUCUCUAAA	Translation
miRBase_known_18703	ppe-miR6281;	comp69857_c0	3	6.32	1	21	3	23	GUUAGAGAUAGAGAGAGUGAG	CUCUCUCUCUCUCUCUCUAAA	Translation
miRBase_known_18703	ppe-miR6281;	comp74256_c2	3	8.802	1	21	107	127	GUUAGAGAUAGAGAGAGUGAG	CUCUCUCUCUCUCUCUCUAAA	Translation
miRBase_known_18703	ppe-miR6281;	comp64835_c0	3	8.141	1	21	12	32	GUUAGAGAUAGAGAGAGUGAG	CUCUCUCUCUCCAUCUCUAAG	Translation
miRBase_known_18703	ppe-miR6281;	comp68925_c0	3	6.161	1	21	2	22	GUUAGAGAUAGAGAGAGUGAG	CUCUCUCUCUCUCUCUCUAAA	Translation
miRBase_known_18703	ppe-miR6281;	comp68260_c0	3	1.147	1	21	3	23	GUUAGAGAUAGAGAGAGUGAG	CUCUCUCUCUCUCUCUCUAAA	Translation
miRBase_known_18703	ppe-miR6281;	comp75490_c1	3	12.207	1	21	2	22	GUUAGAGAUAGAGAGAGUGAG	CUCUCUCUCUCUCUCUCUAAA	Translation
miRBase_known_18703	ppe-miR6281;	comp71106_c0	3	8.834	1	21	3	23	GUUAGAGAUAGAGAGAGUGAG	CUCUCUCUCUCUCUCUCUAAA	Translation
miRBase_known_18703	ppe-miR6281;	comp70002_c1	3	11.24	1	21	2	22	GUUAGAGAUAGAGAGAGUGAG	CUCUCUCUCUCUCUCUCUAAA	Translation
miRBase_known_18703	ppe-miR6281;	comp63909_c0	3	23.532	1	21	1	21	GUUAGAGAUAGAGAGAGUGAG	CUCUCUCUCUCUCUCUCUAAG	Translation
miRBase_known_18703	ppe-miR6281;	comp61211_c0	3	4.439	1	21	2	22	GUUAGAGAUAGAGAGAGUGAG	CUCUCUCUCUCUCUCUCUAAA	Translation
miRBase_known_18703	ppe-miR6281;	comp71594_c0	3	6.371	1	21	96	116	GUUAGAGAUAGAGAGAGUGAG	CUCUCUCUCUCUUUCUCUAAA	Translation
miRBase_known_18703	ppe-miR6281;	comp75114_c1	3	13.045	1	21	4632	4652	GUUAGAGAUAGAGAGAGUGAG	CUCCCUUUCUCUACCUCUAAU	Cleavage
miRBase_known_18703	ppe-miR6281;	comp75451_c0	3	13.034	1	21	1	21	GUUAGAGAUAGAGAGAGUGAG	CUCUCUCUCUCUCUCUCUAGU	Translation
miRBase_known_18703	ppe-miR6281;	comp69411_c0	3	14.74	1	21	3	23	GUUAGAGAUAGAGAGAGUGAG	CUCUCUCUCUCUCUCUCUAAG	Translation
miRBase_known_18703	ppe-miR6281;	comp73433_c0	3	10.668	1	21	152	172	GUUAGAGAUAGAGAGAGUGAG	CUCUUUCUCUCUCUCUCUAGC	Translation
miRBase_known_18703	ppe-miR6281;	comp74002_c0	3	8.76	1	21	399	419	GUUAGAGAUAGAGAGAGUGAG	CUCUUUCUCUCUCUCUCUGAC	Translation
miRBase_known_18703	ppe-miR6281;	comp72965_c0	3	10.843	1	21	5	25	GUUAGAGAUAGAGAGAGUGAG	CUCUCUCUCUCUCUCUCUAAA	Translation
miRBase_known_18703	ppe-miR6281;	comp75033_c0	3	3.343	1	21	190	210	GUUAGAGAUAGAGAGAGUGAG	CUCUUUCUCUCUCUCUCUAGC	Translation
miRBase_known_18703	ppe-miR6281;	comp75299_c0	3	14.413	1	21	144	164	GUUAGAGAUAGAGAGAGUGAG	CUCUCUCUCUCUCUCUCUGGC	Translation
miRBase_known_18703	ppe-miR6281;	comp66116_c0	2.5	6.65	1	21	1396	1416	GUUAGAGAUAGAGAGAGUGAG	UUCUCUCUCUCUCUCUCUGAC	Translation
miRBase_known_18703	ppe-miR6281;	comp75783_c0	3	7.146	1	21	2475	2495	GUUAGAGAUAGAGAGAGUGAG	CUCACCCUCUCUACUUCUAGC	Cleavage
miRBase_known_18703	ppe-miR6281;	comp69483_c0	3	7.187	1	21	2	22	GUUAGAGAUAGAGAGAGUGAG	CUCUCUCUCUCUCUCUCUAAA	Translation
miRBase_known_18703	ppe-miR6281;	comp64922_c0	3	15.587	1	21	141	161	GUUAGAGAUAGAGAGAGUGAG	CACACUCUCUCUCUCUCUGAU	Translation
miRBase_known_18703	ppe-miR6281;	comp65825_c0	3	15.611	1	21	6	26	GUUAGAGAUAGAGAGAGUGAG	CUCUCUCUCUCUCUCUCUAGU	Translation
miRBase_known_18703	ppe-miR6281;	comp63509_c0	3	5.542	1	21	4	24	GUUAGAGAUAGAGAGAGUGAG	CUCUCUCUCUCUCUCUCUGAU	Translation
miRBase_known_18703	ppe-miR6281;	comp60193_c0	3	10.06	1	21	4	24	GUUAGAGAUAGAGAGAGUGAG	CUCUCUCUCUCUCUCUCUGAU	Translation
miRBase_known_18703	ppe-miR6281;	comp62947_c0	3	12.37	1	21	1	21	GUUAGAGAUAGAGAGAGUGAG	CUCUCUCUCUCUCUCUCUAAA	Translation
miRBase_known_18703	ppe-miR6281;	comp61516_c0	3	17.577	1	21	3	23	GUUAGAGAUAGAGAGAGUGAG	CUCUCUCUCUCUCUCUCUGAU	Translation
miRBase_known_18703	ppe-miR6281;	comp66296_c0	2.5	24.331	1	21	1719	1739	GUUAGAGAUAGAGAGAGUGAG	UUCUCUCUCUCUACCUCUAGC	Cleavage
miRBase_known_18703	ppe-miR6281;	comp69446_c0	2.5	6.12	1	21	10	30	GUUAGAGAUAGAGAGAGUGAG	UUCAGUCUCUCCAUCUCUAAU	Translation
miRBase_known_18703	ppe-miR6281;	comp69084_c0	3	9.452	1	21	1	21	GUUAGAGAUAGAGAGAGUGAG	CUCUCUCUCUCUCUCUCUAAG	Translation
miRBase_known_18703	ppe-miR6281;	comp65055_c0	3	5.157	1	21	1	21	GUUAGAGAUAGAGAGAGUGAG	CUCUCUCUCUCUCUCUCUAAA	Translation
miRBase_known_18703	ppe-miR6281;	comp63084_c0	3	13.73	1	21	3	23	GUUAGAGAUAGAGAGAGUGAG	CUCUCUCUCUCUCUCUCUGAU	Translation
miRBase_known_18703	ppe-miR6281;	comp72937_c2	3	15.327	1	21	278	298	GUUAGAGAUAGAGAGAGUGAG	UUCUCUCUUUCUAUCUCUAGA	Cleavage
miRBase_known_18703	ppe-miR6281;	comp71600_c0	3	11.162	1	21	3	23	GUUAGAGAUAGAGAGAGUGAG	CUCUCUCUCUCUCUCUCUAGU	Translation
miRBase_known_18703	ppe-miR6281;	comp73737_c1	3	7.012	1	21	3	23	GUUAGAGAUAGAGAGAGUGAG	CUCUCUCUCUCUCUCUCUAGU	Translation
miRBase_known_18703	ppe-miR6281;	comp72678_c0	3	9.849	1	21	6	26	GUUAGAGAUAGAGAGAGUGAG	UUCUCUCUCUCUCUCUCUAAA	Translation
miRBase_known_18703	ppe-miR6281;	comp72955_c1	3	3.105	1	20	3292	3311	GUUAGAGAUAGAGAGAGUGA	UCAUUCUCUCUCUCUCUCAC	Translation
miRBase_known_18703	ppe-miR6281;	comp70727_c0	3	14.311	1	20	1731	1750	GUUAGAGAUAGAGAGAGUGA	UUACUUGCUCUAUCUCUAGU	Cleavage
miRBase_known_18703	ppe-miR6281;	comp63758_c0	3	13.692	1	21	206	226	GUUAGAGAUAGAGAGAGUGAG	UUCUCUCUCUCUCUCUCUAAG	Translation
miRBase_known_18703	ppe-miR6281;	comp71851_c1	3	7.176	1	21	1	21	GUUAGAGAUAGAGAGAGUGAG	CUCUCUCUCUCUCUCUCUAGU	Translation
miRBase_known_18703	ppe-miR6281;	comp59890_c0	3	12.612	1	20	1141	1160	GUUAGAGAUAGAGAGAGUGA	UCUCUCUCUCUAUCUUCAAC	Cleavage
miRBase_known_18703	ppe-miR6281;	comp60838_c0	3	8.13	1	21	36	56	GUUAGAGAUAGAGAGAGUGAG	UUCACUCACUCUCUCUCUAAA	Translation
miRBase_known_18703	ppe-miR6281;	comp65102_c0	3	20.419	1	21	4123	4143	GUUAGAGAUAGAGAGAGUGAG	UUCGCUCUCUCACUCUCUAAU	Translation
miRBase_known_18726	ath-miR164a;ath-miR164b-5p;osa-miR164a;osa-miR164b;osa-miR164f;zma-miR164a-5p;zma-miR164d-5p;zma-miR164b-5p;zma-miR164c-5p;sbi-miR164a;ptc-miR164a;ptc-miR164b;ptc-miR164c;ptc-miR164d;ptc-miR164e;mtr-miR164a;mtr-miR164b;mtr-miR164c;tae-miR164;bna-miR164a;vvi-miR164a;vvi-miR164c;vvi-miR164d;gma-miR164a;bra-miR164a;sbi-miR164d;sbi-miR164e;zma-miR164g-5p;csi-miR164;ctr-miR164;rco-miR164a;rco-miR164b;…	comp18349_c0	3	24.648	1	20	249	268	UGGAGAAGCAGGGCACGUGC	UCACGUGUCCUCCUUCUCCG	Translation
miRBase_known_18726	ath-miR164a;ath-miR164b-5p;osa-miR164a;osa-miR164b;osa-miR164f;zma-miR164a-5p;zma-miR164d-5p;zma-miR164b-5p;zma-miR164c-5p;sbi-miR164a;ptc-miR164a;ptc-miR164b;ptc-miR164c;ptc-miR164d;ptc-miR164e;mtr-miR164a;mtr-miR164b;mtr-miR164c;tae-miR164;bna-miR164a;vvi-miR164a;vvi-miR164c;vvi-miR164d;gma-miR164a;bra-miR164a;sbi-miR164d;sbi-miR164e;zma-miR164g-5p;csi-miR164;ctr-miR164;rco-miR164a;rco-miR164b;…	comp36534_c0	3	11.608	1	20	614	633	UGGAGAAGCAGGGCACGUGC	UUGCCUGCCCUGCUUCUCCA	Cleavage
miRBase_known_18726	ath-miR164a;ath-miR164b-5p;osa-miR164a;osa-miR164b;osa-miR164f;zma-miR164a-5p;zma-miR164d-5p;zma-miR164b-5p;zma-miR164c-5p;sbi-miR164a;ptc-miR164a;ptc-miR164b;ptc-miR164c;ptc-miR164d;ptc-miR164e;mtr-miR164a;mtr-miR164b;mtr-miR164c;tae-miR164;bna-miR164a;vvi-miR164a;vvi-miR164c;vvi-miR164d;gma-miR164a;bra-miR164a;sbi-miR164d;sbi-miR164e;zma-miR164g-5p;csi-miR164;ctr-miR164;rco-miR164a;rco-miR164b;…	comp32541_c0	3	12.581	1	20	22	41	UGGAGAAGCAGGGCACGUGC	GUAUGUUCCCUGUUUCUUCA	Cleavage
miRBase_known_18726	ath-miR164a;ath-miR164b-5p;osa-miR164a;osa-miR164b;osa-miR164f;zma-miR164a-5p;zma-miR164d-5p;zma-miR164b-5p;zma-miR164c-5p;sbi-miR164a;ptc-miR164a;ptc-miR164b;ptc-miR164c;ptc-miR164d;ptc-miR164e;mtr-miR164a;mtr-miR164b;mtr-miR164c;tae-miR164;bna-miR164a;vvi-miR164a;vvi-miR164c;vvi-miR164d;gma-miR164a;bra-miR164a;sbi-miR164d;sbi-miR164e;zma-miR164g-5p;csi-miR164;ctr-miR164;rco-miR164a;rco-miR164b;…	comp54853_c0	3	15.033	1	20	597	616	UGGAGAAGCAGGGCACGUGC	GCAUGAGCUUUGCUUCUUCA	Cleavage
miRBase_known_18726	ath-miR164a;ath-miR164b-5p;osa-miR164a;osa-miR164b;osa-miR164f;zma-miR164a-5p;zma-miR164d-5p;zma-miR164b-5p;zma-miR164c-5p;sbi-miR164a;ptc-miR164a;ptc-miR164b;ptc-miR164c;ptc-miR164d;ptc-miR164e;mtr-miR164a;mtr-miR164b;mtr-miR164c;tae-miR164;bna-miR164a;vvi-miR164a;vvi-miR164c;vvi-miR164d;gma-miR164a;bra-miR164a;sbi-miR164d;sbi-miR164e;zma-miR164g-5p;csi-miR164;ctr-miR164;rco-miR164a;rco-miR164b;…	comp101283_c0	1	14.606	1	20	314	333	UGGAGAAGCAGGGCACGUGC	GCACGUGUCCUGUUUCUCCA	Cleavage
miRBase_known_18726	ath-miR164a;ath-miR164b-5p;osa-miR164a;osa-miR164b;osa-miR164f;zma-miR164a-5p;zma-miR164d-5p;zma-miR164b-5p;zma-miR164c-5p;sbi-miR164a;ptc-miR164a;ptc-miR164b;ptc-miR164c;ptc-miR164d;ptc-miR164e;mtr-miR164a;mtr-miR164b;mtr-miR164c;tae-miR164;bna-miR164a;vvi-miR164a;vvi-miR164c;vvi-miR164d;gma-miR164a;bra-miR164a;sbi-miR164d;sbi-miR164e;zma-miR164g-5p;csi-miR164;ctr-miR164;rco-miR164a;rco-miR164b;…	comp76072_c0	2.5	11.79	1	20	571	590	UGGAGAAGCAGGGCACGUGC	UCACGUGCUCUGCUUUUCUA	Cleavage
miRBase_known_18726	ath-miR164a;ath-miR164b-5p;osa-miR164a;osa-miR164b;osa-miR164f;zma-miR164a-5p;zma-miR164d-5p;zma-miR164b-5p;zma-miR164c-5p;sbi-miR164a;ptc-miR164a;ptc-miR164b;ptc-miR164c;ptc-miR164d;ptc-miR164e;mtr-miR164a;mtr-miR164b;mtr-miR164c;tae-miR164;bna-miR164a;vvi-miR164a;vvi-miR164c;vvi-miR164d;gma-miR164a;bra-miR164a;sbi-miR164d;sbi-miR164e;zma-miR164g-5p;csi-miR164;ctr-miR164;rco-miR164a;rco-miR164b;…	comp78941_c0	3	18.339	1	20	2637	2656	UGGAGAAGCAGGGCACGUGC	GUAUUUGUCCUGCUUCUUCA	Cleavage
miRBase_known_18726	ath-miR164a;ath-miR164b-5p;osa-miR164a;osa-miR164b;osa-miR164f;zma-miR164a-5p;zma-miR164d-5p;zma-miR164b-5p;zma-miR164c-5p;sbi-miR164a;ptc-miR164a;ptc-miR164b;ptc-miR164c;ptc-miR164d;ptc-miR164e;mtr-miR164a;mtr-miR164b;mtr-miR164c;tae-miR164;bna-miR164a;vvi-miR164a;vvi-miR164c;vvi-miR164d;gma-miR164a;bra-miR164a;sbi-miR164d;sbi-miR164e;zma-miR164g-5p;csi-miR164;ctr-miR164;rco-miR164a;rco-miR164b;…	comp76909_c0	3	13.251	1	20	3060	3079	UGGAGAAGCAGGGCACGUGC	GUUUGUGCCCUGUUUCUUCA	Cleavage
miRBase_known_18726	ath-miR164a;ath-miR164b-5p;osa-miR164a;osa-miR164b;osa-miR164f;zma-miR164a-5p;zma-miR164d-5p;zma-miR164b-5p;zma-miR164c-5p;sbi-miR164a;ptc-miR164a;ptc-miR164b;ptc-miR164c;ptc-miR164d;ptc-miR164e;mtr-miR164a;mtr-miR164b;mtr-miR164c;tae-miR164;bna-miR164a;vvi-miR164a;vvi-miR164c;vvi-miR164d;gma-miR164a;bra-miR164a;sbi-miR164d;sbi-miR164e;zma-miR164g-5p;csi-miR164;ctr-miR164;rco-miR164a;rco-miR164b;…	comp78881_c0	3	13.387	1	20	3	22	UGGAGAAGCAGGGCACGUGC	GAAUCUGCCCUGCUUCUUCA	Cleavage
miRBase_known_18726	ath-miR164a;ath-miR164b-5p;osa-miR164a;osa-miR164b;osa-miR164f;zma-miR164a-5p;zma-miR164d-5p;zma-miR164b-5p;zma-miR164c-5p;sbi-miR164a;ptc-miR164a;ptc-miR164b;ptc-miR164c;ptc-miR164d;ptc-miR164e;mtr-miR164a;mtr-miR164b;mtr-miR164c;tae-miR164;bna-miR164a;vvi-miR164a;vvi-miR164c;vvi-miR164d;gma-miR164a;bra-miR164a;sbi-miR164d;sbi-miR164e;zma-miR164g-5p;csi-miR164;ctr-miR164;rco-miR164a;rco-miR164b;…	comp79030_c1	3	20.703	1	20	859	878	UGGAGAAGCAGGGCACGUGC	GAAUCUGCCCUGCUUCUUCA	Cleavage
miRBase_known_18726	ath-miR164a;ath-miR164b-5p;osa-miR164a;osa-miR164b;osa-miR164f;zma-miR164a-5p;zma-miR164d-5p;zma-miR164b-5p;zma-miR164c-5p;sbi-miR164a;ptc-miR164a;ptc-miR164b;ptc-miR164c;ptc-miR164d;ptc-miR164e;mtr-miR164a;mtr-miR164b;mtr-miR164c;tae-miR164;bna-miR164a;vvi-miR164a;vvi-miR164c;vvi-miR164d;gma-miR164a;bra-miR164a;sbi-miR164d;sbi-miR164e;zma-miR164g-5p;csi-miR164;ctr-miR164;rco-miR164a;rco-miR164b;…	comp83580_c0	3	17.176	1	20	126	145	UGGAGAAGCAGGGCACGUGC	GCAUGUGACCAGCUUCUUCA	Translation
miRBase_known_18726	ath-miR164a;ath-miR164b-5p;osa-miR164a;osa-miR164b;osa-miR164f;zma-miR164a-5p;zma-miR164d-5p;zma-miR164b-5p;zma-miR164c-5p;sbi-miR164a;ptc-miR164a;ptc-miR164b;ptc-miR164c;ptc-miR164d;ptc-miR164e;mtr-miR164a;mtr-miR164b;mtr-miR164c;tae-miR164;bna-miR164a;vvi-miR164a;vvi-miR164c;vvi-miR164d;gma-miR164a;bra-miR164a;sbi-miR164d;sbi-miR164e;zma-miR164g-5p;csi-miR164;ctr-miR164;rco-miR164a;rco-miR164b;…	comp86187_c0	3	11.898	1	19	82	101	UGGAGAA-GCAGGGCACGUG	CAUGUGCCCUGCAUUUUCCA	Cleavage
miRBase_known_18726	ath-miR164a;ath-miR164b-5p;osa-miR164a;osa-miR164b;osa-miR164f;zma-miR164a-5p;zma-miR164d-5p;zma-miR164b-5p;zma-miR164c-5p;sbi-miR164a;ptc-miR164a;ptc-miR164b;ptc-miR164c;ptc-miR164d;ptc-miR164e;mtr-miR164a;mtr-miR164b;mtr-miR164c;tae-miR164;bna-miR164a;vvi-miR164a;vvi-miR164c;vvi-miR164d;gma-miR164a;bra-miR164a;sbi-miR164d;sbi-miR164e;zma-miR164g-5p;csi-miR164;ctr-miR164;rco-miR164a;rco-miR164b;…	comp65068_c0	1.5	12.509	1	20	1138	1157	UGGAGAAGCAGGGCACGUGC	UUACGUGCCCUGCUUCUCCA	Cleavage
miRBase_known_18726	ath-miR164a;ath-miR164b-5p;osa-miR164a;osa-miR164b;osa-miR164f;zma-miR164a-5p;zma-miR164d-5p;zma-miR164b-5p;zma-miR164c-5p;sbi-miR164a;ptc-miR164a;ptc-miR164b;ptc-miR164c;ptc-miR164d;ptc-miR164e;mtr-miR164a;mtr-miR164b;mtr-miR164c;tae-miR164;bna-miR164a;vvi-miR164a;vvi-miR164c;vvi-miR164d;gma-miR164a;bra-miR164a;sbi-miR164d;sbi-miR164e;zma-miR164g-5p;csi-miR164;ctr-miR164;rco-miR164a;rco-miR164b;…	comp74580_c0	1	11.726	1	20	657	676	UGGAGAAGCAGGGCACGUGC	GCAAGUGCCCUGCUUCUCCA	Cleavage
miRBase_known_18726	ath-miR164a;ath-miR164b-5p;osa-miR164a;osa-miR164b;osa-miR164f;zma-miR164a-5p;zma-miR164d-5p;zma-miR164b-5p;zma-miR164c-5p;sbi-miR164a;ptc-miR164a;ptc-miR164b;ptc-miR164c;ptc-miR164d;ptc-miR164e;mtr-miR164a;mtr-miR164b;mtr-miR164c;tae-miR164;bna-miR164a;vvi-miR164a;vvi-miR164c;vvi-miR164d;gma-miR164a;bra-miR164a;sbi-miR164d;sbi-miR164e;zma-miR164g-5p;csi-miR164;ctr-miR164;rco-miR164a;rco-miR164b;…	comp71062_c0	3	17.927	1	21	2098	2118	UGGAGAAGCAGGGCACGUGCA	UGUAUGUGUUCUGUUUUUCCA	Cleavage
miRBase_known_18726	ath-miR164a;ath-miR164b-5p;osa-miR164a;osa-miR164b;osa-miR164f;zma-miR164a-5p;zma-miR164d-5p;zma-miR164b-5p;zma-miR164c-5p;sbi-miR164a;ptc-miR164a;ptc-miR164b;ptc-miR164c;ptc-miR164d;ptc-miR164e;mtr-miR164a;mtr-miR164b;mtr-miR164c;tae-miR164;bna-miR164a;vvi-miR164a;vvi-miR164c;vvi-miR164d;gma-miR164a;bra-miR164a;sbi-miR164d;sbi-miR164e;zma-miR164g-5p;csi-miR164;ctr-miR164;rco-miR164a;rco-miR164b;…	comp60734_c0	3	21.297	1	20	227	246	UGGAGAAGCAGGGCACGUGC	ACAGGUGCCCUGCUUUUUCA	Cleavage
miRBase_known_18726	ath-miR164a;ath-miR164b-5p;osa-miR164a;osa-miR164b;osa-miR164f;zma-miR164a-5p;zma-miR164d-5p;zma-miR164b-5p;zma-miR164c-5p;sbi-miR164a;ptc-miR164a;ptc-miR164b;ptc-miR164c;ptc-miR164d;ptc-miR164e;mtr-miR164a;mtr-miR164b;mtr-miR164c;tae-miR164;bna-miR164a;vvi-miR164a;vvi-miR164c;vvi-miR164d;gma-miR164a;bra-miR164a;sbi-miR164d;sbi-miR164e;zma-miR164g-5p;csi-miR164;ctr-miR164;rco-miR164a;rco-miR164b;…	comp64165_c0	3	15.805	1	20	3850	3869	UGGAGAAGCAGGGCACGUGC	GUACUUGACCUGCUUCUUCA	Cleavage
miRBase_known_18748	lus-miR397a;bdi-miR397b-5p;	comp21160_c0	1	10.221	1	20	339	358	AUUGAGUGCAGCGUUGAUGA	UCAUCAAUGCUGCGCUCAAU	Cleavage
miRBase_known_18748	lus-miR397a;bdi-miR397b-5p;	comp56469_c0	2.5	12.639	1	20	824	843	AUUGAGUGCAGCGUUGAUGA	UCAUCAACGCUGCCCUCAAC	Cleavage
miRBase_known_18748	lus-miR397a;bdi-miR397b-5p;	comp37900_c0	3	13.622	1	21	39	59	AUUGAGUGCAGCGUUGAUGAA	UUCAAUAAUGCUGCAUUUAAU	Cleavage
miRBase_known_18748	lus-miR397a;bdi-miR397b-5p;	comp30128_c0	3	16.175	1	21	389	409	AUUGAGUGCAGCGUUGAUGAA	UUCAUCACUGCUGCACUCUAU	Cleavage
miRBase_known_18748	lus-miR397a;bdi-miR397b-5p;	comp25209_c0	2	17.119	1	20	225	244	AUUGAGUGCAGCGUUGAUGA	UGAUCAACGCAGCACUCAAU	Translation
miRBase_known_18748	lus-miR397a;bdi-miR397b-5p;	comp10683_c0	2.5	13.717	1	20	67	86	AUUGAGUGCAGCGUUGAUGA	UCAUCAAAGCUGCACCCAAU	Cleavage
miRBase_known_18748	lus-miR397a;bdi-miR397b-5p;	comp11070_c0	3	5.938	1	20	316	335	AUUGAGUGCAGCGUUGAUGA	UCAUUAAUGUUUCAUUCAAU	Translation
miRBase_known_18748	lus-miR397a;bdi-miR397b-5p;	comp59168_c0	3	18.004	1	20	1973	1992	AUUGAGUGCAGCGUUGAUGA	UCAUCAACUCUGUAAUCAAU	Cleavage
miRBase_known_18748	lus-miR397a;bdi-miR397b-5p;	comp53144_c0	3	8.785	1	20	594	613	AUUGAGUGCAGCGUUGAUGA	UCACCAACACUGGACUCAAU	Cleavage
miRBase_known_18748	lus-miR397a;bdi-miR397b-5p;	comp78211_c1	0.5	13.943	1	20	782	801	AUUGAGUGCAGCGUUGAUGA	UCAUCAAUGCUGCACUCAAU	Cleavage
miRBase_known_18748	lus-miR397a;bdi-miR397b-5p;	comp76451_c0	2.5	17.344	1	20	2164	2183	AUUGAGUGCAGCGUUGAUGA	UCAUCAUUGCUGUAUUCAAU	Cleavage
miRBase_known_18748	lus-miR397a;bdi-miR397b-5p;	comp96985_c0	2.5	5.678	1	20	31	50	AUUGAGUGCAGCGUUGAUGA	UCAUCAAAGCUUCAUUCAAU	Translation
miRBase_known_18748	lus-miR397a;bdi-miR397b-5p;	comp78190_c0	3	13.96	1	20	2236	2255	AUUGAGUGCAGCGUUGAUGA	UCAUCAACUCUGCAUUUGGU	Cleavage
miRBase_known_18748	lus-miR397a;bdi-miR397b-5p;	comp76656_c1	2.5	16.73	1	20	5920	5939	AUUGAGUGCAGCGUUGAUGA	UUAUCAAGGCUCCACUCAAU	Translation
miRBase_known_18748	lus-miR397a;bdi-miR397b-5p;	comp78536_c0	3	13.387	1	20	326	345	AUUGAGUGCAGCGUUGAUGA	UCAUCGGCGCUAGACUCAAU	Translation
miRBase_known_18748	lus-miR397a;bdi-miR397b-5p;	comp78122_c0	3	17.879	1	20	2767	2786	AUUGAGUGCAGCGUUGAUGA	UCAUCAUCGCUAUACUCAGU	Translation
miRBase_known_18748	lus-miR397a;bdi-miR397b-5p;	comp71572_c0	0.5	10.54	1	20	736	755	AUUGAGUGCAGCGUUGAUGA	UCAUCAACGCUGCGCUCAAU	Cleavage
miRBase_known_18748	lus-miR397a;bdi-miR397b-5p;	comp67410_c0	1.5	20.576	1	21	774	794	AUUGAGUGCAGCGUUGAUGAA	UUGAUCAACGCUGCACUCGAU	Cleavage
miRBase_known_18748	lus-miR397a;bdi-miR397b-5p;	comp63217_c0	2.5	11.711	1	21	833	853	AUUGAGUGCAGCGUUGAUGAA	UUAAUCAAUGCUGCACUCAAC	Cleavage
miRBase_known_18748	lus-miR397a;bdi-miR397b-5p;	comp62713_c0	3	21.004	1	21	884	904	AUUGAGUGCAGCGUUGAUGAA	UUCAUCAACGCUGUGUUCAUU	Cleavage
miRBase_known_18748	lus-miR397a;bdi-miR397b-5p;	comp75839_c1	2	15.363	1	20	1062	1081	AUUGAGUGCAGCGUUGAUGA	UAAUCAACGCAGCACUCAAU	Translation
miRBase_known_18748	lus-miR397a;bdi-miR397b-5p;	comp65560_c0	3	15.159	1	21	926	946	AUUGAGUGCAGCGUUGAUGAA	UCCUUCAACGCUGCACUCAAA	Cleavage
miRBase_known_18748	lus-miR397a;bdi-miR397b-5p;	comp62250_c0	3	14.219	1	20	1123	1142	AUUGAGUGCAGCGUUGAUGA	UCAUCAUUGCUGCAUUCAAG	Cleavage
miRBase_known_18748	lus-miR397a;bdi-miR397b-5p;	comp72286_c0	3	14.004	1	20	347	366	AUUGAGUGCAGCGUUGAUGA	UCAUCAGCACUGUACUUGAU	Cleavage
miRBase_known_18748	lus-miR397a;bdi-miR397b-5p;	comp75970_c0	2.5	12.87	1	20	448	467	AUUGAGUGCAGCGUUGAUGA	UCAUCUAAGCUGCGCUCAAU	Cleavage
miRBase_known_18748	lus-miR397a;bdi-miR397b-5p;	comp73218_c0	3	8.394	1	20	3713	3732	AUUGAGUGCAGCGUUGAUGA	UCAUCAAAGUUCCAUUCAAU	Translation
miRBase_known_18748	lus-miR397a;bdi-miR397b-5p;	comp69164_c0	3	19.066	1	20	871	890	AUUGAGUGCAGCGUUGAUGA	UCAUCAAAUCUGCACUUGAU	Cleavage
miRBase_known_1879	hsa-miR-221-3p;mmu-miR-221-3p;rno-miR-221-3p;gga-miR-221-3p;dre-miR-221-3p;mml-miR-221-3p;ggo-miR-221;ppy-miR-221;ppa-miR-221;fru-miR-221;tni-miR-221;xtr-miR-221;mdo-miR-221-3p;ptr-miR-221;eca-miR-221;tgu-miR-221-3p;ola-miR-221;cgr-miR-221-3p;oha-miR-221-3p;	comp51116_c0	2	20.065	1	23	1022	1044	AGCUACAUUGUCUGCUGGGUUUC	GAAACCCAGGAGGCAGUGUAGCU	Cleavage
miRBase_known_1879	hsa-miR-221-3p;mmu-miR-221-3p;rno-miR-221-3p;gga-miR-221-3p;dre-miR-221-3p;mml-miR-221-3p;ggo-miR-221;ppy-miR-221;ppa-miR-221;fru-miR-221;tni-miR-221;xtr-miR-221;mdo-miR-221-3p;ptr-miR-221;eca-miR-221;tgu-miR-221-3p;ola-miR-221;cgr-miR-221-3p;oha-miR-221-3p;	comp42745_c0	3	16.13	1	20	195	214	AGCUACAUUGUCUGCUGGGU	AUCCAGCAGAUCAUGUAGCC	Translation
miRBase_known_1879	hsa-miR-221-3p;mmu-miR-221-3p;rno-miR-221-3p;gga-miR-221-3p;dre-miR-221-3p;mml-miR-221-3p;ggo-miR-221;ppy-miR-221;ppa-miR-221;fru-miR-221;tni-miR-221;xtr-miR-221;mdo-miR-221-3p;ptr-miR-221;eca-miR-221;tgu-miR-221-3p;ola-miR-221;cgr-miR-221-3p;oha-miR-221-3p;	comp76419_c1	3	19.171	1	23	2535	2557	AGCUACAUUGUCUGCUGGGUUUC	GAGAUCCAGUAAAUGAUGUAGCU	Cleavage
miRBase_known_1879	hsa-miR-221-3p;mmu-miR-221-3p;rno-miR-221-3p;gga-miR-221-3p;dre-miR-221-3p;mml-miR-221-3p;ggo-miR-221;ppy-miR-221;ppa-miR-221;fru-miR-221;tni-miR-221;xtr-miR-221;mdo-miR-221-3p;ptr-miR-221;eca-miR-221;tgu-miR-221-3p;ola-miR-221;cgr-miR-221-3p;oha-miR-221-3p;	comp120055_c0	1.5	22.737	1	20	101	120	AGCUACAUUGUCUGCUGGGU	ACCCAGCAGAAAAUGUGGCU	Translation
miRBase_known_1879	hsa-miR-221-3p;mmu-miR-221-3p;rno-miR-221-3p;gga-miR-221-3p;dre-miR-221-3p;mml-miR-221-3p;ggo-miR-221;ppy-miR-221;ppa-miR-221;fru-miR-221;tni-miR-221;xtr-miR-221;mdo-miR-221-3p;ptr-miR-221;eca-miR-221;tgu-miR-221-3p;ola-miR-221;cgr-miR-221-3p;oha-miR-221-3p;	comp79166_c0	3	17.582	1	22	69	90	AGCUACAUUGUCUGCUGGGUUU	AUAGCCAUCAGGCAGUGUAGCU	Cleavage
miRBase_known_1879	hsa-miR-221-3p;mmu-miR-221-3p;rno-miR-221-3p;gga-miR-221-3p;dre-miR-221-3p;mml-miR-221-3p;ggo-miR-221;ppy-miR-221;ppa-miR-221;fru-miR-221;tni-miR-221;xtr-miR-221;mdo-miR-221-3p;ptr-miR-221;eca-miR-221;tgu-miR-221-3p;ola-miR-221;cgr-miR-221-3p;oha-miR-221-3p;	comp67401_c0	3	17.019	1	23	2453	2475	AGCUACAUUGUCUGCUGGGUUUC	GUGACUCAGCAGACAAUGGAGCA	Cleavage
miRBase_known_1879	hsa-miR-221-3p;mmu-miR-221-3p;rno-miR-221-3p;gga-miR-221-3p;dre-miR-221-3p;mml-miR-221-3p;ggo-miR-221;ppy-miR-221;ppa-miR-221;fru-miR-221;tni-miR-221;xtr-miR-221;mdo-miR-221-3p;ptr-miR-221;eca-miR-221;tgu-miR-221-3p;ola-miR-221;cgr-miR-221-3p;oha-miR-221-3p;	comp61992_c0	3	20.835	1	20	501	520	AGCUACAUUGUCUGCUGGGU	ACCCAGCAGACAAACUAGCU	Cleavage
miRBase_known_1879	hsa-miR-221-3p;mmu-miR-221-3p;rno-miR-221-3p;gga-miR-221-3p;dre-miR-221-3p;mml-miR-221-3p;ggo-miR-221;ppy-miR-221;ppa-miR-221;fru-miR-221;tni-miR-221;xtr-miR-221;mdo-miR-221-3p;ptr-miR-221;eca-miR-221;tgu-miR-221-3p;ola-miR-221;cgr-miR-221-3p;oha-miR-221-3p;	comp62988_c0	3	19.236	1	21	1401	1421	AGCUACAUUGUCUGCUGGGUU	AACUCGGCAUCCAAUGUAGCU	Translation
miRBase_known_18876	efu-miR-16;	comp37630_c0	3	17.184	1	23	1024	1046	UAGCAGCACGUAAAUAUUGGCGU	ACGCCUAUAUCUUCGUGCUGCUA	Translation
miRBase_known_18876	efu-miR-16;	comp39395_c0	3	13.75	1	21	149	169	UAGCAGCACGUAAAUAUUGGC	GCCAAAAUUUGUGUGCUGCUU	Cleavage
miRBase_known_18876	efu-miR-16;	comp52914_c0	2.5	16.875	1	21	90	110	UAGCAGCACGUAAAUAUUGGC	GCGAAUAUUAAUGUGCUGCUA	Cleavage
miRBase_known_18876	efu-miR-16;	comp32810_c0	2.5	22.271	1	22	1390	1411	UAGCAGCACGUAAAUAUUGGCG	CCCCAAUACUUGAGUGCUGCUA	Translation
miRBase_known_18876	efu-miR-16;	comp37445_c0	3	14.541	1	20	314	333	UAGCAGCACGUAAAUAUUGG	UCGGAAUUUACGUGCUGCUG	Cleavage
miRBase_known_18876	efu-miR-16;	comp128918_c0	3	18.196	1	23	160	182	UAGCAGCACGUAAAUAUUGGCGU	ACCCCAAUAUUUCAAUGCUGCUA	Translation
miRBase_known_18876	efu-miR-16;	comp71426_c0	2	17.485	1	23	758	780	UAGCAGCACGUAAAUAUUGGCGU	AUCCCAAUGUUUAGGUGCUGCUG	Translation
miRBase_known_19033	zma-miR162-3p;gma-miR162a;	comp73602_c0	2	17.72	1	20	3837	3857	UCGAUAA-ACCUCUGCAUCCA	UGGAUGCAGAGGUGUUAUCGA	Cleavage
miRBase_known_19033	zma-miR162-3p;gma-miR162a;	comp61560_c0	2.5	14.905	1	20	1673	1692	UCGAUAAACCUCUGCAUCCA	UGGAUGCAGAGUUUUAUCAA	Translation
miRBase_known_19126	ptc-miR167f-5p;ptc-miR167g-5p;gma-miR167e;gma-miR167f;ahy-miR167-5p;csi-miR167b;tcc-miR167c;lus-miR167b;cme-miR167c;mes-miR167g;mes-miR167h;cpa-miR167c;	comp8038_c0	2.5	22.953	1	20	29	47	UGAAGCUGCCAGCAUGAUCU	AGAUCAUG-UGGUAGCUUCA	Cleavage
miRBase_known_19126	ptc-miR167f-5p;ptc-miR167g-5p;gma-miR167e;gma-miR167f;ahy-miR167-5p;csi-miR167b;tcc-miR167c;lus-miR167b;cme-miR167c;mes-miR167g;mes-miR167h;cpa-miR167c;	comp82004_c0	0	17.202	1	20	67	86	UGAAGCUGCCAGCAUGAUCU	AGAUCAUGCUGGCAGCUUCA	Cleavage
miRBase_known_19126	ptc-miR167f-5p;ptc-miR167g-5p;gma-miR167e;gma-miR167f;ahy-miR167-5p;csi-miR167b;tcc-miR167c;lus-miR167b;cme-miR167c;mes-miR167g;mes-miR167h;cpa-miR167c;	comp74540_c0	3	19.064	1	21	3459	3479	UGAAGCUGCCAGCAUGAUCUU	AAGAUUGAGCUUGCAGCUUCA	Translation
miRBase_known_19126	ptc-miR167f-5p;ptc-miR167g-5p;gma-miR167e;gma-miR167f;ahy-miR167-5p;csi-miR167b;tcc-miR167c;lus-miR167b;cme-miR167c;mes-miR167g;mes-miR167h;cpa-miR167c;	comp75629_c1	3	21.844	1	21	3289	3309	UGAAGCUGCCAGCAUGAUCUU	AGGAUGAUGCUUGCAGUUUCA	Translation
miRBase_known_19126	ptc-miR167f-5p;ptc-miR167g-5p;gma-miR167e;gma-miR167f;ahy-miR167-5p;csi-miR167b;tcc-miR167c;lus-miR167b;cme-miR167c;mes-miR167g;mes-miR167h;cpa-miR167c;	comp65459_c0	3	17.038	1	21	309	329	UGAAGCUGCCAGCAUGAUCUU	GGGAUCAAGCUAGUAGCUUCA	Translation
miRBase_known_19203	ptc-miR171l-3p;ptc-miR171m;ptc-miR171j;	comp54268_c0	0	22.572	1	20	687	706	CGAGCCGAAUCAAUAUCACU	AGUGAUAUUGAUUCGGCUCG	Cleavage
miRBase_known_19203	ptc-miR171l-3p;ptc-miR171m;ptc-miR171j;	comp70581_c0	3	18.604	1	20	755	773	CGAGCCGAAUCAAUAUCACU	AGUGAUAUUGAUU-GGCUUG	Cleavage
miRBase_known_19217	dre-miR-10a-5p;oan-miR-10a-5p;gga-miR-10a-5p;cfa-miR-10a;tca-miR-10-5p;lgi-miR-10;lmi-miR-10-5p;dpu-miR-10;isc-miR-10;ssc-miR-10a-5p;cgr-miR-10a-5p;ipu-miR-10a;bbe-miR-10a-5p;pxy-miR-10-5p;chi-miR-10a-5p;	comp79248_c0	3	13.639	1	22	1275	1296	UACCCUGUAGAUCCGAAUUUGU	AGAAAUUUGGCUCUACAUGGUA	Cleavage
miRBase_known_19217	dre-miR-10a-5p;oan-miR-10a-5p;gga-miR-10a-5p;cfa-miR-10a;tca-miR-10-5p;lgi-miR-10;lmi-miR-10-5p;dpu-miR-10;isc-miR-10;ssc-miR-10a-5p;cgr-miR-10a-5p;ipu-miR-10a;bbe-miR-10a-5p;pxy-miR-10-5p;chi-miR-10a-5p;	comp67034_c0	2.5	15.56	1	22	1676	1697	UACCCUGUAGAUCCGAAUUUGU	AUGGAUUUGAAUCUACAGGGUA	Cleavage
miRBase_known_19217	dre-miR-10a-5p;oan-miR-10a-5p;gga-miR-10a-5p;cfa-miR-10a;tca-miR-10-5p;lgi-miR-10;lmi-miR-10-5p;dpu-miR-10;isc-miR-10;ssc-miR-10a-5p;cgr-miR-10a-5p;ipu-miR-10a;bbe-miR-10a-5p;pxy-miR-10-5p;chi-miR-10a-5p;	comp70486_c1	2.5	19.216	1	20	1383	1402	UACCCUGUAGAUCCGAAUUU	AAAGUCGGAUCAACGGGGUA	Translation
miRBase_known_19270	ppe-miR482c-5p;	comp47752_c0	2.5	21.874	1	20	213	232	GGAAUGGGCUGUUUGGGAUG	CAUCCCAAGCACUCCAUUUC	Translation
miRBase_known_19270	ppe-miR482c-5p;	comp48264_c0	2	5.848	1	20	1027	1046	GGAAUGGGCUGUUUGGGAUG	CAUCCCAAUCAUCCCAUUCC	Translation
miRBase_known_19270	ppe-miR482c-5p;	comp15822_c0	3	3.629	1	20	222	241	GGAAUGGGCUGUUUGGGAUG	CAUCUCACAUAGCCCAUUUU	Cleavage
miRBase_known_19270	ppe-miR482c-5p;	comp23205_c0	3	15.421	1	20	23	42	GGAAUGGGCUGUUUGGGAUG	CGUCCUUAGCAGCCCAUUUC	Cleavage
miRBase_known_19270	ppe-miR482c-5p;	comp14967_c0	3	14.382	1	20	546	565	GGAAUGGGCUGUUUGGGAUG	CAUACUAAAUAGCUUAUUCC	Cleavage
miRBase_known_19270	ppe-miR482c-5p;	comp40085_c0	3	20.011	1	20	402	421	GGAAUGGGCUGUUUGGGAUG	CACCCCGAGCAGCUCAUUUC	Cleavage
miRBase_known_19270	ppe-miR482c-5p;	comp40666_c0	3	11.089	1	20	21	40	GGAAUGGGCUGUUUGGGAUG	CAUCCUAAUCAAUCCAUUCC	Translation
miRBase_known_19270	ppe-miR482c-5p;	comp117411_c0	2.5	11.882	1	20	245	264	GGAAUGGGCUGUUUGGGAUG	GAUCCCAAGCAGCUCAUUUC	Cleavage
miRBase_known_19270	ppe-miR482c-5p;	comp78433_c0	2	16.266	1	20	848	867	GGAAUGGGCUGUUUGGGAUG	CAUUCCACACAGCCCGUUCC	Cleavage
miRBase_known_19270	ppe-miR482c-5p;	comp108128_c0	3	12.598	1	20	222	241	GGAAUGGGCUGUUUGGGAUG	UGUUCCAAAUGGCCCAUUCU	Cleavage
miRBase_known_19270	ppe-miR482c-5p;	comp76925_c0	2.5	6.857	1	20	201	220	GGAAUGGGCUGUUUGGGAUG	CUUUCCAAACAGUCUAUUCC	Cleavage
miRBase_known_19270	ppe-miR482c-5p;	comp107308_c0	3	14.325	1	20	38	57	GGAAUGGGCUGUUUGGGAUG	CAGCCCAAACAGUUUAUUUC	Cleavage
miRBase_known_19270	ppe-miR482c-5p;	comp123369_c0	3	3.951	1	20	9	28	GGAAUGGGCUGUUUGGGAUG	CAUCAUAAACAGCCCCUUCC	Cleavage
miRBase_known_19270	ppe-miR482c-5p;	comp80042_c0	3	11.236	1	20	260	279	GGAAUGGGCUGUUUGGGAUG	UAACCUAAACAACCCAUUCC	Translation
miRBase_known_19270	ppe-miR482c-5p;	comp79327_c0	3	15.491	1	20	2257	2276	GGAAUGGGCUGUUUGGGAUG	CAUUGCUAACAGCCCAUUUC	Cleavage
miRBase_known_19270	ppe-miR482c-5p;	comp74067_c0	2.5	18.301	1	20	111	130	GGAAUGGGCUGUUUGGGAUG	CAUCUCAAGCAGCCCAAUCC	Cleavage
miRBase_known_19270	ppe-miR482c-5p;	comp60785_c0	3	15.488	1	20	82	101	GGAAUGGGCUGUUUGGGAUG	CUUCACAACCAGCCCAUUCC	Cleavage
miRBase_known_19270	ppe-miR482c-5p;	comp72379_c0	3	20.835	1	20	415	434	GGAAUGGGCUGUUUGGGAUG	CUUCCCAAACCUCCCAUUCC	Translation
miRBase_known_19340	ath-miR157a-5p;ath-miR157b-5p;ath-miR157c-5p;gma-miR156d;gma-miR156e;gma-miR156c;ptc-miR156g;ptc-miR156h;ptc-miR156i;ptc-miR156j;mtr-miR156e;mtr-miR156f;mtr-miR156h-5p;gra-miR157a;gra-miR157b;bna-miR156b;bna-miR156c;vvi-miR156f;vvi-miR156g;vvi-miR156i;sly-miR156a;sly-miR156b;sly-miR156c;bra-miR157a;bol-miR157a;rco-miR156f;rco-miR156g;rco-miR156h;aly-miR157a-5p;aly-miR157b-5p;aly-miR157c-5p;ahy-mi…	comp47180_c0	1	10.825	1	21	767	787	UUGACAGAAGAUAGAGAGCAC	GUGCUCUCUCUCUUCUGUCAA	Cleavage
miRBase_known_19340	ath-miR157a-5p;ath-miR157b-5p;ath-miR157c-5p;gma-miR156d;gma-miR156e;gma-miR156c;ptc-miR156g;ptc-miR156h;ptc-miR156i;ptc-miR156j;mtr-miR156e;mtr-miR156f;mtr-miR156h-5p;gra-miR157a;gra-miR157b;bna-miR156b;bna-miR156c;vvi-miR156f;vvi-miR156g;vvi-miR156i;sly-miR156a;sly-miR156b;sly-miR156c;bra-miR157a;bol-miR157a;rco-miR156f;rco-miR156g;rco-miR156h;aly-miR157a-5p;aly-miR157b-5p;aly-miR157c-5p;ahy-mi…	comp51910_c0	2.5	2.091	1	20	1250	1269	UUGACAGAAGAUAGAGAGCA	CUCUCUCUGUCUUCUGUCAA	Cleavage
miRBase_known_19340	ath-miR157a-5p;ath-miR157b-5p;ath-miR157c-5p;gma-miR156d;gma-miR156e;gma-miR156c;ptc-miR156g;ptc-miR156h;ptc-miR156i;ptc-miR156j;mtr-miR156e;mtr-miR156f;mtr-miR156h-5p;gra-miR157a;gra-miR157b;bna-miR156b;bna-miR156c;vvi-miR156f;vvi-miR156g;vvi-miR156i;sly-miR156a;sly-miR156b;sly-miR156c;bra-miR157a;bol-miR157a;rco-miR156f;rco-miR156g;rco-miR156h;aly-miR157a-5p;aly-miR157b-5p;aly-miR157c-5p;ahy-mi…	comp55910_c0	2	18.312	1	20	832	851	UUGACAGAAGAUAGAGAGCA	UGCUCUCUCUCUUCUGUCAU	Cleavage
miRBase_known_19340	ath-miR157a-5p;ath-miR157b-5p;ath-miR157c-5p;gma-miR156d;gma-miR156e;gma-miR156c;ptc-miR156g;ptc-miR156h;ptc-miR156i;ptc-miR156j;mtr-miR156e;mtr-miR156f;mtr-miR156h-5p;gra-miR157a;gra-miR157b;bna-miR156b;bna-miR156c;vvi-miR156f;vvi-miR156g;vvi-miR156i;sly-miR156a;sly-miR156b;sly-miR156c;bra-miR157a;bol-miR157a;rco-miR156f;rco-miR156g;rco-miR156h;aly-miR157a-5p;aly-miR157b-5p;aly-miR157c-5p;ahy-mi…	comp32978_c0	3	12.753	1	20	594	613	UUGACAGAAGAUAGAGAGCA	AGCUCUCUGUCUUCUGUUAU	Cleavage
miRBase_known_19340	ath-miR157a-5p;ath-miR157b-5p;ath-miR157c-5p;gma-miR156d;gma-miR156e;gma-miR156c;ptc-miR156g;ptc-miR156h;ptc-miR156i;ptc-miR156j;mtr-miR156e;mtr-miR156f;mtr-miR156h-5p;gra-miR157a;gra-miR157b;bna-miR156b;bna-miR156c;vvi-miR156f;vvi-miR156g;vvi-miR156i;sly-miR156a;sly-miR156b;sly-miR156c;bra-miR157a;bol-miR157a;rco-miR156f;rco-miR156g;rco-miR156h;aly-miR157a-5p;aly-miR157b-5p;aly-miR157c-5p;ahy-mi…	comp40891_c0	2.5	11.371	1	20	92	111	UUGACAGAAGAUAGAGAGCA	UGUUCUCAAUUUUUUGUCAA	Cleavage
miRBase_known_19340	ath-miR157a-5p;ath-miR157b-5p;ath-miR157c-5p;gma-miR156d;gma-miR156e;gma-miR156c;ptc-miR156g;ptc-miR156h;ptc-miR156i;ptc-miR156j;mtr-miR156e;mtr-miR156f;mtr-miR156h-5p;gra-miR157a;gra-miR157b;bna-miR156b;bna-miR156c;vvi-miR156f;vvi-miR156g;vvi-miR156i;sly-miR156a;sly-miR156b;sly-miR156c;bra-miR157a;bol-miR157a;rco-miR156f;rco-miR156g;rco-miR156h;aly-miR157a-5p;aly-miR157b-5p;aly-miR157c-5p;ahy-mi…	comp41715_c0	3	9.687	1	20	213	232	UUGACAGAAGAUAGAGAGCA	UUCUUUUUAUUUUUUGUCAA	Cleavage
miRBase_known_19340	ath-miR157a-5p;ath-miR157b-5p;ath-miR157c-5p;gma-miR156d;gma-miR156e;gma-miR156c;ptc-miR156g;ptc-miR156h;ptc-miR156i;ptc-miR156j;mtr-miR156e;mtr-miR156f;mtr-miR156h-5p;gra-miR157a;gra-miR157b;bna-miR156b;bna-miR156c;vvi-miR156f;vvi-miR156g;vvi-miR156i;sly-miR156a;sly-miR156b;sly-miR156c;bra-miR157a;bol-miR157a;rco-miR156f;rco-miR156g;rco-miR156h;aly-miR157a-5p;aly-miR157b-5p;aly-miR157c-5p;ahy-mi…	comp49371_c0	3	10.966	1	20	199	218	UUGACAGAAGAUAGAGAGCA	UUCUCUUUGUUUUCUGUCGA	Cleavage
miRBase_known_19340	ath-miR157a-5p;ath-miR157b-5p;ath-miR157c-5p;gma-miR156d;gma-miR156e;gma-miR156c;ptc-miR156g;ptc-miR156h;ptc-miR156i;ptc-miR156j;mtr-miR156e;mtr-miR156f;mtr-miR156h-5p;gra-miR157a;gra-miR157b;bna-miR156b;bna-miR156c;vvi-miR156f;vvi-miR156g;vvi-miR156i;sly-miR156a;sly-miR156b;sly-miR156c;bra-miR157a;bol-miR157a;rco-miR156f;rco-miR156g;rco-miR156h;aly-miR157a-5p;aly-miR157b-5p;aly-miR157c-5p;ahy-mi…	comp61_c0	3	9.448	1	20	183	202	UUGACAGAAGAUAGAGAGCA	UCUUCUUUAUCUUUUGUCAG	Cleavage
miRBase_known_19340	ath-miR157a-5p;ath-miR157b-5p;ath-miR157c-5p;gma-miR156d;gma-miR156e;gma-miR156c;ptc-miR156g;ptc-miR156h;ptc-miR156i;ptc-miR156j;mtr-miR156e;mtr-miR156f;mtr-miR156h-5p;gra-miR157a;gra-miR157b;bna-miR156b;bna-miR156c;vvi-miR156f;vvi-miR156g;vvi-miR156i;sly-miR156a;sly-miR156b;sly-miR156c;bra-miR157a;bol-miR157a;rco-miR156f;rco-miR156g;rco-miR156h;aly-miR157a-5p;aly-miR157b-5p;aly-miR157c-5p;ahy-mi…	comp45901_c0	3	19.424	1	20	2058	2077	UUGACAGAAGAUAGAGAGCA	UCCACUUUAUCUUCUGUUAA	Cleavage
miRBase_known_19340	ath-miR157a-5p;ath-miR157b-5p;ath-miR157c-5p;gma-miR156d;gma-miR156e;gma-miR156c;ptc-miR156g;ptc-miR156h;ptc-miR156i;ptc-miR156j;mtr-miR156e;mtr-miR156f;mtr-miR156h-5p;gra-miR157a;gra-miR157b;bna-miR156b;bna-miR156c;vvi-miR156f;vvi-miR156g;vvi-miR156i;sly-miR156a;sly-miR156b;sly-miR156c;bra-miR157a;bol-miR157a;rco-miR156f;rco-miR156g;rco-miR156h;aly-miR157a-5p;aly-miR157b-5p;aly-miR157c-5p;ahy-mi…	comp25029_c0	3	24.488	1	20	653	672	UUGACAGAAGAUAGAGAGCA	UGCUCCCUCUCUUCUGUCAU	Cleavage
miRBase_known_19340	ath-miR157a-5p;ath-miR157b-5p;ath-miR157c-5p;gma-miR156d;gma-miR156e;gma-miR156c;ptc-miR156g;ptc-miR156h;ptc-miR156i;ptc-miR156j;mtr-miR156e;mtr-miR156f;mtr-miR156h-5p;gra-miR157a;gra-miR157b;bna-miR156b;bna-miR156c;vvi-miR156f;vvi-miR156g;vvi-miR156i;sly-miR156a;sly-miR156b;sly-miR156c;bra-miR157a;bol-miR157a;rco-miR156f;rco-miR156g;rco-miR156h;aly-miR157a-5p;aly-miR157b-5p;aly-miR157c-5p;ahy-mi…	comp43475_c0	3	12.034	1	20	52	71	UUGACAGAAGAUAGAGAGCA	UGUUCUCAAAUUUCUGUCAA	Translation
miRBase_known_19340	ath-miR157a-5p;ath-miR157b-5p;ath-miR157c-5p;gma-miR156d;gma-miR156e;gma-miR156c;ptc-miR156g;ptc-miR156h;ptc-miR156i;ptc-miR156j;mtr-miR156e;mtr-miR156f;mtr-miR156h-5p;gra-miR157a;gra-miR157b;bna-miR156b;bna-miR156c;vvi-miR156f;vvi-miR156g;vvi-miR156i;sly-miR156a;sly-miR156b;sly-miR156c;bra-miR157a;bol-miR157a;rco-miR156f;rco-miR156g;rco-miR156h;aly-miR157a-5p;aly-miR157b-5p;aly-miR157c-5p;ahy-mi…	comp49790_c0	3	11.472	1	20	8	27	UUGACAGAAGAUAGAGAGCA	UGUGCUCUGACUUCUGUCAA	Translation
miRBase_known_19340	ath-miR157a-5p;ath-miR157b-5p;ath-miR157c-5p;gma-miR156d;gma-miR156e;gma-miR156c;ptc-miR156g;ptc-miR156h;ptc-miR156i;ptc-miR156j;mtr-miR156e;mtr-miR156f;mtr-miR156h-5p;gra-miR157a;gra-miR157b;bna-miR156b;bna-miR156c;vvi-miR156f;vvi-miR156g;vvi-miR156i;sly-miR156a;sly-miR156b;sly-miR156c;bra-miR157a;bol-miR157a;rco-miR156f;rco-miR156g;rco-miR156h;aly-miR157a-5p;aly-miR157b-5p;aly-miR157c-5p;ahy-mi…	comp27463_c0	3	18.666	1	20	174	193	UUGACAGAAGAUAGAGAGCA	UGCUCUAUUUUUUUUGUCAA	Cleavage
miRBase_known_19340	ath-miR157a-5p;ath-miR157b-5p;ath-miR157c-5p;gma-miR156d;gma-miR156e;gma-miR156c;ptc-miR156g;ptc-miR156h;ptc-miR156i;ptc-miR156j;mtr-miR156e;mtr-miR156f;mtr-miR156h-5p;gra-miR157a;gra-miR157b;bna-miR156b;bna-miR156c;vvi-miR156f;vvi-miR156g;vvi-miR156i;sly-miR156a;sly-miR156b;sly-miR156c;bra-miR157a;bol-miR157a;rco-miR156f;rco-miR156g;rco-miR156h;aly-miR157a-5p;aly-miR157b-5p;aly-miR157c-5p;ahy-mi…	comp10427_c0	3	24.361	1	20	137	156	UUGACAGAAGAUAGAGAGCA	UGUUGGUUAUCUUCUGUCAA	Cleavage
miRBase_known_19340	ath-miR157a-5p;ath-miR157b-5p;ath-miR157c-5p;gma-miR156d;gma-miR156e;gma-miR156c;ptc-miR156g;ptc-miR156h;ptc-miR156i;ptc-miR156j;mtr-miR156e;mtr-miR156f;mtr-miR156h-5p;gra-miR157a;gra-miR157b;bna-miR156b;bna-miR156c;vvi-miR156f;vvi-miR156g;vvi-miR156i;sly-miR156a;sly-miR156b;sly-miR156c;bra-miR157a;bol-miR157a;rco-miR156f;rco-miR156g;rco-miR156h;aly-miR157a-5p;aly-miR157b-5p;aly-miR157c-5p;ahy-mi…	comp47652_c0	3	14.124	1	21	2251	2272	UUGACAGAAGAUAG-AGAGCAC	GGGCUCUACUAUCUUUUGUUAA	Cleavage
miRBase_known_19340	ath-miR157a-5p;ath-miR157b-5p;ath-miR157c-5p;gma-miR156d;gma-miR156e;gma-miR156c;ptc-miR156g;ptc-miR156h;ptc-miR156i;ptc-miR156j;mtr-miR156e;mtr-miR156f;mtr-miR156h-5p;gra-miR157a;gra-miR157b;bna-miR156b;bna-miR156c;vvi-miR156f;vvi-miR156g;vvi-miR156i;sly-miR156a;sly-miR156b;sly-miR156c;bra-miR157a;bol-miR157a;rco-miR156f;rco-miR156g;rco-miR156h;aly-miR157a-5p;aly-miR157b-5p;aly-miR157c-5p;ahy-mi…	comp36878_c0	3	11.937	1	20	368	386	UUGACAGAAGAUAGAGAGCA	UGCUCUCUAU-UUCUGUCAC	Translation
miRBase_known_19340	ath-miR157a-5p;ath-miR157b-5p;ath-miR157c-5p;gma-miR156d;gma-miR156e;gma-miR156c;ptc-miR156g;ptc-miR156h;ptc-miR156i;ptc-miR156j;mtr-miR156e;mtr-miR156f;mtr-miR156h-5p;gra-miR157a;gra-miR157b;bna-miR156b;bna-miR156c;vvi-miR156f;vvi-miR156g;vvi-miR156i;sly-miR156a;sly-miR156b;sly-miR156c;bra-miR157a;bol-miR157a;rco-miR156f;rco-miR156g;rco-miR156h;aly-miR157a-5p;aly-miR157b-5p;aly-miR157c-5p;ahy-mi…	comp79009_c0	1	14.412	1	21	2560	2580	UUGACAGAAGAUAGAGAGCAC	GUGCUCUCUCUCUUCUGUCAA	Cleavage
miRBase_known_19340	ath-miR157a-5p;ath-miR157b-5p;ath-miR157c-5p;gma-miR156d;gma-miR156e;gma-miR156c;ptc-miR156g;ptc-miR156h;ptc-miR156i;ptc-miR156j;mtr-miR156e;mtr-miR156f;mtr-miR156h-5p;gra-miR157a;gra-miR157b;bna-miR156b;bna-miR156c;vvi-miR156f;vvi-miR156g;vvi-miR156i;sly-miR156a;sly-miR156b;sly-miR156c;bra-miR157a;bol-miR157a;rco-miR156f;rco-miR156g;rco-miR156h;aly-miR157a-5p;aly-miR157b-5p;aly-miR157c-5p;ahy-mi…	comp76516_c0	2	13.068	1	21	1687	1707	UUGACAGAAGAUAGAGAGCAC	GUGCUCUCUCUCUUCUGUCAU	Cleavage
miRBase_known_19340	ath-miR157a-5p;ath-miR157b-5p;ath-miR157c-5p;gma-miR156d;gma-miR156e;gma-miR156c;ptc-miR156g;ptc-miR156h;ptc-miR156i;ptc-miR156j;mtr-miR156e;mtr-miR156f;mtr-miR156h-5p;gra-miR157a;gra-miR157b;bna-miR156b;bna-miR156c;vvi-miR156f;vvi-miR156g;vvi-miR156i;sly-miR156a;sly-miR156b;sly-miR156c;bra-miR157a;bol-miR157a;rco-miR156f;rco-miR156g;rco-miR156h;aly-miR157a-5p;aly-miR157b-5p;aly-miR157c-5p;ahy-mi…	comp78410_c0	2	13.796	1	20	1207	1226	UUGACAGAAGAUAGAGAGCA	UCUUCUUUAUCUUCUGUCAA	Cleavage
miRBase_known_19340	ath-miR157a-5p;ath-miR157b-5p;ath-miR157c-5p;gma-miR156d;gma-miR156e;gma-miR156c;ptc-miR156g;ptc-miR156h;ptc-miR156i;ptc-miR156j;mtr-miR156e;mtr-miR156f;mtr-miR156h-5p;gra-miR157a;gra-miR157b;bna-miR156b;bna-miR156c;vvi-miR156f;vvi-miR156g;vvi-miR156i;sly-miR156a;sly-miR156b;sly-miR156c;bra-miR157a;bol-miR157a;rco-miR156f;rco-miR156g;rco-miR156h;aly-miR157a-5p;aly-miR157b-5p;aly-miR157c-5p;ahy-mi…	comp76803_c0	2	13.951	1	20	878	897	UUGACAGAAGAUAGAGAGCA	UGGUUUCUAUCUUCUGUUAA	Cleavage
miRBase_known_19340	ath-miR157a-5p;ath-miR157b-5p;ath-miR157c-5p;gma-miR156d;gma-miR156e;gma-miR156c;ptc-miR156g;ptc-miR156h;ptc-miR156i;ptc-miR156j;mtr-miR156e;mtr-miR156f;mtr-miR156h-5p;gra-miR157a;gra-miR157b;bna-miR156b;bna-miR156c;vvi-miR156f;vvi-miR156g;vvi-miR156i;sly-miR156a;sly-miR156b;sly-miR156c;bra-miR157a;bol-miR157a;rco-miR156f;rco-miR156g;rco-miR156h;aly-miR157a-5p;aly-miR157b-5p;aly-miR157c-5p;ahy-mi…	comp77154_c0	3	15.823	1	21	5284	5304	UUGACAGAAGAUAGAGAGCAC	GUGAUCUCAAUCUUCUGUUGA	Cleavage
miRBase_known_19340	ath-miR157a-5p;ath-miR157b-5p;ath-miR157c-5p;gma-miR156d;gma-miR156e;gma-miR156c;ptc-miR156g;ptc-miR156h;ptc-miR156i;ptc-miR156j;mtr-miR156e;mtr-miR156f;mtr-miR156h-5p;gra-miR157a;gra-miR157b;bna-miR156b;bna-miR156c;vvi-miR156f;vvi-miR156g;vvi-miR156i;sly-miR156a;sly-miR156b;sly-miR156c;bra-miR157a;bol-miR157a;rco-miR156f;rco-miR156g;rco-miR156h;aly-miR157a-5p;aly-miR157b-5p;aly-miR157c-5p;ahy-mi…	comp122779_c0	3	6.616	1	20	236	255	UUGACAGAAGAUAGAGAGCA	UGUUUUUUGUUUUCUGUCAG	Cleavage
miRBase_known_19340	ath-miR157a-5p;ath-miR157b-5p;ath-miR157c-5p;gma-miR156d;gma-miR156e;gma-miR156c;ptc-miR156g;ptc-miR156h;ptc-miR156i;ptc-miR156j;mtr-miR156e;mtr-miR156f;mtr-miR156h-5p;gra-miR157a;gra-miR157b;bna-miR156b;bna-miR156c;vvi-miR156f;vvi-miR156g;vvi-miR156i;sly-miR156a;sly-miR156b;sly-miR156c;bra-miR157a;bol-miR157a;rco-miR156f;rco-miR156g;rco-miR156h;aly-miR157a-5p;aly-miR157b-5p;aly-miR157c-5p;ahy-mi…	comp78253_c0	3	13.048	1	20	1602	1621	UUGACAGAAGAUAGAGAGCA	UGUUCUCUAUGUUCUGUUAC	Translation
miRBase_known_19340	ath-miR157a-5p;ath-miR157b-5p;ath-miR157c-5p;gma-miR156d;gma-miR156e;gma-miR156c;ptc-miR156g;ptc-miR156h;ptc-miR156i;ptc-miR156j;mtr-miR156e;mtr-miR156f;mtr-miR156h-5p;gra-miR157a;gra-miR157b;bna-miR156b;bna-miR156c;vvi-miR156f;vvi-miR156g;vvi-miR156i;sly-miR156a;sly-miR156b;sly-miR156c;bra-miR157a;bol-miR157a;rco-miR156f;rco-miR156g;rco-miR156h;aly-miR157a-5p;aly-miR157b-5p;aly-miR157c-5p;ahy-mi…	comp76600_c1	2.5	19.26	1	20	1858	1876	UUGACAGAAGAUAGAGAGCA	UGCUUUCUAU-UUCUGUCAA	Translation
miRBase_known_19340	ath-miR157a-5p;ath-miR157b-5p;ath-miR157c-5p;gma-miR156d;gma-miR156e;gma-miR156c;ptc-miR156g;ptc-miR156h;ptc-miR156i;ptc-miR156j;mtr-miR156e;mtr-miR156f;mtr-miR156h-5p;gra-miR157a;gra-miR157b;bna-miR156b;bna-miR156c;vvi-miR156f;vvi-miR156g;vvi-miR156i;sly-miR156a;sly-miR156b;sly-miR156c;bra-miR157a;bol-miR157a;rco-miR156f;rco-miR156g;rco-miR156h;aly-miR157a-5p;aly-miR157b-5p;aly-miR157c-5p;ahy-mi…	comp84061_c0	3	18.719	1	20	52	71	UUGACAGAAGAUAGAGAGCA	UGCUCGCUCUCUUCUGUCAU	Cleavage
miRBase_known_19340	ath-miR157a-5p;ath-miR157b-5p;ath-miR157c-5p;gma-miR156d;gma-miR156e;gma-miR156c;ptc-miR156g;ptc-miR156h;ptc-miR156i;ptc-miR156j;mtr-miR156e;mtr-miR156f;mtr-miR156h-5p;gra-miR157a;gra-miR157b;bna-miR156b;bna-miR156c;vvi-miR156f;vvi-miR156g;vvi-miR156i;sly-miR156a;sly-miR156b;sly-miR156c;bra-miR157a;bol-miR157a;rco-miR156f;rco-miR156g;rco-miR156h;aly-miR157a-5p;aly-miR157b-5p;aly-miR157c-5p;ahy-mi…	comp85708_c0	3	17.226	1	20	173	192	UUGACAGAAGAUAGAGAGCA	UUCUUUUUCUCUUCUGUCAA	Cleavage
miRBase_known_19340	ath-miR157a-5p;ath-miR157b-5p;ath-miR157c-5p;gma-miR156d;gma-miR156e;gma-miR156c;ptc-miR156g;ptc-miR156h;ptc-miR156i;ptc-miR156j;mtr-miR156e;mtr-miR156f;mtr-miR156h-5p;gra-miR157a;gra-miR157b;bna-miR156b;bna-miR156c;vvi-miR156f;vvi-miR156g;vvi-miR156i;sly-miR156a;sly-miR156b;sly-miR156c;bra-miR157a;bol-miR157a;rco-miR156f;rco-miR156g;rco-miR156h;aly-miR157a-5p;aly-miR157b-5p;aly-miR157c-5p;ahy-mi…	comp123103_c0	3	12.897	1	20	157	176	UUGACAGAAGAUAGAGAGCA	UGCUGCCUAUUUUCUGUUAA	Cleavage
miRBase_known_19340	ath-miR157a-5p;ath-miR157b-5p;ath-miR157c-5p;gma-miR156d;gma-miR156e;gma-miR156c;ptc-miR156g;ptc-miR156h;ptc-miR156i;ptc-miR156j;mtr-miR156e;mtr-miR156f;mtr-miR156h-5p;gra-miR157a;gra-miR157b;bna-miR156b;bna-miR156c;vvi-miR156f;vvi-miR156g;vvi-miR156i;sly-miR156a;sly-miR156b;sly-miR156c;bra-miR157a;bol-miR157a;rco-miR156f;rco-miR156g;rco-miR156h;aly-miR157a-5p;aly-miR157b-5p;aly-miR157c-5p;ahy-mi…	comp103964_c0	3	9.221	1	20	138	157	UUGACAGAAGAUAGAGAGCA	UGCUUUCUUUGUUCUGUCAG	Translation
miRBase_known_19340	ath-miR157a-5p;ath-miR157b-5p;ath-miR157c-5p;gma-miR156d;gma-miR156e;gma-miR156c;ptc-miR156g;ptc-miR156h;ptc-miR156i;ptc-miR156j;mtr-miR156e;mtr-miR156f;mtr-miR156h-5p;gra-miR157a;gra-miR157b;bna-miR156b;bna-miR156c;vvi-miR156f;vvi-miR156g;vvi-miR156i;sly-miR156a;sly-miR156b;sly-miR156c;bra-miR157a;bol-miR157a;rco-miR156f;rco-miR156g;rco-miR156h;aly-miR157a-5p;aly-miR157b-5p;aly-miR157c-5p;ahy-mi…	comp78649_c2	3	15.501	1	20	686	704	UUGACAGAAGAUAGAGAGCA	UGUUCUCUGUCU-CUGUCAA	Cleavage
miRBase_known_19340	ath-miR157a-5p;ath-miR157b-5p;ath-miR157c-5p;gma-miR156d;gma-miR156e;gma-miR156c;ptc-miR156g;ptc-miR156h;ptc-miR156i;ptc-miR156j;mtr-miR156e;mtr-miR156f;mtr-miR156h-5p;gra-miR157a;gra-miR157b;bna-miR156b;bna-miR156c;vvi-miR156f;vvi-miR156g;vvi-miR156i;sly-miR156a;sly-miR156b;sly-miR156c;bra-miR157a;bol-miR157a;rco-miR156f;rco-miR156g;rco-miR156h;aly-miR157a-5p;aly-miR157b-5p;aly-miR157c-5p;ahy-mi…	comp66443_c0	1	21.876	1	21	1405	1425	UUGACAGAAGAUAGAGAGCAC	GUGCUCUCUAUCUUCUGUCAU	Cleavage
miRBase_known_19340	ath-miR157a-5p;ath-miR157b-5p;ath-miR157c-5p;gma-miR156d;gma-miR156e;gma-miR156c;ptc-miR156g;ptc-miR156h;ptc-miR156i;ptc-miR156j;mtr-miR156e;mtr-miR156f;mtr-miR156h-5p;gra-miR157a;gra-miR157b;bna-miR156b;bna-miR156c;vvi-miR156f;vvi-miR156g;vvi-miR156i;sly-miR156a;sly-miR156b;sly-miR156c;bra-miR157a;bol-miR157a;rco-miR156f;rco-miR156g;rco-miR156h;aly-miR157a-5p;aly-miR157b-5p;aly-miR157c-5p;ahy-mi…	comp67500_c1	1	11.208	1	21	2082	2102	UUGACAGAAGAUAGAGAGCAC	GUGCUCUCUCUCUUCUGUCAA	Cleavage
miRBase_known_19340	ath-miR157a-5p;ath-miR157b-5p;ath-miR157c-5p;gma-miR156d;gma-miR156e;gma-miR156c;ptc-miR156g;ptc-miR156h;ptc-miR156i;ptc-miR156j;mtr-miR156e;mtr-miR156f;mtr-miR156h-5p;gra-miR157a;gra-miR157b;bna-miR156b;bna-miR156c;vvi-miR156f;vvi-miR156g;vvi-miR156i;sly-miR156a;sly-miR156b;sly-miR156c;bra-miR157a;bol-miR157a;rco-miR156f;rco-miR156g;rco-miR156h;aly-miR157a-5p;aly-miR157b-5p;aly-miR157c-5p;ahy-mi…	comp63266_c0	2	16.467	1	21	1249	1269	UUGACAGAAGAUAGAGAGCAC	GUGCUCUCUCUCUUCUGUCAU	Cleavage
miRBase_known_19340	ath-miR157a-5p;ath-miR157b-5p;ath-miR157c-5p;gma-miR156d;gma-miR156e;gma-miR156c;ptc-miR156g;ptc-miR156h;ptc-miR156i;ptc-miR156j;mtr-miR156e;mtr-miR156f;mtr-miR156h-5p;gra-miR157a;gra-miR157b;bna-miR156b;bna-miR156c;vvi-miR156f;vvi-miR156g;vvi-miR156i;sly-miR156a;sly-miR156b;sly-miR156c;bra-miR157a;bol-miR157a;rco-miR156f;rco-miR156g;rco-miR156h;aly-miR157a-5p;aly-miR157b-5p;aly-miR157c-5p;ahy-mi…	comp71717_c0	3	18.535	1	20	1213	1232	UUGACAGAAGAUAGAGAGCA	UGUUCUUUUUCUUUUGUUAA	Cleavage
miRBase_known_19340	ath-miR157a-5p;ath-miR157b-5p;ath-miR157c-5p;gma-miR156d;gma-miR156e;gma-miR156c;ptc-miR156g;ptc-miR156h;ptc-miR156i;ptc-miR156j;mtr-miR156e;mtr-miR156f;mtr-miR156h-5p;gra-miR157a;gra-miR157b;bna-miR156b;bna-miR156c;vvi-miR156f;vvi-miR156g;vvi-miR156i;sly-miR156a;sly-miR156b;sly-miR156c;bra-miR157a;bol-miR157a;rco-miR156f;rco-miR156g;rco-miR156h;aly-miR157a-5p;aly-miR157b-5p;aly-miR157c-5p;ahy-mi…	comp63638_c0	3	6.822	1	20	762	781	UUGACAGAAGAUAGAGAGCA	UGUUCUCUAUGUUCUGUAAA	Translation
miRBase_known_19340	ath-miR157a-5p;ath-miR157b-5p;ath-miR157c-5p;gma-miR156d;gma-miR156e;gma-miR156c;ptc-miR156g;ptc-miR156h;ptc-miR156i;ptc-miR156j;mtr-miR156e;mtr-miR156f;mtr-miR156h-5p;gra-miR157a;gra-miR157b;bna-miR156b;bna-miR156c;vvi-miR156f;vvi-miR156g;vvi-miR156i;sly-miR156a;sly-miR156b;sly-miR156c;bra-miR157a;bol-miR157a;rco-miR156f;rco-miR156g;rco-miR156h;aly-miR157a-5p;aly-miR157b-5p;aly-miR157c-5p;ahy-mi…	comp71979_c0	2.5	18.627	1	19	809	828	UUGACAGAAGAUAGA-GAGC	GCUCAUUUAUCUUCUGUCAA	Cleavage
miRBase_known_19340	ath-miR157a-5p;ath-miR157b-5p;ath-miR157c-5p;gma-miR156d;gma-miR156e;gma-miR156c;ptc-miR156g;ptc-miR156h;ptc-miR156i;ptc-miR156j;mtr-miR156e;mtr-miR156f;mtr-miR156h-5p;gra-miR157a;gra-miR157b;bna-miR156b;bna-miR156c;vvi-miR156f;vvi-miR156g;vvi-miR156i;sly-miR156a;sly-miR156b;sly-miR156c;bra-miR157a;bol-miR157a;rco-miR156f;rco-miR156g;rco-miR156h;aly-miR157a-5p;aly-miR157b-5p;aly-miR157c-5p;ahy-mi…	comp74417_c0	3	21.316	1	19	529	548	UUGACAG-AAGAUAGAGAGC	GUUCUCUAUCUUGUUGUCAA	Cleavage
miRBase_known_19394	mdm-miR159a;mdm-miR159b;cpa-miR159b;	comp18130_c0	0	22.028	1	20	55	74	CUUGGAUUGAAGGGAGCUCC	GGAGCUCCCUUCAAUCCAAG	Cleavage
miRBase_known_19394	mdm-miR159a;mdm-miR159b;cpa-miR159b;	comp56018_c0	2	18.09	1	20	476	495	CUUGGAUUGAAGGGAGCUCC	GGAGCUCUCUUCAGUCUGAG	Cleavage
miRBase_known_19394	mdm-miR159a;mdm-miR159b;cpa-miR159b;	comp18433_c0	3	22.123	1	20	109	128	CUUGGAUUGAAGGGAGCUCC	GGAGCUUCCUUUGGUCCAAA	Cleavage
miRBase_known_19394	mdm-miR159a;mdm-miR159b;cpa-miR159b;	comp55448_c0	3	19.241	1	20	347	366	CUUGGAUUGAAGGGAGCUCC	GGAGCUCUCUUGAGUCUGAG	Translation
miRBase_known_19394	mdm-miR159a;mdm-miR159b;cpa-miR159b;	comp58928_c0	3	19.592	1	20	322	341	CUUGGAUUGAAGGGAGCUCC	GCAGCUCCUUUCAGUCCGGG	Cleavage
miRBase_known_19394	mdm-miR159a;mdm-miR159b;cpa-miR159b;	comp36680_c0	3	19.201	1	20	986	1005	CUUGGAUUGAAGGGAGCUCC	GGAGCUCCGAUUGAUCCAAG	Translation
miRBase_known_19394	mdm-miR159a;mdm-miR159b;cpa-miR159b;	comp123134_c0	2.5	14.302	1	20	42	61	CUUGGAUUGAAGGGAGCUCC	UGAGCUUUCUUCAAUCUAAG	Cleavage
miRBase_known_19394	mdm-miR159a;mdm-miR159b;cpa-miR159b;	comp112286_c0	2.5	13.113	1	20	48	67	CUUGGAUUGAAGGGAGCUCC	GGAGCUCCUUUUAAUUCAAA	Cleavage
miRBase_known_19394	mdm-miR159a;mdm-miR159b;cpa-miR159b;	comp122549_c0	3	15.776	1	20	20	39	CUUGGAUUGAAGGGAGCUCC	GGAGCUGCCGUCGGUCCAAG	Translation
miRBase_known_19394	mdm-miR159a;mdm-miR159b;cpa-miR159b;	comp70373_c0	2	13.99	1	20	1513	1532	CUUGGAUUGAAGGGAGCUCC	AGAGCUCCCUUCAAUCCAAA	Cleavage
miRBase_known_19394	mdm-miR159a;mdm-miR159b;cpa-miR159b;	comp70644_c0	2.5	23.161	1	20	1851	1870	CUUGGAUUGAAGGGAGCUCC	GGAGCUCCCUUCACUCCAAU	Cleavage
miRBase_known_19394	mdm-miR159a;mdm-miR159b;cpa-miR159b;	comp74114_c0	2	15.273	1	20	648	667	CUUGGAUUGAAGGGAGCUCC	GGAGUUACUUUCAAUCCAAG	Cleavage
miRBase_known_19394	mdm-miR159a;mdm-miR159b;cpa-miR159b;	comp74517_c0	3	16.32	1	20	39	58	CUUGGAUUGAAGGGAGCUCC	UCAGCUCCUUUCAAUUCAAG	Cleavage
miRBase_known_19394	mdm-miR159a;mdm-miR159b;cpa-miR159b;	comp61578_c0	3	17.293	1	20	1305	1324	CUUGGAUUGAAGGGAGCUCC	GUAUCUCCUUUCAAUUCAAG	Cleavage
miRBase_known_19452	osa-miR166g-3p;osa-miR166h-3p;sbi-miR166f;zma-miR166l-3p;zma-miR166m-3p;mtr-miR166c;mtr-miR166f;aqc-miR166a;aqc-miR166d;pab-miR166a;tcc-miR166c;ssl-miR166a;dpr-miR166a;lus-miR166e;cme-miR166e;mes-miR166j;stu-miR166b;sly-miR166c-3p;	comp54325_c0	2	20.87	1	20	86	105	UCGGACCAGGCUUCAUUCCU	UGGGAUGAAGCCUGGUCCGG	Cleavage
miRBase_known_19452	osa-miR166g-3p;osa-miR166h-3p;sbi-miR166f;zma-miR166l-3p;zma-miR166m-3p;mtr-miR166c;mtr-miR166f;aqc-miR166a;aqc-miR166d;pab-miR166a;tcc-miR166c;ssl-miR166a;dpr-miR166a;lus-miR166e;cme-miR166e;mes-miR166j;stu-miR166b;sly-miR166c-3p;	comp58206_c0	2.5	21.374	1	20	983	1002	UCGGACCAGGCUUCAUUCCU	AGGAAUGAGGCCUGGUGUGA	Cleavage
miRBase_known_19452	osa-miR166g-3p;osa-miR166h-3p;sbi-miR166f;zma-miR166l-3p;zma-miR166m-3p;mtr-miR166c;mtr-miR166f;aqc-miR166a;aqc-miR166d;pab-miR166a;tcc-miR166c;ssl-miR166a;dpr-miR166a;lus-miR166e;cme-miR166e;mes-miR166j;stu-miR166b;sly-miR166c-3p;	comp19236_c0	3	15.005	1	20	486	505	UCGGACCAGGCUUCAUUCCU	AGCAAUGCAGCCUGGUCUGG	Cleavage
miRBase_known_19452	osa-miR166g-3p;osa-miR166h-3p;sbi-miR166f;zma-miR166l-3p;zma-miR166m-3p;mtr-miR166c;mtr-miR166f;aqc-miR166a;aqc-miR166d;pab-miR166a;tcc-miR166c;ssl-miR166a;dpr-miR166a;lus-miR166e;cme-miR166e;mes-miR166j;stu-miR166b;sly-miR166c-3p;	comp78504_c0	3	18.502	1	21	1199	1219	UCGGACCAGGCUUCAUUCCUC	GGGGAAGGAAGUCUGGUCUGG	Cleavage
miRBase_known_19452	osa-miR166g-3p;osa-miR166h-3p;sbi-miR166f;zma-miR166l-3p;zma-miR166m-3p;mtr-miR166c;mtr-miR166f;aqc-miR166a;aqc-miR166d;pab-miR166a;tcc-miR166c;ssl-miR166a;dpr-miR166a;lus-miR166e;cme-miR166e;mes-miR166j;stu-miR166b;sly-miR166c-3p;	comp101815_c0	3	17.268	1	21	241	262	UCGGACCAGG-CUUCAUUCCUC	GUGGAAUGAAGAUUUGGUCCGA	Translation
miRBase_known_19452	osa-miR166g-3p;osa-miR166h-3p;sbi-miR166f;zma-miR166l-3p;zma-miR166m-3p;mtr-miR166c;mtr-miR166f;aqc-miR166a;aqc-miR166d;pab-miR166a;tcc-miR166c;ssl-miR166a;dpr-miR166a;lus-miR166e;cme-miR166e;mes-miR166j;stu-miR166b;sly-miR166c-3p;	comp68527_c1	1.5	21.344	1	20	1467	1486	UCGGACCAGGCUUCAUUCCU	UGGAAUGAAGCCUGGUCCGG	Cleavage
miRBase_known_19452	osa-miR166g-3p;osa-miR166h-3p;sbi-miR166f;zma-miR166l-3p;zma-miR166m-3p;mtr-miR166c;mtr-miR166f;aqc-miR166a;aqc-miR166d;pab-miR166a;tcc-miR166c;ssl-miR166a;dpr-miR166a;lus-miR166e;cme-miR166e;mes-miR166j;stu-miR166b;sly-miR166c-3p;	comp65648_c0	3	22.922	1	20	1575	1594	UCGGACCAGGCUUCAUUCCU	AGGAAAGAAGCCUGGUGUGA	Cleavage
miRBase_known_19525	ath-miR159a;gma-miR159a-3p;ptc-miR159a;ptc-miR159b;bna-miR159;vvi-miR159c;sly-miR159;bra-miR159a;mtr-miR159a;pvu-miR159a.1;rco-miR159;aly-miR159a-3p;ahy-miR159;csi-miR159;gma-miR159e-3p;mes-miR159a;nta-miR159;hbr-miR159a;htu-miR159a;cme-miR159a;mes-miR159b;ppe-miR159;cpa-miR159a;atr-miR159;	comp18130_c0	1	22.028	1	21	54	74	UUUGGAUUGAAGGGAGCUCUA	UGGAGCUCCCUUCAAUCCAAG	Cleavage
miRBase_known_19525	ath-miR159a;gma-miR159a-3p;ptc-miR159a;ptc-miR159b;bna-miR159;vvi-miR159c;sly-miR159;bra-miR159a;mtr-miR159a;pvu-miR159a.1;rco-miR159;aly-miR159a-3p;ahy-miR159;csi-miR159;gma-miR159e-3p;mes-miR159a;nta-miR159;hbr-miR159a;htu-miR159a;cme-miR159a;mes-miR159b;ppe-miR159;cpa-miR159a;atr-miR159;	comp56160_c0	2.5	12.618	1	21	1265	1285	UUUGGAUUGAAGGGAGCUCUA	UAGAGCCCCCUUCAAACCAAA	Cleavage
miRBase_known_19525	ath-miR159a;gma-miR159a-3p;ptc-miR159a;ptc-miR159b;bna-miR159;vvi-miR159c;sly-miR159;bra-miR159a;mtr-miR159a;pvu-miR159a.1;rco-miR159;aly-miR159a-3p;ahy-miR159;csi-miR159;gma-miR159e-3p;mes-miR159a;nta-miR159;hbr-miR159a;htu-miR159a;cme-miR159a;mes-miR159b;ppe-miR159;cpa-miR159a;atr-miR159;	comp18433_c0	2.5	22.123	1	20	109	128	UUUGGAUUGAAGGGAGCUCU	GGAGCUUCCUUUGGUCCAAA	Cleavage
miRBase_known_19525	ath-miR159a;gma-miR159a-3p;ptc-miR159a;ptc-miR159b;bna-miR159;vvi-miR159c;sly-miR159;bra-miR159a;mtr-miR159a;pvu-miR159a.1;rco-miR159;aly-miR159a-3p;ahy-miR159;csi-miR159;gma-miR159e-3p;mes-miR159a;nta-miR159;hbr-miR159a;htu-miR159a;cme-miR159a;mes-miR159b;ppe-miR159;cpa-miR159a;atr-miR159;	comp52603_c0	2.5	17.072	1	20	1893	1912	UUUGGAUUGAAGGGAGCUCU	AGGGCUCUCUUCAAUCUGGA	Cleavage
miRBase_known_19525	ath-miR159a;gma-miR159a-3p;ptc-miR159a;ptc-miR159b;bna-miR159;vvi-miR159c;sly-miR159;bra-miR159a;mtr-miR159a;pvu-miR159a.1;rco-miR159;aly-miR159a-3p;ahy-miR159;csi-miR159;gma-miR159e-3p;mes-miR159a;nta-miR159;hbr-miR159a;htu-miR159a;cme-miR159a;mes-miR159b;ppe-miR159;cpa-miR159a;atr-miR159;	comp20169_c0	2	14.662	1	20	694	713	UUUGGAUUGAAGGGAGCUCU	AGAGCUCCCAACAAUCCAAA	Translation
miRBase_known_19525	ath-miR159a;gma-miR159a-3p;ptc-miR159a;ptc-miR159b;bna-miR159;vvi-miR159c;sly-miR159;bra-miR159a;mtr-miR159a;pvu-miR159a.1;rco-miR159;aly-miR159a-3p;ahy-miR159;csi-miR159;gma-miR159e-3p;mes-miR159a;nta-miR159;hbr-miR159a;htu-miR159a;cme-miR159a;mes-miR159b;ppe-miR159;cpa-miR159a;atr-miR159;	comp56018_c0	3	18.09	1	20	476	495	UUUGGAUUGAAGGGAGCUCU	GGAGCUCUCUUCAGUCUGAG	Cleavage
miRBase_known_19525	ath-miR159a;gma-miR159a-3p;ptc-miR159a;ptc-miR159b;bna-miR159;vvi-miR159c;sly-miR159;bra-miR159a;mtr-miR159a;pvu-miR159a.1;rco-miR159;aly-miR159a-3p;ahy-miR159;csi-miR159;gma-miR159e-3p;mes-miR159a;nta-miR159;hbr-miR159a;htu-miR159a;cme-miR159a;mes-miR159b;ppe-miR159;cpa-miR159a;atr-miR159;	comp1701_c0	3	20.59	1	21	326	346	UUUGGAUUGAAGGGAGCUCUA	UAAAUCUCCCUUCAAUUCAAG	Cleavage
miRBase_known_19525	ath-miR159a;gma-miR159a-3p;ptc-miR159a;ptc-miR159b;bna-miR159;vvi-miR159c;sly-miR159;bra-miR159a;mtr-miR159a;pvu-miR159a.1;rco-miR159;aly-miR159a-3p;ahy-miR159;csi-miR159;gma-miR159e-3p;mes-miR159a;nta-miR159;hbr-miR159a;htu-miR159a;cme-miR159a;mes-miR159b;ppe-miR159;cpa-miR159a;atr-miR159;	comp56310_c0	2.5	9.878	1	20	1357	1376	UUUGGAUUGAAGGGAGCUCU	ACAGCUUCGUUCAAUCCAAA	Cleavage
miRBase_known_19525	ath-miR159a;gma-miR159a-3p;ptc-miR159a;ptc-miR159b;bna-miR159;vvi-miR159c;sly-miR159;bra-miR159a;mtr-miR159a;pvu-miR159a.1;rco-miR159;aly-miR159a-3p;ahy-miR159;csi-miR159;gma-miR159e-3p;mes-miR159a;nta-miR159;hbr-miR159a;htu-miR159a;cme-miR159a;mes-miR159b;ppe-miR159;cpa-miR159a;atr-miR159;	comp56692_c0	3	11.252	1	20	1452	1471	UUUGGAUUGAAGGGAGCUCU	AGAGUUUCUCUCAAUUCAAA	Translation
miRBase_known_19525	ath-miR159a;gma-miR159a-3p;ptc-miR159a;ptc-miR159b;bna-miR159;vvi-miR159c;sly-miR159;bra-miR159a;mtr-miR159a;pvu-miR159a.1;rco-miR159;aly-miR159a-3p;ahy-miR159;csi-miR159;gma-miR159e-3p;mes-miR159a;nta-miR159;hbr-miR159a;htu-miR159a;cme-miR159a;mes-miR159b;ppe-miR159;cpa-miR159a;atr-miR159;	comp46979_c0	2.5	16.644	1	20	707	727	UUUGGAUUGAAGG-GAGCUCU	GGAGCUCACCUUCAAUUCAAA	Cleavage
miRBase_known_19525	ath-miR159a;gma-miR159a-3p;ptc-miR159a;ptc-miR159b;bna-miR159;vvi-miR159c;sly-miR159;bra-miR159a;mtr-miR159a;pvu-miR159a.1;rco-miR159;aly-miR159a-3p;ahy-miR159;csi-miR159;gma-miR159e-3p;mes-miR159a;nta-miR159;hbr-miR159a;htu-miR159a;cme-miR159a;mes-miR159b;ppe-miR159;cpa-miR159a;atr-miR159;	comp48199_c0	3	14.036	1	20	235	254	UUUGGAUUGAAGGGAGCUCU	AGAGCCCCCUUCUGUUCAAA	Cleavage
miRBase_known_19525	ath-miR159a;gma-miR159a-3p;ptc-miR159a;ptc-miR159b;bna-miR159;vvi-miR159c;sly-miR159;bra-miR159a;mtr-miR159a;pvu-miR159a.1;rco-miR159;aly-miR159a-3p;ahy-miR159;csi-miR159;gma-miR159e-3p;mes-miR159a;nta-miR159;hbr-miR159a;htu-miR159a;cme-miR159a;mes-miR159b;ppe-miR159;cpa-miR159a;atr-miR159;	comp57760_c0	3	17.653	1	20	57	76	UUUGGAUUGAAGGGAGCUCU	AGGGCCAUCUUCAAUCCAAA	Cleavage
miRBase_known_19525	ath-miR159a;gma-miR159a-3p;ptc-miR159a;ptc-miR159b;bna-miR159;vvi-miR159c;sly-miR159;bra-miR159a;mtr-miR159a;pvu-miR159a.1;rco-miR159;aly-miR159a-3p;ahy-miR159;csi-miR159;gma-miR159e-3p;mes-miR159a;nta-miR159;hbr-miR159a;htu-miR159a;cme-miR159a;mes-miR159b;ppe-miR159;cpa-miR159a;atr-miR159;	comp59004_c0	3	16.85	1	20	1382	1401	UUUGGAUUGAAGGGAGCUCU	ACAGUUGCUUUCAAUCCAAA	Cleavage
miRBase_known_19525	ath-miR159a;gma-miR159a-3p;ptc-miR159a;ptc-miR159b;bna-miR159;vvi-miR159c;sly-miR159;bra-miR159a;mtr-miR159a;pvu-miR159a.1;rco-miR159;aly-miR159a-3p;ahy-miR159;csi-miR159;gma-miR159e-3p;mes-miR159a;nta-miR159;hbr-miR159a;htu-miR159a;cme-miR159a;mes-miR159b;ppe-miR159;cpa-miR159a;atr-miR159;	comp112286_c0	2	13.113	1	20	48	67	UUUGGAUUGAAGGGAGCUCU	GGAGCUCCUUUUAAUUCAAA	Cleavage
miRBase_known_19525	ath-miR159a;gma-miR159a-3p;ptc-miR159a;ptc-miR159b;bna-miR159;vvi-miR159c;sly-miR159;bra-miR159a;mtr-miR159a;pvu-miR159a.1;rco-miR159;aly-miR159a-3p;ahy-miR159;csi-miR159;gma-miR159e-3p;mes-miR159a;nta-miR159;hbr-miR159a;htu-miR159a;cme-miR159a;mes-miR159b;ppe-miR159;cpa-miR159a;atr-miR159;	comp123134_c0	3	14.302	1	20	42	61	UUUGGAUUGAAGGGAGCUCU	UGAGCUUUCUUCAAUCUAAG	Cleavage
miRBase_known_19525	ath-miR159a;gma-miR159a-3p;ptc-miR159a;ptc-miR159b;bna-miR159;vvi-miR159c;sly-miR159;bra-miR159a;mtr-miR159a;pvu-miR159a.1;rco-miR159;aly-miR159a-3p;ahy-miR159;csi-miR159;gma-miR159e-3p;mes-miR159a;nta-miR159;hbr-miR159a;htu-miR159a;cme-miR159a;mes-miR159b;ppe-miR159;cpa-miR159a;atr-miR159;	comp76702_c1	2.5	16.559	1	21	174	195	UUUGGAU-UGAAGGGAGCUCUA	UGGAGUUCCCUUCAUAUCCAAA	Cleavage
miRBase_known_19525	ath-miR159a;gma-miR159a-3p;ptc-miR159a;ptc-miR159b;bna-miR159;vvi-miR159c;sly-miR159;bra-miR159a;mtr-miR159a;pvu-miR159a.1;rco-miR159;aly-miR159a-3p;ahy-miR159;csi-miR159;gma-miR159e-3p;mes-miR159a;nta-miR159;hbr-miR159a;htu-miR159a;cme-miR159a;mes-miR159b;ppe-miR159;cpa-miR159a;atr-miR159;	comp90915_c0	3	18.191	1	20	394	413	UUUGGAUUGAAGGGAGCUCU	AGGGCUCUCUUCACUUCAAA	Cleavage
miRBase_known_19525	ath-miR159a;gma-miR159a-3p;ptc-miR159a;ptc-miR159b;bna-miR159;vvi-miR159c;sly-miR159;bra-miR159a;mtr-miR159a;pvu-miR159a.1;rco-miR159;aly-miR159a-3p;ahy-miR159;csi-miR159;gma-miR159e-3p;mes-miR159a;nta-miR159;hbr-miR159a;htu-miR159a;cme-miR159a;mes-miR159b;ppe-miR159;cpa-miR159a;atr-miR159;	comp82317_c0	2.5	12.192	1	20	42	61	UUUGGAUUGAAGGGAGCUCU	ACGGCUCCCUGCAAUCCAAA	Translation
miRBase_known_19525	ath-miR159a;gma-miR159a-3p;ptc-miR159a;ptc-miR159b;bna-miR159;vvi-miR159c;sly-miR159;bra-miR159a;mtr-miR159a;pvu-miR159a.1;rco-miR159;aly-miR159a-3p;ahy-miR159;csi-miR159;gma-miR159e-3p;mes-miR159a;nta-miR159;hbr-miR159a;htu-miR159a;cme-miR159a;mes-miR159b;ppe-miR159;cpa-miR159a;atr-miR159;	comp112760_c0	3	11.956	1	20	385	404	UUUGGAUUGAAGGGAGCUCU	GGAGCAUUUUUCAAUCCAAA	Cleavage
miRBase_known_19525	ath-miR159a;gma-miR159a-3p;ptc-miR159a;ptc-miR159b;bna-miR159;vvi-miR159c;sly-miR159;bra-miR159a;mtr-miR159a;pvu-miR159a.1;rco-miR159;aly-miR159a-3p;ahy-miR159;csi-miR159;gma-miR159e-3p;mes-miR159a;nta-miR159;hbr-miR159a;htu-miR159a;cme-miR159a;mes-miR159b;ppe-miR159;cpa-miR159a;atr-miR159;	comp99519_c0	3	15.049	1	20	134	153	UUUGGAUUGAAGGGAGCUCU	AGAGCUCAUGUUAAUCCAAA	Translation
miRBase_known_19525	ath-miR159a;gma-miR159a-3p;ptc-miR159a;ptc-miR159b;bna-miR159;vvi-miR159c;sly-miR159;bra-miR159a;mtr-miR159a;pvu-miR159a.1;rco-miR159;aly-miR159a-3p;ahy-miR159;csi-miR159;gma-miR159e-3p;mes-miR159a;nta-miR159;hbr-miR159a;htu-miR159a;cme-miR159a;mes-miR159b;ppe-miR159;cpa-miR159a;atr-miR159;	comp96549_c0	3	16.29	1	20	97	116	UUUGGAUUGAAGGGAGCUCU	AGAGUGCUCAUCAAUCCAAA	Translation
miRBase_known_19525	ath-miR159a;gma-miR159a-3p;ptc-miR159a;ptc-miR159b;bna-miR159;vvi-miR159c;sly-miR159;bra-miR159a;mtr-miR159a;pvu-miR159a.1;rco-miR159;aly-miR159a-3p;ahy-miR159;csi-miR159;gma-miR159e-3p;mes-miR159a;nta-miR159;hbr-miR159a;htu-miR159a;cme-miR159a;mes-miR159b;ppe-miR159;cpa-miR159a;atr-miR159;	comp78097_c1	3	15.789	1	21	2151	2172	UUUGGAU-UGAAGGGAGCUCUA	UUGAGUUCCCUUCGUAUCCAAA	Cleavage
miRBase_known_19525	ath-miR159a;gma-miR159a-3p;ptc-miR159a;ptc-miR159b;bna-miR159;vvi-miR159c;sly-miR159;bra-miR159a;mtr-miR159a;pvu-miR159a.1;rco-miR159;aly-miR159a-3p;ahy-miR159;csi-miR159;gma-miR159e-3p;mes-miR159a;nta-miR159;hbr-miR159a;htu-miR159a;cme-miR159a;mes-miR159b;ppe-miR159;cpa-miR159a;atr-miR159;	comp70373_c0	0	13.99	1	21	1512	1532	UUUGGAUUGAAGGGAGCUCUA	UAGAGCUCCCUUCAAUCCAAA	Cleavage
miRBase_known_19525	ath-miR159a;gma-miR159a-3p;ptc-miR159a;ptc-miR159b;bna-miR159;vvi-miR159c;sly-miR159;bra-miR159a;mtr-miR159a;pvu-miR159a.1;rco-miR159;aly-miR159a-3p;ahy-miR159;csi-miR159;gma-miR159e-3p;mes-miR159a;nta-miR159;hbr-miR159a;htu-miR159a;cme-miR159a;mes-miR159b;ppe-miR159;cpa-miR159a;atr-miR159;	comp70644_c0	3	23.161	1	21	1850	1870	UUUGGAUUGAAGGGAGCUCUA	UGGAGCUCCCUUCACUCCAAU	Cleavage
miRBase_known_19525	ath-miR159a;gma-miR159a-3p;ptc-miR159a;ptc-miR159b;bna-miR159;vvi-miR159c;sly-miR159;bra-miR159a;mtr-miR159a;pvu-miR159a.1;rco-miR159;aly-miR159a-3p;ahy-miR159;csi-miR159;gma-miR159e-3p;mes-miR159a;nta-miR159;hbr-miR159a;htu-miR159a;cme-miR159a;mes-miR159b;ppe-miR159;cpa-miR159a;atr-miR159;	comp65795_c0	2.5	7.411	1	21	933	953	UUUGGAUUGAAGGGAGCUCUA	UAUAGCUCUGUUCAAUCCAAA	Cleavage
miRBase_known_19525	ath-miR159a;gma-miR159a-3p;ptc-miR159a;ptc-miR159b;bna-miR159;vvi-miR159c;sly-miR159;bra-miR159a;mtr-miR159a;pvu-miR159a.1;rco-miR159;aly-miR159a-3p;ahy-miR159;csi-miR159;gma-miR159e-3p;mes-miR159a;nta-miR159;hbr-miR159a;htu-miR159a;cme-miR159a;mes-miR159b;ppe-miR159;cpa-miR159a;atr-miR159;	comp74114_c0	3	15.273	1	21	647	667	UUUGGAUUGAAGGGAGCUCUA	UGGAGUUACUUUCAAUCCAAG	Cleavage
miRBase_known_19525	ath-miR159a;gma-miR159a-3p;ptc-miR159a;ptc-miR159b;bna-miR159;vvi-miR159c;sly-miR159;bra-miR159a;mtr-miR159a;pvu-miR159a.1;rco-miR159;aly-miR159a-3p;ahy-miR159;csi-miR159;gma-miR159e-3p;mes-miR159a;nta-miR159;hbr-miR159a;htu-miR159a;cme-miR159a;mes-miR159b;ppe-miR159;cpa-miR159a;atr-miR159;	comp75727_c0	3	18.032	1	21	1960	1980	UUUGGAUUGAAGGGAGCUCUA	UAGAGCUCUCUAUGAUUCAAA	Translation
miRBase_known_19525	ath-miR159a;gma-miR159a-3p;ptc-miR159a;ptc-miR159b;bna-miR159;vvi-miR159c;sly-miR159;bra-miR159a;mtr-miR159a;pvu-miR159a.1;rco-miR159;aly-miR159a-3p;ahy-miR159;csi-miR159;gma-miR159e-3p;mes-miR159a;nta-miR159;hbr-miR159a;htu-miR159a;cme-miR159a;mes-miR159b;ppe-miR159;cpa-miR159a;atr-miR159;	comp72318_c0	3	22.833	1	20	955	974	UUUGGAUUGAAGGGAGCUCU	AGAGCUCUUCUCAGUCUAAA	Translation
miRBase_known_19525	ath-miR159a;gma-miR159a-3p;ptc-miR159a;ptc-miR159b;bna-miR159;vvi-miR159c;sly-miR159;bra-miR159a;mtr-miR159a;pvu-miR159a.1;rco-miR159;aly-miR159a-3p;ahy-miR159;csi-miR159;gma-miR159e-3p;mes-miR159a;nta-miR159;hbr-miR159a;htu-miR159a;cme-miR159a;mes-miR159b;ppe-miR159;cpa-miR159a;atr-miR159;	comp68843_c0	3	18.106	1	20	1191	1210	UUUGGAUUGAAGGGAGCUCU	AGAGCUUUUUUUCAUCCAAA	Cleavage
miRBase_known_19525	ath-miR159a;gma-miR159a-3p;ptc-miR159a;ptc-miR159b;bna-miR159;vvi-miR159c;sly-miR159;bra-miR159a;mtr-miR159a;pvu-miR159a.1;rco-miR159;aly-miR159a-3p;ahy-miR159;csi-miR159;gma-miR159e-3p;mes-miR159a;nta-miR159;hbr-miR159a;htu-miR159a;cme-miR159a;mes-miR159b;ppe-miR159;cpa-miR159a;atr-miR159;	comp74328_c0	3	17.691	1	20	1235	1254	UUUGGAUUGAAGGGAGCUCU	AGAGUUCAGUUUAAUCCAAA	Cleavage
miRBase_known_19525	ath-miR159a;gma-miR159a-3p;ptc-miR159a;ptc-miR159b;bna-miR159;vvi-miR159c;sly-miR159;bra-miR159a;mtr-miR159a;pvu-miR159a.1;rco-miR159;aly-miR159a-3p;ahy-miR159;csi-miR159;gma-miR159e-3p;mes-miR159a;nta-miR159;hbr-miR159a;htu-miR159a;cme-miR159a;mes-miR159b;ppe-miR159;cpa-miR159a;atr-miR159;	comp75358_c1	3	17.985	1	20	2057	2076	UUUGGAUUGAAGGGAGCUCU	AGAUCAUCCUUCAAUUCAAA	Cleavage
miRBase_known_19525	ath-miR159a;gma-miR159a-3p;ptc-miR159a;ptc-miR159b;bna-miR159;vvi-miR159c;sly-miR159;bra-miR159a;mtr-miR159a;pvu-miR159a.1;rco-miR159;aly-miR159a-3p;ahy-miR159;csi-miR159;gma-miR159e-3p;mes-miR159a;nta-miR159;hbr-miR159a;htu-miR159a;cme-miR159a;mes-miR159b;ppe-miR159;cpa-miR159a;atr-miR159;	comp68816_c0	3	12.409	1	21	601	620	UUUGGAUUGAAGGGAGCUCUA	UAGA-CUCCAUUCAAUCCAAA	Cleavage
miRBase_known_19530	hsa-miR-16-5p;mmu-miR-16-5p;rno-miR-16-5p;age-miR-16;ggo-miR-16;mne-miR-16;sla-miR-16;ppa-miR-16;mml-miR-16-5p;ptr-miR-16;lla-miR-16;mdo-miR-16-5p;oan-miR-16a-5p;cfa-miR-16;ssc-miR-16;eca-miR-16;cgr-miR-16-5p;ssa-miR-16c-5p;	comp39395_c0	3	13.75	1	21	149	169	UAGCAGCACGUAAAUAUUGGC	GCCAAAAUUUGUGUGCUGCUU	Cleavage
miRBase_known_19530	hsa-miR-16-5p;mmu-miR-16-5p;rno-miR-16-5p;age-miR-16;ggo-miR-16;mne-miR-16;sla-miR-16;ppa-miR-16;mml-miR-16-5p;ptr-miR-16;lla-miR-16;mdo-miR-16-5p;oan-miR-16a-5p;cfa-miR-16;ssc-miR-16;eca-miR-16;cgr-miR-16-5p;ssa-miR-16c-5p;	comp52914_c0	2.5	16.875	1	21	90	110	UAGCAGCACGUAAAUAUUGGC	GCGAAUAUUAAUGUGCUGCUA	Cleavage
miRBase_known_19530	hsa-miR-16-5p;mmu-miR-16-5p;rno-miR-16-5p;age-miR-16;ggo-miR-16;mne-miR-16;sla-miR-16;ppa-miR-16;mml-miR-16-5p;ptr-miR-16;lla-miR-16;mdo-miR-16-5p;oan-miR-16a-5p;cfa-miR-16;ssc-miR-16;eca-miR-16;cgr-miR-16-5p;ssa-miR-16c-5p;	comp37630_c0	3	17.184	1	22	1025	1046	UAGCAGCACGUAAAUAUUGGCG	CGCCUAUAUCUUCGUGCUGCUA	Translation
miRBase_known_19530	hsa-miR-16-5p;mmu-miR-16-5p;rno-miR-16-5p;age-miR-16;ggo-miR-16;mne-miR-16;sla-miR-16;ppa-miR-16;mml-miR-16-5p;ptr-miR-16;lla-miR-16;mdo-miR-16-5p;oan-miR-16a-5p;cfa-miR-16;ssc-miR-16;eca-miR-16;cgr-miR-16-5p;ssa-miR-16c-5p;	comp32810_c0	2.5	22.271	1	22	1390	1411	UAGCAGCACGUAAAUAUUGGCG	CCCCAAUACUUGAGUGCUGCUA	Translation
miRBase_known_19530	hsa-miR-16-5p;mmu-miR-16-5p;rno-miR-16-5p;age-miR-16;ggo-miR-16;mne-miR-16;sla-miR-16;ppa-miR-16;mml-miR-16-5p;ptr-miR-16;lla-miR-16;mdo-miR-16-5p;oan-miR-16a-5p;cfa-miR-16;ssc-miR-16;eca-miR-16;cgr-miR-16-5p;ssa-miR-16c-5p;	comp37445_c0	3	14.541	1	20	314	333	UAGCAGCACGUAAAUAUUGG	UCGGAAUUUACGUGCUGCUG	Cleavage
miRBase_known_19530	hsa-miR-16-5p;mmu-miR-16-5p;rno-miR-16-5p;age-miR-16;ggo-miR-16;mne-miR-16;sla-miR-16;ppa-miR-16;mml-miR-16-5p;ptr-miR-16;lla-miR-16;mdo-miR-16-5p;oan-miR-16a-5p;cfa-miR-16;ssc-miR-16;eca-miR-16;cgr-miR-16-5p;ssa-miR-16c-5p;	comp128918_c0	3	18.196	1	22	161	182	UAGCAGCACGUAAAUAUUGGCG	CCCCAAUAUUUCAAUGCUGCUA	Translation
miRBase_known_19530	hsa-miR-16-5p;mmu-miR-16-5p;rno-miR-16-5p;age-miR-16;ggo-miR-16;mne-miR-16;sla-miR-16;ppa-miR-16;mml-miR-16-5p;ptr-miR-16;lla-miR-16;mdo-miR-16-5p;oan-miR-16a-5p;cfa-miR-16;ssc-miR-16;eca-miR-16;cgr-miR-16-5p;ssa-miR-16c-5p;	comp71426_c0	2	17.485	1	20	761	780	UAGCAGCACGUAAAUAUUGG	CCAAUGUUUAGGUGCUGCUG	Translation
miRBase_known_19723	ssc-miR-186;ptr-miR-186;ggo-miR-186;ppa-miR-186;mdo-miR-186-5p;cgr-miR-186-5p;	comp41020_c0	1.5	10.504	1	23	430	452	CAAAGAAUUCUCCUUUUGGGCUU	AUGCCCAAAAGAAGAAUUUUUUG	Cleavage
miRBase_known_19723	ssc-miR-186;ptr-miR-186;ggo-miR-186;ppa-miR-186;mdo-miR-186-5p;cgr-miR-186-5p;	comp3086_c0	3	15.242	1	20	215	234	CAAAGAAUUCUCCUUUUGGG	CUUAGAAGGAGCAUUUUUUG	Translation
miRBase_known_19723	ssc-miR-186;ptr-miR-186;ggo-miR-186;ppa-miR-186;mdo-miR-186-5p;cgr-miR-186-5p;	comp45240_c0	3	18.697	1	20	406	425	CAAAGAAUUCUCCUUUUGGG	UCCUAAAGGAGAAUCCUUUG	Cleavage
miRBase_known_19723	ssc-miR-186;ptr-miR-186;ggo-miR-186;ppa-miR-186;mdo-miR-186-5p;cgr-miR-186-5p;	comp24326_c0	3	17.53	1	23	976	998	CAAAGAAUUCUCCUUUUGGGCUU	AAUCCCAAAAGGCAACUUCUUUG	Translation
miRBase_known_19723	ssc-miR-186;ptr-miR-186;ggo-miR-186;ppa-miR-186;mdo-miR-186-5p;cgr-miR-186-5p;	comp18195_c0	3	10.458	1	20	434	453	CAAAGAAUUCUCCUUUUGGG	UUCAAAUCGAGAAUUCUUUG	Cleavage
miRBase_known_19723	ssc-miR-186;ptr-miR-186;ggo-miR-186;ppa-miR-186;mdo-miR-186-5p;cgr-miR-186-5p;	comp58767_c0	3	16.091	1	20	251	270	CAAAGAAUUCUCCUUUUGGG	UCCAAGAAGAAAAUUCUUUG	Translation
miRBase_known_19723	ssc-miR-186;ptr-miR-186;ggo-miR-186;ppa-miR-186;mdo-miR-186-5p;cgr-miR-186-5p;	comp55608_c0	3	12.313	1	20	428	447	CAAAGAAUUCUCCUUUUGGG	CUCAAUAGGGGAUUUCUUUG	Cleavage
miRBase_known_19723	ssc-miR-186;ptr-miR-186;ggo-miR-186;ppa-miR-186;mdo-miR-186-5p;cgr-miR-186-5p;	comp54738_c0	3	12.736	1	20	269	288	CAAAGAAUUCUCCUUUUGGG	UCGACAAGGGGAAUUCUUUG	Cleavage
miRBase_known_19723	ssc-miR-186;ptr-miR-186;ggo-miR-186;ppa-miR-186;mdo-miR-186-5p;cgr-miR-186-5p;	comp90233_c0	3	16.014	1	21	275	295	CAAAGAAUUCUCCUUUUGGGC	GUCCAAAAGUUGAGUUCUUUG	Translation
miRBase_known_19723	ssc-miR-186;ptr-miR-186;ggo-miR-186;ppa-miR-186;mdo-miR-186-5p;cgr-miR-186-5p;	comp86656_c0	3	15.82	1	22	103	124	CAAAGAAUUCUCCUUUUGGGCU	ACCCUAAAAGGUGAGUUCUUUA	Translation
miRBase_known_19723	ssc-miR-186;ptr-miR-186;ggo-miR-186;ppa-miR-186;mdo-miR-186-5p;cgr-miR-186-5p;	comp93917_c0	3	9.88	1	20	73	92	CAAAGAAUUCUCCUUUUGGG	CUCAAAAGCAGAAUUUUUUU	Cleavage
miRBase_known_19723	ssc-miR-186;ptr-miR-186;ggo-miR-186;ppa-miR-186;mdo-miR-186-5p;cgr-miR-186-5p;	comp121188_c0	3	16.138	1	20	250	269	CAAAGAAUUCUCCUUUUGGG	CAUAGAAGGAGAGUUUUUUG	Cleavage
miRBase_known_19723	ssc-miR-186;ptr-miR-186;ggo-miR-186;ppa-miR-186;mdo-miR-186-5p;cgr-miR-186-5p;	comp90301_c0	3	13.52	1	23	36	58	CAAAGAAUUCUCCUUUUGGGCUU	AACCACAAAAGAAAAAUUCUUUG	Translation
miRBase_known_19723	ssc-miR-186;ptr-miR-186;ggo-miR-186;ppa-miR-186;mdo-miR-186-5p;cgr-miR-186-5p;	comp90578_c0	3	21.626	1	20	521	540	CAAAGAAUUCUCCUUUUGGG	CCCAGGAGGCAAAUUCUUUG	Translation
miRBase_known_19723	ssc-miR-186;ptr-miR-186;ggo-miR-186;ppa-miR-186;mdo-miR-186-5p;cgr-miR-186-5p;	comp69907_c0	1.5	15.35	1	23	140	162	CAAAGAAUUCUCCUUUUGGGCUU	AAGCCCAAAAGGAGAAUUCGUUG	Cleavage
miRBase_known_19723	ssc-miR-186;ptr-miR-186;ggo-miR-186;ppa-miR-186;mdo-miR-186-5p;cgr-miR-186-5p;	comp73529_c0	2.5	21.584	1	23	542	564	CAAAGAAUUCUCCUUUUGGGCUU	AAUCUCGAAAGGAGGAUUCUUUU	Cleavage
miRBase_known_19723	ssc-miR-186;ptr-miR-186;ggo-miR-186;ppa-miR-186;mdo-miR-186-5p;cgr-miR-186-5p;	comp65015_c0	3	18.182	1	23	612	634	CAAAGAAUUCUCCUUUUGGGCUU	AAGCCAAAGAGCAGGAUUCUUUG	Cleavage
miRBase_known_19723	ssc-miR-186;ptr-miR-186;ggo-miR-186;ppa-miR-186;mdo-miR-186-5p;cgr-miR-186-5p;	comp71563_c0	2.5	20.43	1	22	2864	2885	CAAAGAAUUCUCCUUUUGGGCU	AGCCCAAAUGUAGAGUUCUUUG	Cleavage
miRBase_known_19723	ssc-miR-186;ptr-miR-186;ggo-miR-186;ppa-miR-186;mdo-miR-186-5p;cgr-miR-186-5p;	comp74931_c0	3	15.408	1	23	2692	2714	CAAAGAAUUCUCCUUUUGGGCUU	AACCCUAAAAUGAGAAUUUUUUA	Cleavage
miRBase_known_19723	ssc-miR-186;ptr-miR-186;ggo-miR-186;ppa-miR-186;mdo-miR-186-5p;cgr-miR-186-5p;	comp66572_c0	2.5	15.454	1	23	1243	1265	CAAAGAAUUCUCCUUUUGGGCUU	GAUCGUAAAGGGAGAAUUUUUUG	Cleavage
miRBase_known_19723	ssc-miR-186;ptr-miR-186;ggo-miR-186;ppa-miR-186;mdo-miR-186-5p;cgr-miR-186-5p;	comp60868_c0	3	16.878	1	21	1606	1626	CAAAGAAUUCUCCUUUUGGGC	GGCCAAAAGGAGGAGUCUUUG	Cleavage
miRBase_known_19723	ssc-miR-186;ptr-miR-186;ggo-miR-186;ppa-miR-186;mdo-miR-186-5p;cgr-miR-186-5p;	comp75154_c0	3	16.743	1	23	2398	2420	CAAAGAAUUCUCCUUUUGGGCUU	AGACCCAAGAGGCGAACUCUUUG	Translation
miRBase_known_19723	ssc-miR-186;ptr-miR-186;ggo-miR-186;ppa-miR-186;mdo-miR-186-5p;cgr-miR-186-5p;	comp75165_c0	2.5	21.736	1	20	3383	3402	CAAAGAAUUCUCCUUUUGGG	CACAGAAGGAUAAUUCUUUG	Translation
miRBase_known_19723	ssc-miR-186;ptr-miR-186;ggo-miR-186;ppa-miR-186;mdo-miR-186-5p;cgr-miR-186-5p;	comp73714_c0	3	13.035	1	20	1543	1562	CAAAGAAUUCUCCUUUUGGG	UCCAAAAGCGUAAUUCUUUG	Translation
miRBase_known_19789	prd-let-7-5p;	comp57305_c1	2.5	13.23	1	23	267	289	UGAGGUAGUAGGUUGUAUAGUUU	AAGUUGUGCAACUUACUACUUCA	Cleavage
miRBase_known_19789	prd-let-7-5p;	comp55537_c0	2.5	8.468	1	22	1398	1419	UGAGGUAGUAGGUUGUAUAGUU	AACUACACAAACUACUAUCUCA	Cleavage
miRBase_known_19789	prd-let-7-5p;	comp38513_c0	3	13.156	1	23	317	339	UGAGGUAGUAGGUUGUAUAGUUU	AAUCUAUACAACCUAAUGUCUCU	Cleavage
miRBase_known_19789	prd-let-7-5p;	comp89405_c0	2.5	9.756	1	23	521	543	UGAGGUAGUAGGUUGUAUAGUUU	AAUUUAUGCAACUUACUACCUCC	Cleavage
miRBase_known_19789	prd-let-7-5p;	comp122957_c0	2.5	11.211	1	22	46	67	UGAGGUAGUAGGUUGUAUAGUU	AACUAUACAACCAAUUAUCUUA	Translation
miRBase_known_19789	prd-let-7-5p;	comp78334_c0	3	13.522	1	23	1448	1470	UGAGGUAGUAGGUUGUAUAGUUU	AAUCUAGACAUCCUGCUAUCUCA	Cleavage
miRBase_known_19789	prd-let-7-5p;	comp85261_c0	3	13.223	1	20	379	398	UGAGGUAGUAGGUUGUAUAG	UUAUACAACCUAUUGCAUCA	Cleavage
miRBase_known_19789	prd-let-7-5p;	comp82542_c0	3	7.403	1	23	412	433	UGAGGUAGUAGGUUGUAUAGUUU	AUACUAUACAAACUA-UACCUCA	Cleavage
miRBase_known_19789	prd-let-7-5p;	comp89448_c0	3	14.988	1	23	126	147	UGAGGUAGUAGGUUGUAUAGUUU	AUGCUAU-CAAUUUACUACCUCA	Cleavage
miRBase_known_19789	prd-let-7-5p;	comp129739_c0	3	13.465	1	23	47	69	UGAGGUAGUAGGUUGUAUAGUUU	AGUCUCAACACCCUACUACCUCA	Cleavage
miRBase_known_19789	prd-let-7-5p;	comp73888_c0	3	11.283	1	23	1395	1417	UGAGGUAGUAGGUUGUAUAGUUU	AAACUAUAUAAUUUACUAGCUCA	Cleavage
miRBase_known_19789	prd-let-7-5p;	comp71926_c1	3	11.632	1	23	157	179	UGAGGUAGUAGGUUGUAUAGUUU	AAAUUAUGCAACUUGCUACUUCG	Cleavage
miRBase_known_19789	prd-let-7-5p;	comp65097_c0	3	13.654	1	23	1206	1228	UGAGGUAGUAGGUUGUAUAGUUU	GAACUAUACAUUCUUCUACUUCA	Translation
miRBase_known_19789	prd-let-7-5p;	comp70075_c0	3	11.187	1	22	3540	3561	UGAGGUAGUAGGUUGUAUAGUU	GAUUAUACCACCUAUUGCUUCA	Cleavage
miRBase_known_19789	prd-let-7-5p;	comp62005_c0	3	11.396	1	23	185	207	UGAGGUAGUAGGUUGUAUAGUUU	AUGUUAUACAACCUGCAACUUCA	Cleavage
miRBase_known_19789	prd-let-7-5p;	comp69105_c0	3	10.992	1	22	1300	1321	UGAGGUAGUAGGUUGUAUAGUU	AUUUAUACAACCUAUUAUUUUG	Cleavage
miRBase_known_19789	prd-let-7-5p;	comp75890_c0	3	18.459	1	23	1455	1477	UGAGGUAGUAGGUUGUAUAGUUU	ACACGACACAACCUGCUACCUUA	Cleavage
miRBase_known_19789	prd-let-7-5p;	comp65212_c1	3	17.272	1	20	537	556	UGAGGUAGUAGGUUGUAUAG	UUGUACAUCCUGCUACUUCA	Cleavage
miRBase_known_19805	ath-miR168a-5p;ath-miR168b-5p;gma-miR168a;ptc-miR168a-5p;ptc-miR168b-5p;bna-miR168a;vvi-miR168;ccl-miR168;crt-miR168;rco-miR168;aly-miR168a-5p;aly-miR168b-5p;tcc-miR168;mtr-miR168b;mtr-miR168c-5p;vun-miR168;mes-miR168a;cca-miR168a;lus-miR168a;lus-miR168b;nta-miR168d;nta-miR168e;mdm-miR168a;mdm-miR168b;ppe-miR168;atr-miR168;bra-miR168a-5p;	comp21472_c0	0	15.505	1	21	355	375	UCGCUUGGUGCAGGUCGGGAA	UUCCCGACCUGCACCAAGCGA	Cleavage
miRBase_known_19805	ath-miR168a-5p;ath-miR168b-5p;gma-miR168a;ptc-miR168a-5p;ptc-miR168b-5p;bna-miR168a;vvi-miR168;ccl-miR168;crt-miR168;rco-miR168;aly-miR168a-5p;aly-miR168b-5p;tcc-miR168;mtr-miR168b;mtr-miR168c-5p;vun-miR168;mes-miR168a;cca-miR168a;lus-miR168a;lus-miR168b;nta-miR168d;nta-miR168e;mdm-miR168a;mdm-miR168b;ppe-miR168;atr-miR168;bra-miR168a-5p;	comp18934_c0	0	23.043	1	21	682	702	UCGCUUGGUGCAGGUCGGGAA	UUCCCGACCUGCACCAAGCGA	Cleavage
miRBase_known_19805	ath-miR168a-5p;ath-miR168b-5p;gma-miR168a;ptc-miR168a-5p;ptc-miR168b-5p;bna-miR168a;vvi-miR168;ccl-miR168;crt-miR168;rco-miR168;aly-miR168a-5p;aly-miR168b-5p;tcc-miR168;mtr-miR168b;mtr-miR168c-5p;vun-miR168;mes-miR168a;cca-miR168a;lus-miR168a;lus-miR168b;nta-miR168d;nta-miR168e;mdm-miR168a;mdm-miR168b;ppe-miR168;atr-miR168;bra-miR168a-5p;	comp54282_c0	3	23.008	1	21	1376	1396	UCGCUUGGUGCAGGUCGGGAA	UCCCCGGUCUGCAACAAGCGA	Cleavage
miRBase_known_19805	ath-miR168a-5p;ath-miR168b-5p;gma-miR168a;ptc-miR168a-5p;ptc-miR168b-5p;bna-miR168a;vvi-miR168;ccl-miR168;crt-miR168;rco-miR168;aly-miR168a-5p;aly-miR168b-5p;tcc-miR168;mtr-miR168b;mtr-miR168c-5p;vun-miR168;mes-miR168a;cca-miR168a;lus-miR168a;lus-miR168b;nta-miR168d;nta-miR168e;mdm-miR168a;mdm-miR168b;ppe-miR168;atr-miR168;bra-miR168a-5p;	comp126706_c0	3	23.154	1	20	239	258	UCGCUUGGUGCAGGUCGGGA	UUCCAGCCUACACCAAGCGA	Translation
miRBase_known_19805	ath-miR168a-5p;ath-miR168b-5p;gma-miR168a;ptc-miR168a-5p;ptc-miR168b-5p;bna-miR168a;vvi-miR168;ccl-miR168;crt-miR168;rco-miR168;aly-miR168a-5p;aly-miR168b-5p;tcc-miR168;mtr-miR168b;mtr-miR168c-5p;vun-miR168;mes-miR168a;cca-miR168a;lus-miR168a;lus-miR168b;nta-miR168d;nta-miR168e;mdm-miR168a;mdm-miR168b;ppe-miR168;atr-miR168;bra-miR168a-5p;	comp68086_c0	2.5	19.128	1	21	716	736	UCGCUUGGUGCAGGUCGGGAA	UUUCCGAACUGCACUAAGUGA	Cleavage
miRBase_known_19805	ath-miR168a-5p;ath-miR168b-5p;gma-miR168a;ptc-miR168a-5p;ptc-miR168b-5p;bna-miR168a;vvi-miR168;ccl-miR168;crt-miR168;rco-miR168;aly-miR168a-5p;aly-miR168b-5p;tcc-miR168;mtr-miR168b;mtr-miR168c-5p;vun-miR168;mes-miR168a;cca-miR168a;lus-miR168a;lus-miR168b;nta-miR168d;nta-miR168e;mdm-miR168a;mdm-miR168b;ppe-miR168;atr-miR168;bra-miR168a-5p;	comp63679_c0	3	13.661	1	20	1025	1044	UCGCUUGGUGCAGGUCGGGA	UCCAAACCUGCACCAGGUGA	Cleavage
miRBase_known_19805	ath-miR168a-5p;ath-miR168b-5p;gma-miR168a;ptc-miR168a-5p;ptc-miR168b-5p;bna-miR168a;vvi-miR168;ccl-miR168;crt-miR168;rco-miR168;aly-miR168a-5p;aly-miR168b-5p;tcc-miR168;mtr-miR168b;mtr-miR168c-5p;vun-miR168;mes-miR168a;cca-miR168a;lus-miR168a;lus-miR168b;nta-miR168d;nta-miR168e;mdm-miR168a;mdm-miR168b;ppe-miR168;atr-miR168;bra-miR168a-5p;	comp70511_c0	3	20.359	1	20	173	192	UCGCUUGGUGCAGGUCGGGA	UCCUGACCUGCCACAAGCGG	Translation
miRBase_known_19821	ctr-miR171;ppe-miR171h;mdm-miR171a;mdm-miR171b;	comp55922_c1	1	15.338	1	20	1812	1831	UUGAGCCGCGUCAAUAUCUC	GGGAUAUUGGCGCGGCUCAA	Cleavage
miRBase_known_19821	ctr-miR171;ppe-miR171h;mdm-miR171a;mdm-miR171b;	comp78906_c0	3	16.828	1	20	3023	3042	UUGAGCCGCGUCAAUAUCUC	GAGAUAGUGACAGGGCUCAA	Translation
miRBase_known_19821	ctr-miR171;ppe-miR171h;mdm-miR171a;mdm-miR171b;	comp64740_c0	3	18.945	1	20	2048	2067	UUGAGCCGCGUCAAUAUCUC	GAGAUAUUCACGUGGUUCAU	Cleavage
miRBase_known_19915	ath-miR396a-3p;mtr-miR396b-3p;aly-miR396a-3p;gma-miR396i-3p;sly-miR396a-3p;	comp19318_c0	2	21.17	1	21	1661	1681	GUUCAAUAAAGCUGUGGGAAG	UUUUCCACGGUUUUAUUGGAC	Cleavage
miRBase_known_19915	ath-miR396a-3p;mtr-miR396b-3p;aly-miR396a-3p;gma-miR396i-3p;sly-miR396a-3p;	comp32702_c0	2	13.241	1	21	1005	1025	GUUCAAUAAAGCUGUGGGAAG	CUACCCAUAGCUUUAUUGAAU	Cleavage
miRBase_known_19915	ath-miR396a-3p;mtr-miR396b-3p;aly-miR396a-3p;gma-miR396i-3p;sly-miR396a-3p;	comp56559_c0	3	13.705	1	21	2191	2211	GUUCAAUAAAGCUGUGGGAAG	UUUCCCACAGUUUUGUUAAAU	Cleavage
miRBase_known_19915	ath-miR396a-3p;mtr-miR396b-3p;aly-miR396a-3p;gma-miR396i-3p;sly-miR396a-3p;	comp52657_c0	3	14.936	1	20	287	306	GUUCAAUAAAGCUGUGGGAA	CUUCCACAGCUUUAUUGGGU	Cleavage
miRBase_known_19915	ath-miR396a-3p;mtr-miR396b-3p;aly-miR396a-3p;gma-miR396i-3p;sly-miR396a-3p;	comp24623_c0	3	11.511	1	21	117	137	GUUCAAUAAAGCUGUGGGAAG	UUUCCCACAGUUUAAUUGGAA	Cleavage
miRBase_known_19915	ath-miR396a-3p;mtr-miR396b-3p;aly-miR396a-3p;gma-miR396i-3p;sly-miR396a-3p;	comp8477_c0	3	13.568	1	20	368	387	GUUCAAUAAAGCUGUGGGAA	UUUUAACAGUUUUGUUGAAC	Cleavage
miRBase_known_19915	ath-miR396a-3p;mtr-miR396b-3p;aly-miR396a-3p;gma-miR396i-3p;sly-miR396a-3p;	comp83736_c0	3	8.71	1	21	80	100	GUUCAAUAAAGCUGUGGGAAG	UUUCUUACAGCUUUGCUGAAC	Cleavage
miRBase_known_19915	ath-miR396a-3p;mtr-miR396b-3p;aly-miR396a-3p;gma-miR396i-3p;sly-miR396a-3p;	comp83622_c0	3	14.234	1	20	193	212	GUUCAAUAAAGCUGUGGGAA	UUCCCAUAGCUUUAUUUAAA	Cleavage
miRBase_known_19915	ath-miR396a-3p;mtr-miR396b-3p;aly-miR396a-3p;gma-miR396i-3p;sly-miR396a-3p;	comp79666_c0	2.5	9.177	1	21	760	780	GUUCAAUAAAGCUGUGGGAAG	UUUCCCGCCUCUUUAUUGAAC	Cleavage
miRBase_known_19915	ath-miR396a-3p;mtr-miR396b-3p;aly-miR396a-3p;gma-miR396i-3p;sly-miR396a-3p;	comp109534_c0	3	12.421	1	20	174	193	GUUCAAUAAAGCUGUGGGAA	UUUUGGCAGCUUUAUUGAAU	Cleavage
miRBase_known_19915	ath-miR396a-3p;mtr-miR396b-3p;aly-miR396a-3p;gma-miR396i-3p;sly-miR396a-3p;	comp77140_c0	3	16.196	1	20	1491	1510	GUUCAAUAAAGCUGUGGGAA	UACCCACAGCUAUAUUGAAG	Translation
miRBase_known_19915	ath-miR396a-3p;mtr-miR396b-3p;aly-miR396a-3p;gma-miR396i-3p;sly-miR396a-3p;	comp63132_c0	0	21.313	1	21	2791	2811	GUUCAAUAAAGCUGUGGGAAG	CUUCCCACAGCUUUAUUGAAC	Cleavage
miRBase_known_19915	ath-miR396a-3p;mtr-miR396b-3p;aly-miR396a-3p;gma-miR396i-3p;sly-miR396a-3p;	comp70333_c0	3	18.507	1	21	1184	1204	GUUCAAUAAAGCUGUGGGAAG	CUUUUCAUAGUUUUGUUGAGC	Cleavage
miRBase_known_19915	ath-miR396a-3p;mtr-miR396b-3p;aly-miR396a-3p;gma-miR396i-3p;sly-miR396a-3p;	comp70836_c0	2.5	10.72	1	21	175	195	GUUCAAUAAAGCUGUGGGAAG	CUUCCCACAACUCUAUUGAGC	Translation
miRBase_known_19915	ath-miR396a-3p;mtr-miR396b-3p;aly-miR396a-3p;gma-miR396i-3p;sly-miR396a-3p;	comp64051_c0	3	19.613	1	20	140	159	GUUCAAUAAAGCUGUGGGAA	CUUCCACAGCUUUCUUGAAC	Cleavage
miRBase_known_19915	ath-miR396a-3p;mtr-miR396b-3p;aly-miR396a-3p;gma-miR396i-3p;sly-miR396a-3p;	comp67615_c0	3	19.854	1	21	684	704	GUUCAAUAAAGCUGUGGGAAG	UUUAUGACAGUUUUAUUGAAC	Cleavage
miRBase_known_19915	ath-miR396a-3p;mtr-miR396b-3p;aly-miR396a-3p;gma-miR396i-3p;sly-miR396a-3p;	comp73886_c0	3	15.026	1	20	1374	1393	GUUCAAUAAAGCUGUGGGAA	UGCCCGUAGCUUAAUUGAAC	Cleavage
miRBase_known_20013	hbr-miR159b;	comp11850_c0	2.5	10.71	1	20	168	187	UUGCAUAUCUCAGGAGCUUC	AAAACUUCUGAGAUAUGCAA	Cleavage
miRBase_known_20013	hbr-miR159b;	comp47117_c0	3	18.706	1	20	777	796	UUGCAUAUCUCAGGAGCUUC	GAAGUUCCAGGGAUGUGCAG	Cleavage
miRBase_known_20013	hbr-miR159b;	comp44287_c0	3	9.402	1	20	1177	1196	UUGCAUAUCUCAGGAGCUUC	GAAGCUCCUCAUAUGUGUAA	Translation
miRBase_known_20013	hbr-miR159b;	comp55682_c0	3	19.994	1	21	1164	1183	UUGCAUAUCUCAGGAGCUUCA	UGUAGCUCCUGA-AUAUGCAA	Translation
miRBase_known_20013	hbr-miR159b;	comp70373_c0	1	20.325	1	21	1553	1573	UUGCAUAUCUCAGGAGCUUCA	UGCAGCUCCUGAGAUAUGCAA	Cleavage
miRBase_known_20013	hbr-miR159b;	comp66630_c0	3	15.121	1	20	1296	1315	UUGCAUAUCUCAGGAGCUUC	GAAGUUUUUGAGAUAUGGAA	Cleavage
miRBase_known_20013	hbr-miR159b;	comp63613_c0	2.5	18.85	1	20	651	670	UUGCAUAUCUCAGGAGCUUC	GAAGUUCCAGGGAUGUGCAA	Cleavage
miRBase_known_20013	hbr-miR159b;	comp72926_c0	3	19.398	1	20	1536	1555	UUGCAUAUCUCAGGAGCUUC	GAAGCUUCUGAGAUGUACAG	Cleavage
miRBase_known_20013	hbr-miR159b;	comp65893_c0	3	18.821	1	20	1746	1765	UUGCAUAUCUCAGGAGCUUC	GAACCUCCCGGGAUAUGCGA	Cleavage
miRBase_known_20078	hsa-miR-29a-3p;mmu-miR-29a-3p;rno-miR-29a-3p;cfa-miR-29a;eca-miR-29a;	comp59437_c0	2.5	20.078	1	21	158	178	UAGCACCAUCUGAAAUCGGUU	AACCGAGGUCGGAUGGUGCUA	Cleavage
miRBase_known_20078	hsa-miR-29a-3p;mmu-miR-29a-3p;rno-miR-29a-3p;cfa-miR-29a;eca-miR-29a;	comp55767_c0	3	16.708	1	20	2480	2499	UAGCACCAUCUGAAAUCGGU	AUAGAUUGCAGAUGGUGUUA	Cleavage
miRBase_known_20078	hsa-miR-29a-3p;mmu-miR-29a-3p;rno-miR-29a-3p;cfa-miR-29a;eca-miR-29a;	comp60731_c0	3	23.338	1	20	576	594	UAGCACCAUCUGAAAUCGGU	ACUGAUUUCAGA-GGUGCUG	Cleavage
miRBase_known_20202	sbi-miR172b;tcc-miR172a;atr-miR172;	comp57335_c0	0	12.549	1	20	636	655	GGAAUCUUGAUGAUGCUGCA	UGCAGCAUCAUCAAGAUUCC	Cleavage
miRBase_known_20202	sbi-miR172b;tcc-miR172a;atr-miR172;	comp19023_c0	0.5	7.295	1	20	4	23	GGAAUCUUGAUGAUGCUGCA	UGCAGCAUCAUCAGGAUUCC	Cleavage
miRBase_known_20202	sbi-miR172b;tcc-miR172a;atr-miR172;	comp28508_c0	1	13.258	1	20	413	432	GGAAUCUUGAUGAUGCUGCA	UGCAGCAUCAUCAGGAUUCU	Cleavage
miRBase_known_20202	sbi-miR172b;tcc-miR172a;atr-miR172;	comp6400_c0	1.5	18.678	1	20	601	620	GGAAUCUUGAUGAUGCUGCA	UGCGGCAUCAUCAAGAUUCA	Cleavage
miRBase_known_20202	sbi-miR172b;tcc-miR172a;atr-miR172;	comp51040_c0	3	14.445	1	20	527	546	GGAAUCUUGAUGAUGCUGCA	UUCCGCAUCAUUAAGAUUUC	Cleavage
miRBase_known_20202	sbi-miR172b;tcc-miR172a;atr-miR172;	comp39032_c0	3	22.855	1	20	356	375	GGAAUCUUGAUGAUGCUGCA	UGCAGCAGCAACAGGAUUCU	Translation
miRBase_known_20202	sbi-miR172b;tcc-miR172a;atr-miR172;	comp28569_c0	3	7.439	1	20	2	21	GGAAUCUUGAUGAUGCUGCA	UCCAGCAUGCUCAAGAUUCC	Translation
miRBase_known_20202	sbi-miR172b;tcc-miR172a;atr-miR172;	comp125463_c0	2	22.547	1	20	118	137	GGAAUCUUGAUGAUGCUGCA	UGCAGCAUCACCAAGAUUCA	Translation
miRBase_known_20202	sbi-miR172b;tcc-miR172a;atr-miR172;	comp77227_c0	2.5	16.507	1	20	2872	2891	GGAAUCUUGAUGAUGCUGCA	UGAUGCAUCAUCAAGGUUCC	Cleavage
miRBase_known_20202	sbi-miR172b;tcc-miR172a;atr-miR172;	comp79197_c0	3	19.015	1	20	778	797	GGAAUCUUGAUGAUGCUGCA	UCCAGCAUGCUCAAGAUUCC	Translation
miRBase_known_20202	sbi-miR172b;tcc-miR172a;atr-miR172;	comp68940_c0	0.5	15.406	1	20	1553	1572	GGAAUCUUGAUGAUGCUGCA	UGCAGCAUCAUCAGGAUUCC	Cleavage
miRBase_known_20202	sbi-miR172b;tcc-miR172a;atr-miR172;	comp69147_c0	0.5	22.209	1	20	2113	2132	GGAAUCUUGAUGAUGCUGCA	UGCAGCAUCAUCAGGAUUCC	Cleavage
miRBase_known_20202	sbi-miR172b;tcc-miR172a;atr-miR172;	comp65487_c0	0.5	12.681	1	20	2033	2052	GGAAUCUUGAUGAUGCUGCA	UGCAGCAUCAUCAGGAUUCC	Cleavage
miRBase_known_20202	sbi-miR172b;tcc-miR172a;atr-miR172;	comp72274_c0	3	24.241	1	20	521	540	GGAAUCUUGAUGAUGCUGCA	UGCAGCAUCAUAAGGAAUCC	Translation
miRBase_known_20202	sbi-miR172b;tcc-miR172a;atr-miR172;	comp61446_c0	3	12.666	1	20	549	568	GGAAUCUUGAUGAUGCUGCA	UUCAUCAUCAUCAGGAUUCU	Cleavage
miRBase_known_20202	sbi-miR172b;tcc-miR172a;atr-miR172;	comp73370_c0	3	18.099	1	20	1758	1777	GGAAUCUUGAUGAUGCUGCA	UGGAGUAUGAUCAAGAUUUC	Cleavage
miRBase_known_20202	sbi-miR172b;tcc-miR172a;atr-miR172;	comp75413_c0	3	17.492	1	20	1894	1913	GGAAUCUUGAUGAUGCUGCA	UGUAGCCCCAUCAGGAUUCC	Cleavage
miRBase_known_20202	sbi-miR172b;tcc-miR172a;atr-miR172;	comp66627_c0	3	16.371	1	20	2544	2563	GGAAUCUUGAUGAUGCUGCA	UGGAGAAACAUCAAGAUUCC	Cleavage
miRBase_known_20351	ahy-miR156c;far-miR156b;mdm-miR156t;mdm-miR156u;mdm-miR156v;mdm-miR156w;	comp47180_c0	0	10.825	1	21	767	787	UUGACAGAAGAGAGAGAGCAC	GUGCUCUCUCUCUUCUGUCAA	Cleavage
miRBase_known_20351	ahy-miR156c;far-miR156b;mdm-miR156t;mdm-miR156u;mdm-miR156v;mdm-miR156w;	comp55910_c0	1	18.312	1	20	832	851	UUGACAGAAGAGAGAGAGCA	UGCUCUCUCUCUUCUGUCAU	Cleavage
miRBase_known_20351	ahy-miR156c;far-miR156b;mdm-miR156t;mdm-miR156u;mdm-miR156v;mdm-miR156w;	comp25029_c0	2	24.488	1	20	653	672	UUGACAGAAGAGAGAGAGCA	UGCUCCCUCUCUUCUGUCAU	Cleavage
miRBase_known_20351	ahy-miR156c;far-miR156b;mdm-miR156t;mdm-miR156u;mdm-miR156v;mdm-miR156w;	comp52367_c0	2.5	16.917	1	20	447	466	UUGACAGAAGAGAGAGAGCA	AGCUCUCUCACUUCUGUCAG	Translation
miRBase_known_20351	ahy-miR156c;far-miR156b;mdm-miR156t;mdm-miR156u;mdm-miR156v;mdm-miR156w;	comp59428_c0	2.5	19.342	1	20	473	492	UUGACAGAAGAGAGAGAGCA	UGCUUUCUCGUUUCUGUUAA	Translation
miRBase_known_20351	ahy-miR156c;far-miR156b;mdm-miR156t;mdm-miR156u;mdm-miR156v;mdm-miR156w;	comp29591_c1	2.5	7.882	1	20	521	540	UUGACAGAAGAGAGAGAGCA	UCUUCUUUCUCUUCUGUUAA	Cleavage
miRBase_known_20351	ahy-miR156c;far-miR156b;mdm-miR156t;mdm-miR156u;mdm-miR156v;mdm-miR156w;	comp20126_c0	3	18.117	1	20	54	73	UUGACAGAAGAGAGAGAGCA	UGUUCUCUUUCUUUGGUCAA	Cleavage
miRBase_known_20351	ahy-miR156c;far-miR156b;mdm-miR156t;mdm-miR156u;mdm-miR156v;mdm-miR156w;	comp27463_c0	2.5	18.666	1	20	174	193	UUGACAGAAGAGAGAGAGCA	UGCUCUAUUUUUUUUGUCAA	Cleavage
miRBase_known_20351	ahy-miR156c;far-miR156b;mdm-miR156t;mdm-miR156u;mdm-miR156v;mdm-miR156w;	comp51910_c0	3	2.091	1	20	1250	1269	UUGACAGAAGAGAGAGAGCA	CUCUCUCUGUCUUCUGUCAA	Cleavage
miRBase_known_20351	ahy-miR156c;far-miR156b;mdm-miR156t;mdm-miR156u;mdm-miR156v;mdm-miR156w;	comp17330_c0	2.5	8.462	1	20	11	30	UUGACAGAAGAGAGAGAGCA	UGCUCUCUCUCUCCUGCCAA	Cleavage
miRBase_known_20351	ahy-miR156c;far-miR156b;mdm-miR156t;mdm-miR156u;mdm-miR156v;mdm-miR156w;	comp26992_c0	3	14.217	1	20	31	50	UUGACAGAAGAGAGAGAGCA	UGGUCUCUCUCUUCUGUUGC	Cleavage
miRBase_known_20351	ahy-miR156c;far-miR156b;mdm-miR156t;mdm-miR156u;mdm-miR156v;mdm-miR156w;	comp22567_c0	3	12.717	1	20	513	532	UUGACAGAAGAGAGAGAGCA	UGCUCCUUCUUCUCUGUCAA	Translation
miRBase_known_20351	ahy-miR156c;far-miR156b;mdm-miR156t;mdm-miR156u;mdm-miR156v;mdm-miR156w;	comp36794_c0	3	9.367	1	19	572	591	UUGACAG-AAGAGAGAGAGC	ACUCUCUCUCUUUCUGUCAA	Cleavage
miRBase_known_20351	ahy-miR156c;far-miR156b;mdm-miR156t;mdm-miR156u;mdm-miR156v;mdm-miR156w;	comp57171_c0	3	22.392	1	20	1359	1378	UUGACAGAAGAGAGAGAGCA	UUCUCUCUCUGAUCUGUCAA	Translation
miRBase_known_20351	ahy-miR156c;far-miR156b;mdm-miR156t;mdm-miR156u;mdm-miR156v;mdm-miR156w;	comp46573_c0	3	17.249	1	20	439	457	UUGACAGAAGAGAGAGAGCA	UGCU-UCUCUCUUCUGUUAG	Cleavage
miRBase_known_20351	ahy-miR156c;far-miR156b;mdm-miR156t;mdm-miR156u;mdm-miR156v;mdm-miR156w;	comp79009_c0	0	14.412	1	21	2560	2580	UUGACAGAAGAGAGAGAGCAC	GUGCUCUCUCUCUUCUGUCAA	Cleavage
miRBase_known_20351	ahy-miR156c;far-miR156b;mdm-miR156t;mdm-miR156u;mdm-miR156v;mdm-miR156w;	comp76516_c0	1	13.068	1	21	1687	1707	UUGACAGAAGAGAGAGAGCAC	GUGCUCUCUCUCUUCUGUCAU	Cleavage
miRBase_known_20351	ahy-miR156c;far-miR156b;mdm-miR156t;mdm-miR156u;mdm-miR156v;mdm-miR156w;	comp84061_c0	2	18.719	1	20	52	71	UUGACAGAAGAGAGAGAGCA	UGCUCGCUCUCUUCUGUCAU	Cleavage
miRBase_known_20351	ahy-miR156c;far-miR156b;mdm-miR156t;mdm-miR156u;mdm-miR156v;mdm-miR156w;	comp80277_c0	2.5	12.741	1	21	182	203	UUGACAG-AAGAGAGAGAGCAC	GUGCUCUCUCUUUUUCUGUCAA	Cleavage
miRBase_known_20351	ahy-miR156c;far-miR156b;mdm-miR156t;mdm-miR156u;mdm-miR156v;mdm-miR156w;	comp85708_c0	2	17.226	1	20	173	192	UUGACAGAAGAGAGAGAGCA	UUCUUUUUCUCUUCUGUCAA	Cleavage
miRBase_known_20351	ahy-miR156c;far-miR156b;mdm-miR156t;mdm-miR156u;mdm-miR156v;mdm-miR156w;	comp88657_c0	3	13.831	1	20	108	127	UUGACAGAAGAGAGAGAGCA	CCCUUUUUCUCUUCUGUCAA	Cleavage
miRBase_known_20351	ahy-miR156c;far-miR156b;mdm-miR156t;mdm-miR156u;mdm-miR156v;mdm-miR156w;	comp106442_c0	2.5	13.941	1	20	393	412	UUGACAGAAGAGAGAGAGCA	UGCUCUCUCUCUCUUGUCAU	Cleavage
miRBase_known_20351	ahy-miR156c;far-miR156b;mdm-miR156t;mdm-miR156u;mdm-miR156v;mdm-miR156w;	comp122278_c0	3	18.579	1	20	154	173	UUGACAGAAGAGAGAGAGCA	AGCUCUUUCUCUUCUGUGAA	Cleavage
miRBase_known_20351	ahy-miR156c;far-miR156b;mdm-miR156t;mdm-miR156u;mdm-miR156v;mdm-miR156w;	comp78304_c0	3	7.304	1	20	1577	1596	UUGACAGAAGAGAGAGAGCA	UGCUCUGUUUCUUCUGUUAU	Cleavage
miRBase_known_20351	ahy-miR156c;far-miR156b;mdm-miR156t;mdm-miR156u;mdm-miR156v;mdm-miR156w;	comp103964_c0	2.5	9.221	1	20	138	157	UUGACAGAAGAGAGAGAGCA	UGCUUUCUUUGUUCUGUCAG	Translation
miRBase_known_20351	ahy-miR156c;far-miR156b;mdm-miR156t;mdm-miR156u;mdm-miR156v;mdm-miR156w;	comp76593_c0	3	4.496	1	20	1179	1198	UUGACAGAAGAGAGAGAGCA	UUCUCUCUCUCUUCUGUUCA	Cleavage
miRBase_known_20351	ahy-miR156c;far-miR156b;mdm-miR156t;mdm-miR156u;mdm-miR156v;mdm-miR156w;	comp79859_c0	3	11.707	1	20	1634	1653	UUGACAGAAGAGAGAGAGCA	UGCUUUCUUCCUUCUGUUAG	Translation
miRBase_known_20351	ahy-miR156c;far-miR156b;mdm-miR156t;mdm-miR156u;mdm-miR156v;mdm-miR156w;	comp78757_c0	3	6.786	1	20	744	763	UUGACAGAAGAGAGAGAGCA	UGCUUUCGCUCUUCUAUCAA	Cleavage
miRBase_known_20351	ahy-miR156c;far-miR156b;mdm-miR156t;mdm-miR156u;mdm-miR156v;mdm-miR156w;	comp113543_c0	3	13.655	1	20	51	70	UUGACAGAAGAGAGAGAGCA	UGCUUUCUCCCUUCUGCCAA	Translation
miRBase_known_20351	ahy-miR156c;far-miR156b;mdm-miR156t;mdm-miR156u;mdm-miR156v;mdm-miR156w;	comp78410_c0	3	13.796	1	20	1207	1226	UUGACAGAAGAGAGAGAGCA	UCUUCUUUAUCUUCUGUCAA	Cleavage
miRBase_known_20351	ahy-miR156c;far-miR156b;mdm-miR156t;mdm-miR156u;mdm-miR156v;mdm-miR156w;	comp76803_c0	3	13.951	1	20	878	897	UUGACAGAAGAGAGAGAGCA	UGGUUUCUAUCUUCUGUUAA	Cleavage
miRBase_known_20351	ahy-miR156c;far-miR156b;mdm-miR156t;mdm-miR156u;mdm-miR156v;mdm-miR156w;	comp77145_c1	3	13.667	1	20	757	776	UUGACAGAAGAGAGAGAGCA	UGCUCCUCCUCUUUUGUCAA	Cleavage
miRBase_known_20351	ahy-miR156c;far-miR156b;mdm-miR156t;mdm-miR156u;mdm-miR156v;mdm-miR156w;	comp102933_c0	3	18.086	1	20	94	113	UUGACAGAAGAGAGAGAGCA	UGCUGUUUCAUUUCUGUCAA	Translation
miRBase_known_20351	ahy-miR156c;far-miR156b;mdm-miR156t;mdm-miR156u;mdm-miR156v;mdm-miR156w;	comp78038_c0	3	11.937	1	20	1405	1424	UUGACAGAAGAGAGAGAGCA	UUCUCCCCCUCUUCUGUCAA	Cleavage
miRBase_known_20351	ahy-miR156c;far-miR156b;mdm-miR156t;mdm-miR156u;mdm-miR156v;mdm-miR156w;	comp67500_c1	0	11.208	1	21	2082	2102	UUGACAGAAGAGAGAGAGCAC	GUGCUCUCUCUCUUCUGUCAA	Cleavage
miRBase_known_20351	ahy-miR156c;far-miR156b;mdm-miR156t;mdm-miR156u;mdm-miR156v;mdm-miR156w;	comp63266_c0	1	16.467	1	21	1249	1269	UUGACAGAAGAGAGAGAGCAC	GUGCUCUCUCUCUUCUGUCAU	Cleavage
miRBase_known_20351	ahy-miR156c;far-miR156b;mdm-miR156t;mdm-miR156u;mdm-miR156v;mdm-miR156w;	comp66443_c0	2	21.876	1	21	1405	1425	UUGACAGAAGAGAGAGAGCAC	GUGCUCUCUAUCUUCUGUCAU	Cleavage
miRBase_known_20351	ahy-miR156c;far-miR156b;mdm-miR156t;mdm-miR156u;mdm-miR156v;mdm-miR156w;	comp70117_c0	3	8.6	1	21	2821	2841	UUGACAGAAGAGAGAGAGCAC	GUGUUCUCUCUCUUUUCUUAA	Cleavage
miRBase_known_20351	ahy-miR156c;far-miR156b;mdm-miR156t;mdm-miR156u;mdm-miR156v;mdm-miR156w;	comp68854_c0	2.5	12.017	1	20	262	281	UUGACAGAAGAGAGAGAGCA	AGCUCUCUCUCUUCUCUCAA	Cleavage
miRBase_known_20351	ahy-miR156c;far-miR156b;mdm-miR156t;mdm-miR156u;mdm-miR156v;mdm-miR156w;	comp73798_c0	2.5	20.846	1	20	2178	2197	UUGACAGAAGAGAGAGAGCA	UGCUUUCUCUCUUCUUUCGA	Cleavage
miRBase_known_20351	ahy-miR156c;far-miR156b;mdm-miR156t;mdm-miR156u;mdm-miR156v;mdm-miR156w;	comp71717_c0	2.5	18.535	1	20	1213	1232	UUGACAGAAGAGAGAGAGCA	UGUUCUUUUUCUUUUGUUAA	Cleavage
miRBase_known_20351	ahy-miR156c;far-miR156b;mdm-miR156t;mdm-miR156u;mdm-miR156v;mdm-miR156w;	comp62300_c0	3	12.324	1	20	1383	1402	UUGACAGAAGAGAGAGAGCA	ACCUUUCUCUCUUCUGUCGA	Cleavage
miRBase_known_20351	ahy-miR156c;far-miR156b;mdm-miR156t;mdm-miR156u;mdm-miR156v;mdm-miR156w;	comp67132_c1	2.5	10.484	1	20	1476	1495	UUGACAGAAGAGAGAGAGCA	UCCUCUCUCUCUUCUGUUAU	Cleavage
miRBase_known_20351	ahy-miR156c;far-miR156b;mdm-miR156t;mdm-miR156u;mdm-miR156v;mdm-miR156w;	comp73357_c0	3	10.358	1	20	2440	2459	UUGACAGAAGAGAGAGAGCA	UGUUUUCUUUUUUCUGUUGA	Cleavage
miRBase_known_20351	ahy-miR156c;far-miR156b;mdm-miR156t;mdm-miR156u;mdm-miR156v;mdm-miR156w;	comp75235_c0	3	17.261	1	21	1224	1244	UUGACAGAAGAGAGAGAGCAC	GUGAUAUUUCUUUUCUGUCAA	Cleavage
miRBase_known_20351	ahy-miR156c;far-miR156b;mdm-miR156t;mdm-miR156u;mdm-miR156v;mdm-miR156w;	comp70346_c1	3	14.152	1	20	180	199	UUGACAGAAGAGAGAGAGCA	CUCUCUCUCUCAUCUGUCAA	Translation
miRBase_known_20351	ahy-miR156c;far-miR156b;mdm-miR156t;mdm-miR156u;mdm-miR156v;mdm-miR156w;	comp64278_c0	3	21.39	1	21	1179	1199	UUGACAGAAGAGAGAGAGCAC	GCGCUCGCUUUCUUUUGUCAA	Cleavage
miRBase_known_20351	ahy-miR156c;far-miR156b;mdm-miR156t;mdm-miR156u;mdm-miR156v;mdm-miR156w;	comp75398_c0	3	9.678	1	20	64	83	UUGACAGAAGAGAGAGAGCA	UCCUCUUUCUUUUCUGUCAU	Cleavage
miRBase_known_20351	ahy-miR156c;far-miR156b;mdm-miR156t;mdm-miR156u;mdm-miR156v;mdm-miR156w;	comp68945_c0	3	8.897	1	20	2554	2573	UUGACAGAAGAGAGAGAGCA	UUCUCUCUCUCUUCUUUUAA	Cleavage
miRBase_known_20351	ahy-miR156c;far-miR156b;mdm-miR156t;mdm-miR156u;mdm-miR156v;mdm-miR156w;	comp71714_c0	3	0.967	1	20	518	537	UUGACAGAAGAGAGAGAGCA	UUUUUUCUCUCUUUUGUUAA	Cleavage
miRBase_known_20351	ahy-miR156c;far-miR156b;mdm-miR156t;mdm-miR156u;mdm-miR156v;mdm-miR156w;	comp60999_c0	3	24.636	1	20	277	296	UUGACAGAAGAGAGAGAGCA	UGCUCUCUCUCUCCUGUUUA	Cleavage
miRBase_known_20351	ahy-miR156c;far-miR156b;mdm-miR156t;mdm-miR156u;mdm-miR156v;mdm-miR156w;	comp63746_c0	3	12.216	1	20	167	186	UUGACAGAAGAGAGAGAGCA	UUCUUCUUCUCUUCUGUCAA	Cleavage
miRBase_known_20351	ahy-miR156c;far-miR156b;mdm-miR156t;mdm-miR156u;mdm-miR156v;mdm-miR156w;	comp62926_c0	2.5	4.732	1	19	24	43	UUGACAGA-AGAGAGAGAGC	GCUCUCUCUCUCUCUGUCAG	Translation
miRBase_known_20351	ahy-miR156c;far-miR156b;mdm-miR156t;mdm-miR156u;mdm-miR156v;mdm-miR156w;	comp74509_c0	3	5.402	1	19	2286	2305	UUGACAGA-AGAGAGAGAGC	UCUCUCUCUCUCUCUGUCAA	Translation
miRBase_known_20351	ahy-miR156c;far-miR156b;mdm-miR156t;mdm-miR156u;mdm-miR156v;mdm-miR156w;	comp67939_c2	3	12.006	1	20	763	782	UUGACAGAAGAGAGAGAGCA	UGCUGCCUCCCUUCUGUCAA	Translation
miRBase_known_20508	bta-miR-26b;cfa-miR-26b;cgr-miR-26b-5p;chi-miR-26b-5p;tch-miR-26b-5p;	comp57824_c0	3	11.216	1	22	2543	2564	UUCAAGUAAUUCAGGAUAGGUU	AACUCAUCCUGAACUACUUGAG	Translation
miRBase_known_20508	bta-miR-26b;cfa-miR-26b;cgr-miR-26b-5p;chi-miR-26b-5p;tch-miR-26b-5p;	comp59085_c0	3	12.143	1	20	2229	2248	UUCAAGUAAUUCAGGAUAGG	UCUAUUUUGAAUUAUUUGAU	Cleavage
miRBase_known_20508	bta-miR-26b;cfa-miR-26b;cgr-miR-26b-5p;chi-miR-26b-5p;tch-miR-26b-5p;	comp12670_c0	2.5	14.53	1	20	363	382	UUCAAGUAAUUCAGGAUAGG	UCUGUCCUAAGUUACUUGAA	Cleavage
miRBase_known_20508	bta-miR-26b;cfa-miR-26b;cgr-miR-26b-5p;chi-miR-26b-5p;tch-miR-26b-5p;	comp58369_c0	2.5	16.557	1	20	721	741	UUCAAGUAAUUCAGG-AUAGG	CCUAUUCCUGGAUUACUUGAA	Cleavage
miRBase_known_20508	bta-miR-26b;cfa-miR-26b;cgr-miR-26b-5p;chi-miR-26b-5p;tch-miR-26b-5p;	comp53923_c0	3	14.085	1	22	802	823	UUCAAGUAAUUCAGGAUAGGUU	ACCCUGUUUUGACUUGCUUGAA	Translation
miRBase_known_20508	bta-miR-26b;cfa-miR-26b;cgr-miR-26b-5p;chi-miR-26b-5p;tch-miR-26b-5p;	comp42690_c0	2.5	12.906	1	20	1689	1708	UUCAAGUAAUUCAGGAUAGG	CUUUUCCUGAAUGACUUGAA	Cleavage
miRBase_known_20508	bta-miR-26b;cfa-miR-26b;cgr-miR-26b-5p;chi-miR-26b-5p;tch-miR-26b-5p;	comp27152_c0	3	14.17	1	20	1093	1112	UUCAAGUAAUUCAGGAUAGG	CUAGUUCUGGAUUACUUGAA	Cleavage
miRBase_known_20508	bta-miR-26b;cfa-miR-26b;cgr-miR-26b-5p;chi-miR-26b-5p;tch-miR-26b-5p;	comp52193_c0	3	16.134	1	20	1448	1467	UUCAAGUAAUUCAGGAUAGG	CCUACCCUGACUUGUUUGAA	Translation
miRBase_known_20508	bta-miR-26b;cfa-miR-26b;cgr-miR-26b-5p;chi-miR-26b-5p;tch-miR-26b-5p;	comp111280_c0	3	7.97	1	20	223	242	UUCAAGUAAUUCAGGAUAGG	CUUAUUCUAUAUUACUUGAA	Translation
miRBase_known_20508	bta-miR-26b;cfa-miR-26b;cgr-miR-26b-5p;chi-miR-26b-5p;tch-miR-26b-5p;	comp60076_c0	3	18.687	1	22	1234	1255	UUCAAGUAAUUCAGGAUAGGUU	AGUCAAUCCUGAAUUACCUGAA	Cleavage
miRBase_known_20508	bta-miR-26b;cfa-miR-26b;cgr-miR-26b-5p;chi-miR-26b-5p;tch-miR-26b-5p;	comp69971_c0	2.5	15.334	1	20	3058	3077	UUCAAGUAAUUCAGGAUAGG	CUUGUCCUGAAUUACUUUAA	Cleavage
miRBase_known_20508	bta-miR-26b;cfa-miR-26b;cgr-miR-26b-5p;chi-miR-26b-5p;tch-miR-26b-5p;	comp65587_c1	3	11.979	1	20	1863	1882	UUCAAGUAAUUCAGGAUAGG	CACAUCCUGAAUUACUUGAA	Cleavage
miRBase_known_20508	bta-miR-26b;cfa-miR-26b;cgr-miR-26b-5p;chi-miR-26b-5p;tch-miR-26b-5p;	comp62168_c0	3	9.821	1	21	737	757	UUCAAGUAAUUCAGGAUAGGU	ACCUAUACUCAAAUACUUGAA	Translation
miRBase_known_20508	bta-miR-26b;cfa-miR-26b;cgr-miR-26b-5p;chi-miR-26b-5p;tch-miR-26b-5p;	comp63410_c0	3	19.739	1	20	929	948	UUCAAGUAAUUCAGGAUAGG	UCUAUACUCAAUUGCUUGAA	Cleavage
miRBase_known_2064	ath-miR167a-5p;ath-miR167b;osa-miR167a-5p;osa-miR167b;osa-miR167c-5p;zma-miR167a-5p;zma-miR167b-5p;zma-miR167d-5p;zma-miR167c-5p;sbi-miR167a;sbi-miR167b;gma-miR167a;gma-miR167b;ptc-miR167a;ptc-miR167b;ptc-miR167c;ptc-miR167d;mtr-miR167a;tae-miR167a;bna-miR167c;vvi-miR167b;vvi-miR167d;vvi-miR167e;sly-miR167a;gma-miR167d;bra-miR167a;bra-miR167b;bra-miR167c;bra-miR167d;sbi-miR167i;bdi-miR167a;rco-mi…	comp8038_c0	2.5	22.953	1	21	28	47	UGAAGCUGCCAGCAUGAUCUA	UAGAUCAUG-UGGUAGCUUCA	Cleavage
miRBase_known_2064	ath-miR167a-5p;ath-miR167b;osa-miR167a-5p;osa-miR167b;osa-miR167c-5p;zma-miR167a-5p;zma-miR167b-5p;zma-miR167d-5p;zma-miR167c-5p;sbi-miR167a;sbi-miR167b;gma-miR167a;gma-miR167b;ptc-miR167a;ptc-miR167b;ptc-miR167c;ptc-miR167d;mtr-miR167a;tae-miR167a;bna-miR167c;vvi-miR167b;vvi-miR167d;vvi-miR167e;sly-miR167a;gma-miR167d;bra-miR167a;bra-miR167b;bra-miR167c;bra-miR167d;sbi-miR167i;bdi-miR167a;rco-mi…	comp82004_c0	0	17.202	1	20	67	86	UGAAGCUGCCAGCAUGAUCU	AGAUCAUGCUGGCAGCUUCA	Cleavage
miRBase_known_2064	ath-miR167a-5p;ath-miR167b;osa-miR167a-5p;osa-miR167b;osa-miR167c-5p;zma-miR167a-5p;zma-miR167b-5p;zma-miR167d-5p;zma-miR167c-5p;sbi-miR167a;sbi-miR167b;gma-miR167a;gma-miR167b;ptc-miR167a;ptc-miR167b;ptc-miR167c;ptc-miR167d;mtr-miR167a;tae-miR167a;bna-miR167c;vvi-miR167b;vvi-miR167d;vvi-miR167e;sly-miR167a;gma-miR167d;bra-miR167a;bra-miR167b;bra-miR167c;bra-miR167d;sbi-miR167i;bdi-miR167a;rco-mi…	comp65459_c0	3	17.038	1	20	310	329	UGAAGCUGCCAGCAUGAUCU	GGAUCAAGCUAGUAGCUUCA	Translation
miRBase_known_2064	ath-miR167a-5p;ath-miR167b;osa-miR167a-5p;osa-miR167b;osa-miR167c-5p;zma-miR167a-5p;zma-miR167b-5p;zma-miR167d-5p;zma-miR167c-5p;sbi-miR167a;sbi-miR167b;gma-miR167a;gma-miR167b;ptc-miR167a;ptc-miR167b;ptc-miR167c;ptc-miR167d;mtr-miR167a;tae-miR167a;bna-miR167c;vvi-miR167b;vvi-miR167d;vvi-miR167e;sly-miR167a;gma-miR167d;bra-miR167a;bra-miR167b;bra-miR167c;bra-miR167d;sbi-miR167i;bdi-miR167a;rco-mi…	comp74540_c0	3	19.064	1	20	3460	3479	UGAAGCUGCCAGCAUGAUCU	AGAUUGAGCUUGCAGCUUCA	Translation
miRBase_known_2064	ath-miR167a-5p;ath-miR167b;osa-miR167a-5p;osa-miR167b;osa-miR167c-5p;zma-miR167a-5p;zma-miR167b-5p;zma-miR167d-5p;zma-miR167c-5p;sbi-miR167a;sbi-miR167b;gma-miR167a;gma-miR167b;ptc-miR167a;ptc-miR167b;ptc-miR167c;ptc-miR167d;mtr-miR167a;tae-miR167a;bna-miR167c;vvi-miR167b;vvi-miR167d;vvi-miR167e;sly-miR167a;gma-miR167d;bra-miR167a;bra-miR167b;bra-miR167c;bra-miR167d;sbi-miR167i;bdi-miR167a;rco-mi…	comp75629_c1	3	21.844	1	20	3290	3309	UGAAGCUGCCAGCAUGAUCU	GGAUGAUGCUUGCAGUUUCA	Translation
miRBase_known_20642	cel-let-7-5p;hsa-let-7a-5p;cbr-let-7;mmu-let-7a-5p;rno-let-7a-5p;gga-let-7a-5p;gga-let-7j-5p;dre-let-7a;fru-let-7a;tni-let-7a;xtr-let-7a;bta-let-7a-5p;mdo-let-7a-5p;mml-let-7a-5p;cfa-let-7a;ptr-let-7a;bfl-let-7a-5p;lgi-let-7;sko-let-7;crm-let-7;ppc-let-7;eca-let-7a;ssc-let-7a;bma-let-7;tgu-let-7a-5p;ppy-let-7a;pma-let-7a;asu-let-7-5p;aca-let-7a-5p;ola-let-7a;cgr-let-7a;ccr-let-7a;ipu-let-7a;cbn-l…	comp57305_c1	2.5	13.23	1	22	268	289	UGAGGUAGUAGGUUGUAUAGUU	AGUUGUGCAACUUACUACUUCA	Cleavage
miRBase_known_20642	cel-let-7-5p;hsa-let-7a-5p;cbr-let-7;mmu-let-7a-5p;rno-let-7a-5p;gga-let-7a-5p;gga-let-7j-5p;dre-let-7a;fru-let-7a;tni-let-7a;xtr-let-7a;bta-let-7a-5p;mdo-let-7a-5p;mml-let-7a-5p;cfa-let-7a;ptr-let-7a;bfl-let-7a-5p;lgi-let-7;sko-let-7;crm-let-7;ppc-let-7;eca-let-7a;ssc-let-7a;bma-let-7;tgu-let-7a-5p;ppy-let-7a;pma-let-7a;asu-let-7-5p;aca-let-7a-5p;ola-let-7a;cgr-let-7a;ccr-let-7a;ipu-let-7a;cbn-l…	comp55537_c0	2.5	8.468	1	22	1398	1419	UGAGGUAGUAGGUUGUAUAGUU	AACUACACAAACUACUAUCUCA	Cleavage
miRBase_known_20642	cel-let-7-5p;hsa-let-7a-5p;cbr-let-7;mmu-let-7a-5p;rno-let-7a-5p;gga-let-7a-5p;gga-let-7j-5p;dre-let-7a;fru-let-7a;tni-let-7a;xtr-let-7a;bta-let-7a-5p;mdo-let-7a-5p;mml-let-7a-5p;cfa-let-7a;ptr-let-7a;bfl-let-7a-5p;lgi-let-7;sko-let-7;crm-let-7;ppc-let-7;eca-let-7a;ssc-let-7a;bma-let-7;tgu-let-7a-5p;ppy-let-7a;pma-let-7a;asu-let-7-5p;aca-let-7a-5p;ola-let-7a;cgr-let-7a;ccr-let-7a;ipu-let-7a;cbn-l…	comp38513_c0	3	13.156	1	22	318	339	UGAGGUAGUAGGUUGUAUAGUU	AUCUAUACAACCUAAUGUCUCU	Cleavage
miRBase_known_20642	cel-let-7-5p;hsa-let-7a-5p;cbr-let-7;mmu-let-7a-5p;rno-let-7a-5p;gga-let-7a-5p;gga-let-7j-5p;dre-let-7a;fru-let-7a;tni-let-7a;xtr-let-7a;bta-let-7a-5p;mdo-let-7a-5p;mml-let-7a-5p;cfa-let-7a;ptr-let-7a;bfl-let-7a-5p;lgi-let-7;sko-let-7;crm-let-7;ppc-let-7;eca-let-7a;ssc-let-7a;bma-let-7;tgu-let-7a-5p;ppy-let-7a;pma-let-7a;asu-let-7-5p;aca-let-7a-5p;ola-let-7a;cgr-let-7a;ccr-let-7a;ipu-let-7a;cbn-l…	comp122957_c0	2.5	11.211	1	22	46	67	UGAGGUAGUAGGUUGUAUAGUU	AACUAUACAACCAAUUAUCUUA	Translation
miRBase_known_20642	cel-let-7-5p;hsa-let-7a-5p;cbr-let-7;mmu-let-7a-5p;rno-let-7a-5p;gga-let-7a-5p;gga-let-7j-5p;dre-let-7a;fru-let-7a;tni-let-7a;xtr-let-7a;bta-let-7a-5p;mdo-let-7a-5p;mml-let-7a-5p;cfa-let-7a;ptr-let-7a;bfl-let-7a-5p;lgi-let-7;sko-let-7;crm-let-7;ppc-let-7;eca-let-7a;ssc-let-7a;bma-let-7;tgu-let-7a-5p;ppy-let-7a;pma-let-7a;asu-let-7-5p;aca-let-7a-5p;ola-let-7a;cgr-let-7a;ccr-let-7a;ipu-let-7a;cbn-l…	comp89405_c0	2.5	9.756	1	22	522	543	UGAGGUAGUAGGUUGUAUAGUU	AUUUAUGCAACUUACUACCUCC	Cleavage
miRBase_known_20642	cel-let-7-5p;hsa-let-7a-5p;cbr-let-7;mmu-let-7a-5p;rno-let-7a-5p;gga-let-7a-5p;gga-let-7j-5p;dre-let-7a;fru-let-7a;tni-let-7a;xtr-let-7a;bta-let-7a-5p;mdo-let-7a-5p;mml-let-7a-5p;cfa-let-7a;ptr-let-7a;bfl-let-7a-5p;lgi-let-7;sko-let-7;crm-let-7;ppc-let-7;eca-let-7a;ssc-let-7a;bma-let-7;tgu-let-7a-5p;ppy-let-7a;pma-let-7a;asu-let-7-5p;aca-let-7a-5p;ola-let-7a;cgr-let-7a;ccr-let-7a;ipu-let-7a;cbn-l…	comp85261_c0	3	13.223	1	20	379	398	UGAGGUAGUAGGUUGUAUAG	UUAUACAACCUAUUGCAUCA	Cleavage
miRBase_known_20642	cel-let-7-5p;hsa-let-7a-5p;cbr-let-7;mmu-let-7a-5p;rno-let-7a-5p;gga-let-7a-5p;gga-let-7j-5p;dre-let-7a;fru-let-7a;tni-let-7a;xtr-let-7a;bta-let-7a-5p;mdo-let-7a-5p;mml-let-7a-5p;cfa-let-7a;ptr-let-7a;bfl-let-7a-5p;lgi-let-7;sko-let-7;crm-let-7;ppc-let-7;eca-let-7a;ssc-let-7a;bma-let-7;tgu-let-7a-5p;ppy-let-7a;pma-let-7a;asu-let-7-5p;aca-let-7a-5p;ola-let-7a;cgr-let-7a;ccr-let-7a;ipu-let-7a;cbn-l…	comp78334_c0	3	13.522	1	22	1449	1470	UGAGGUAGUAGGUUGUAUAGUU	AUCUAGACAUCCUGCUAUCUCA	Cleavage
miRBase_known_20642	cel-let-7-5p;hsa-let-7a-5p;cbr-let-7;mmu-let-7a-5p;rno-let-7a-5p;gga-let-7a-5p;gga-let-7j-5p;dre-let-7a;fru-let-7a;tni-let-7a;xtr-let-7a;bta-let-7a-5p;mdo-let-7a-5p;mml-let-7a-5p;cfa-let-7a;ptr-let-7a;bfl-let-7a-5p;lgi-let-7;sko-let-7;crm-let-7;ppc-let-7;eca-let-7a;ssc-let-7a;bma-let-7;tgu-let-7a-5p;ppy-let-7a;pma-let-7a;asu-let-7-5p;aca-let-7a-5p;ola-let-7a;cgr-let-7a;ccr-let-7a;ipu-let-7a;cbn-l…	comp82542_c0	3	7.403	1	21	414	433	UGAGGUAGUAGGUUGUAUAGU	ACUAUACAAACUA-UACCUCA	Cleavage
miRBase_known_20642	cel-let-7-5p;hsa-let-7a-5p;cbr-let-7;mmu-let-7a-5p;rno-let-7a-5p;gga-let-7a-5p;gga-let-7j-5p;dre-let-7a;fru-let-7a;tni-let-7a;xtr-let-7a;bta-let-7a-5p;mdo-let-7a-5p;mml-let-7a-5p;cfa-let-7a;ptr-let-7a;bfl-let-7a-5p;lgi-let-7;sko-let-7;crm-let-7;ppc-let-7;eca-let-7a;ssc-let-7a;bma-let-7;tgu-let-7a-5p;ppy-let-7a;pma-let-7a;asu-let-7-5p;aca-let-7a-5p;ola-let-7a;cgr-let-7a;ccr-let-7a;ipu-let-7a;cbn-l…	comp89448_c0	3	14.988	1	21	128	147	UGAGGUAGUAGGUUGUAUAGU	GCUAU-CAAUUUACUACCUCA	Cleavage
miRBase_known_20642	cel-let-7-5p;hsa-let-7a-5p;cbr-let-7;mmu-let-7a-5p;rno-let-7a-5p;gga-let-7a-5p;gga-let-7j-5p;dre-let-7a;fru-let-7a;tni-let-7a;xtr-let-7a;bta-let-7a-5p;mdo-let-7a-5p;mml-let-7a-5p;cfa-let-7a;ptr-let-7a;bfl-let-7a-5p;lgi-let-7;sko-let-7;crm-let-7;ppc-let-7;eca-let-7a;ssc-let-7a;bma-let-7;tgu-let-7a-5p;ppy-let-7a;pma-let-7a;asu-let-7-5p;aca-let-7a-5p;ola-let-7a;cgr-let-7a;ccr-let-7a;ipu-let-7a;cbn-l…	comp129739_c0	3	13.465	1	20	50	69	UGAGGUAGUAGGUUGUAUAG	CUCAACACCCUACUACCUCA	Cleavage
miRBase_known_20642	cel-let-7-5p;hsa-let-7a-5p;cbr-let-7;mmu-let-7a-5p;rno-let-7a-5p;gga-let-7a-5p;gga-let-7j-5p;dre-let-7a;fru-let-7a;tni-let-7a;xtr-let-7a;bta-let-7a-5p;mdo-let-7a-5p;mml-let-7a-5p;cfa-let-7a;ptr-let-7a;bfl-let-7a-5p;lgi-let-7;sko-let-7;crm-let-7;ppc-let-7;eca-let-7a;ssc-let-7a;bma-let-7;tgu-let-7a-5p;ppy-let-7a;pma-let-7a;asu-let-7-5p;aca-let-7a-5p;ola-let-7a;cgr-let-7a;ccr-let-7a;ipu-let-7a;cbn-l…	comp73888_c0	3	11.283	1	22	1396	1417	UGAGGUAGUAGGUUGUAUAGUU	AACUAUAUAAUUUACUAGCUCA	Cleavage
miRBase_known_20642	cel-let-7-5p;hsa-let-7a-5p;cbr-let-7;mmu-let-7a-5p;rno-let-7a-5p;gga-let-7a-5p;gga-let-7j-5p;dre-let-7a;fru-let-7a;tni-let-7a;xtr-let-7a;bta-let-7a-5p;mdo-let-7a-5p;mml-let-7a-5p;cfa-let-7a;ptr-let-7a;bfl-let-7a-5p;lgi-let-7;sko-let-7;crm-let-7;ppc-let-7;eca-let-7a;ssc-let-7a;bma-let-7;tgu-let-7a-5p;ppy-let-7a;pma-let-7a;asu-let-7-5p;aca-let-7a-5p;ola-let-7a;cgr-let-7a;ccr-let-7a;ipu-let-7a;cbn-l…	comp71926_c1	3	11.632	1	22	158	179	UGAGGUAGUAGGUUGUAUAGUU	AAUUAUGCAACUUGCUACUUCG	Cleavage
miRBase_known_20642	cel-let-7-5p;hsa-let-7a-5p;cbr-let-7;mmu-let-7a-5p;rno-let-7a-5p;gga-let-7a-5p;gga-let-7j-5p;dre-let-7a;fru-let-7a;tni-let-7a;xtr-let-7a;bta-let-7a-5p;mdo-let-7a-5p;mml-let-7a-5p;cfa-let-7a;ptr-let-7a;bfl-let-7a-5p;lgi-let-7;sko-let-7;crm-let-7;ppc-let-7;eca-let-7a;ssc-let-7a;bma-let-7;tgu-let-7a-5p;ppy-let-7a;pma-let-7a;asu-let-7-5p;aca-let-7a-5p;ola-let-7a;cgr-let-7a;ccr-let-7a;ipu-let-7a;cbn-l…	comp70075_c0	3	11.187	1	22	3540	3561	UGAGGUAGUAGGUUGUAUAGUU	GAUUAUACCACCUAUUGCUUCA	Cleavage
miRBase_known_20642	cel-let-7-5p;hsa-let-7a-5p;cbr-let-7;mmu-let-7a-5p;rno-let-7a-5p;gga-let-7a-5p;gga-let-7j-5p;dre-let-7a;fru-let-7a;tni-let-7a;xtr-let-7a;bta-let-7a-5p;mdo-let-7a-5p;mml-let-7a-5p;cfa-let-7a;ptr-let-7a;bfl-let-7a-5p;lgi-let-7;sko-let-7;crm-let-7;ppc-let-7;eca-let-7a;ssc-let-7a;bma-let-7;tgu-let-7a-5p;ppy-let-7a;pma-let-7a;asu-let-7-5p;aca-let-7a-5p;ola-let-7a;cgr-let-7a;ccr-let-7a;ipu-let-7a;cbn-l…	comp65097_c0	3	13.654	1	22	1207	1228	UGAGGUAGUAGGUUGUAUAGUU	AACUAUACAUUCUUCUACUUCA	Translation
miRBase_known_20642	cel-let-7-5p;hsa-let-7a-5p;cbr-let-7;mmu-let-7a-5p;rno-let-7a-5p;gga-let-7a-5p;gga-let-7j-5p;dre-let-7a;fru-let-7a;tni-let-7a;xtr-let-7a;bta-let-7a-5p;mdo-let-7a-5p;mml-let-7a-5p;cfa-let-7a;ptr-let-7a;bfl-let-7a-5p;lgi-let-7;sko-let-7;crm-let-7;ppc-let-7;eca-let-7a;ssc-let-7a;bma-let-7;tgu-let-7a-5p;ppy-let-7a;pma-let-7a;asu-let-7-5p;aca-let-7a-5p;ola-let-7a;cgr-let-7a;ccr-let-7a;ipu-let-7a;cbn-l…	comp62005_c0	3	11.396	1	21	187	207	UGAGGUAGUAGGUUGUAUAGU	GUUAUACAACCUGCAACUUCA	Cleavage
miRBase_known_20642	cel-let-7-5p;hsa-let-7a-5p;cbr-let-7;mmu-let-7a-5p;rno-let-7a-5p;gga-let-7a-5p;gga-let-7j-5p;dre-let-7a;fru-let-7a;tni-let-7a;xtr-let-7a;bta-let-7a-5p;mdo-let-7a-5p;mml-let-7a-5p;cfa-let-7a;ptr-let-7a;bfl-let-7a-5p;lgi-let-7;sko-let-7;crm-let-7;ppc-let-7;eca-let-7a;ssc-let-7a;bma-let-7;tgu-let-7a-5p;ppy-let-7a;pma-let-7a;asu-let-7-5p;aca-let-7a-5p;ola-let-7a;cgr-let-7a;ccr-let-7a;ipu-let-7a;cbn-l…	comp69105_c0	3	10.992	1	22	1300	1321	UGAGGUAGUAGGUUGUAUAGUU	AUUUAUACAACCUAUUAUUUUG	Cleavage
miRBase_known_20642	cel-let-7-5p;hsa-let-7a-5p;cbr-let-7;mmu-let-7a-5p;rno-let-7a-5p;gga-let-7a-5p;gga-let-7j-5p;dre-let-7a;fru-let-7a;tni-let-7a;xtr-let-7a;bta-let-7a-5p;mdo-let-7a-5p;mml-let-7a-5p;cfa-let-7a;ptr-let-7a;bfl-let-7a-5p;lgi-let-7;sko-let-7;crm-let-7;ppc-let-7;eca-let-7a;ssc-let-7a;bma-let-7;tgu-let-7a-5p;ppy-let-7a;pma-let-7a;asu-let-7-5p;aca-let-7a-5p;ola-let-7a;cgr-let-7a;ccr-let-7a;ipu-let-7a;cbn-l…	comp75890_c0	3	18.459	1	21	1457	1477	UGAGGUAGUAGGUUGUAUAGU	ACGACACAACCUGCUACCUUA	Cleavage
miRBase_known_20642	cel-let-7-5p;hsa-let-7a-5p;cbr-let-7;mmu-let-7a-5p;rno-let-7a-5p;gga-let-7a-5p;gga-let-7j-5p;dre-let-7a;fru-let-7a;tni-let-7a;xtr-let-7a;bta-let-7a-5p;mdo-let-7a-5p;mml-let-7a-5p;cfa-let-7a;ptr-let-7a;bfl-let-7a-5p;lgi-let-7;sko-let-7;crm-let-7;ppc-let-7;eca-let-7a;ssc-let-7a;bma-let-7;tgu-let-7a-5p;ppy-let-7a;pma-let-7a;asu-let-7-5p;aca-let-7a-5p;ola-let-7a;cgr-let-7a;ccr-let-7a;ipu-let-7a;cbn-l…	comp65212_c1	3	17.272	1	20	537	556	UGAGGUAGUAGGUUGUAUAG	UUGUACAUCCUGCUACUUCA	Cleavage
miRBase_known_20661	ccl-miR167a;ctr-miR167;ccl-miR167b;gma-miR167g;bdi-miR167c-5p;bdi-miR167d-5p;mes-miR167d;mes-miR167e;mes-miR167f;bdi-miR167e-5p;ppe-miR167c;cpa-miR167d;bdi-miR167g;ata-miR167b-5p;ata-miR167d-5p;	comp8038_c0	2.5	22.953	1	21	28	47	UGAAGCUGCCAGCAUGAUCUG	UAGAUCAUG-UGGUAGCUUCA	Cleavage
miRBase_known_20661	ccl-miR167a;ctr-miR167;ccl-miR167b;gma-miR167g;bdi-miR167c-5p;bdi-miR167d-5p;mes-miR167d;mes-miR167e;mes-miR167f;bdi-miR167e-5p;ppe-miR167c;cpa-miR167d;bdi-miR167g;ata-miR167b-5p;ata-miR167d-5p;	comp82004_c0	0	17.202	1	21	66	86	UGAAGCUGCCAGCAUGAUCUG	CAGAUCAUGCUGGCAGCUUCA	Cleavage
miRBase_known_20661	ccl-miR167a;ctr-miR167;ccl-miR167b;gma-miR167g;bdi-miR167c-5p;bdi-miR167d-5p;mes-miR167d;mes-miR167e;mes-miR167f;bdi-miR167e-5p;ppe-miR167c;cpa-miR167d;bdi-miR167g;ata-miR167b-5p;ata-miR167d-5p;	comp65459_c0	3	17.038	1	20	310	329	UGAAGCUGCCAGCAUGAUCU	GGAUCAAGCUAGUAGCUUCA	Translation
miRBase_known_20661	ccl-miR167a;ctr-miR167;ccl-miR167b;gma-miR167g;bdi-miR167c-5p;bdi-miR167d-5p;mes-miR167d;mes-miR167e;mes-miR167f;bdi-miR167e-5p;ppe-miR167c;cpa-miR167d;bdi-miR167g;ata-miR167b-5p;ata-miR167d-5p;	comp74540_c0	3	19.064	1	20	3460	3479	UGAAGCUGCCAGCAUGAUCU	AGAUUGAGCUUGCAGCUUCA	Translation
miRBase_known_20661	ccl-miR167a;ctr-miR167;ccl-miR167b;gma-miR167g;bdi-miR167c-5p;bdi-miR167d-5p;mes-miR167d;mes-miR167e;mes-miR167f;bdi-miR167e-5p;ppe-miR167c;cpa-miR167d;bdi-miR167g;ata-miR167b-5p;ata-miR167d-5p;	comp75629_c1	3	21.844	1	20	3290	3309	UGAAGCUGCCAGCAUGAUCU	GGAUGAUGCUUGCAGUUUCA	Translation
miRBase_known_20682	osa-miR159c;	comp18130_c0	1	22.028	1	21	54	74	AUUGGAUUGAAGGGAGCUCCA	UGGAGCUCCCUUCAAUCCAAG	Cleavage
miRBase_known_20682	osa-miR159c;	comp1178_c0	2.5	13.55	1	21	208	228	AUUGGAUUGAAGGGAGCUCCA	UGGUGCUACCUUCAAUCUAAU	Cleavage
miRBase_known_20682	osa-miR159c;	comp18433_c0	3	22.123	1	20	109	128	AUUGGAUUGAAGGGAGCUCC	GGAGCUUCCUUUGGUCCAAA	Cleavage
miRBase_known_20682	osa-miR159c;	comp56018_c0	3	18.09	1	20	476	495	AUUGGAUUGAAGGGAGCUCC	GGAGCUCUCUUCAGUCUGAG	Cleavage
miRBase_known_20682	osa-miR159c;	comp112286_c0	2.5	13.113	1	20	48	67	AUUGGAUUGAAGGGAGCUCC	GGAGCUCCUUUUAAUUCAAA	Cleavage
miRBase_known_20682	osa-miR159c;	comp104483_c0	3	14.35	1	21	119	139	AUUGGAUUGAAGGGAGCUCCA	UUGGUUUCCCUUCAAUCCAAU	Cleavage
miRBase_known_20682	osa-miR159c;	comp70644_c0	1.5	23.161	1	21	1850	1870	AUUGGAUUGAAGGGAGCUCCA	UGGAGCUCCCUUCACUCCAAU	Cleavage
miRBase_known_20682	osa-miR159c;	comp70373_c0	2	13.99	1	21	1512	1532	AUUGGAUUGAAGGGAGCUCCA	UAGAGCUCCCUUCAAUCCAAA	Cleavage
miRBase_known_20682	osa-miR159c;	comp75658_c0	3	19.141	1	21	1323	1343	AUUGGAUUGAAGGGAGCUCCA	UGGAGCUCUUUUCAAACCAGU	Cleavage
miRBase_known_20682	osa-miR159c;	comp74114_c0	3	15.273	1	21	647	667	AUUGGAUUGAAGGGAGCUCCA	UGGAGUUACUUUCAAUCCAAG	Cleavage
miRBase_known_20682	osa-miR159c;	comp64840_c0	3	13.557	1	21	1334	1354	AUUGGAUUGAAGGGAGCUCCA	UGAAGUCUCCUUCAAUCCAAU	Cleavage
miRBase_known_20682	osa-miR159c;	comp73804_c0	3	20.682	1	20	1834	1853	AUUGGAUUGAAGGGAGCUCC	GGGGUACCCUUCAGUCCAGU	Cleavage
miRBase_known_20682	osa-miR159c;	comp71229_c0	3	16.473	1	20	1312	1331	AUUGGAUUGAAGGGAGCUCC	GGGGGACCCUUCAGUCCAAU	Cleavage
miRBase_known_20741	mdm-miR535d;ppe-miR535b;	comp5474_c0	3	11.288	1	21	25	45	UGACGACGAGAGAGAGCACGC	GUGUGCUCUUUCUCGUCUUCG	Cleavage
miRBase_known_20741	mdm-miR535d;ppe-miR535b;	comp44682_c0	2.5	23.814	1	20	1295	1314	UGACGACGAGAGAGAGCACG	CGUUCUCUCUCUCGUUGUCU	Cleavage
miRBase_known_20741	mdm-miR535d;ppe-miR535b;	comp2158_c0	3	11.451	1	20	500	519	UGACGACGAGAGAGAGCACG	UGGGCUCUCUCUUGUUGUUA	Cleavage
miRBase_known_20741	mdm-miR535d;ppe-miR535b;	comp73388_c0	1.5	12.202	1	21	16	36	UGACGACGAGAGAGAGCACGC	GCGUGCUCUUUCUUGUUGUCA	Cleavage
miRBase_known_20741	mdm-miR535d;ppe-miR535b;	comp64894_c0	3	17.963	1	20	2177	2196	UGACGACGAGAGAGAGCACG	CGUGCUCUUCCUCGCCGUCA	Translation
miRBase_known_20741	mdm-miR535d;ppe-miR535b;	comp75010_c0	3	7.931	1	20	169	188	UGACGACGAGAGAGAGCACG	CCUCCUCUCUCUCGUUGUCG	Cleavage
miRBase_known_20776	mdm-miR482a-5p;	comp12068_c0	2.5	12.435	1	21	104	124	AGGAAUGGGCUGUUUGGGAAG	CUUAUCAAACAGCUCAUUUCU	Cleavage
miRBase_known_20776	mdm-miR482a-5p;	comp59635_c0	2.5	21.323	1	21	856	876	AGGAAUGGGCUGUUUGGGAAG	UUUCUUGAAGAGCCCAUUCCU	Cleavage
miRBase_known_20776	mdm-miR482a-5p;	comp9371_c0	2.5	14.841	1	20	672	691	AGGAAUGGGCUGUUUGGGAA	UUCCCUAACAGCUUAUUCUU	Cleavage
miRBase_known_20776	mdm-miR482a-5p;	comp55628_c0	3	18.236	1	22	820	841	AGGAAUGGGCUGUUUGGGAAGA	UGUUUUUGAACAGCACAUUCCU	Cleavage
miRBase_known_20776	mdm-miR482a-5p;	comp53219_c0	3	22.076	1	20	172	191	AGGAAUGGGCUGUUUGGGAA	UUUCAAAACAGCCCGUUUUU	Cleavage
miRBase_known_20776	mdm-miR482a-5p;	comp6862_c0	2.5	9.226	1	22	187	207	AGGAAUGGGCUGUUUGGGAAGA	UAUUCCCAAAC-GUCCAUUCCU	Translation
miRBase_known_20776	mdm-miR482a-5p;	comp58014_c0	3	11.903	1	20	785	804	AGGAAUGGGCUGUUUGGGAA	UUCCCAAAAUGCUCAUUCUU	Translation
miRBase_known_20776	mdm-miR482a-5p;	comp126655_c0	3	18.61	1	22	252	273	AGGAAUGGGCUGUUUGGGAAGA	UCUUCCCAAAUAGCUCUUUUCU	Cleavage
miRBase_known_20776	mdm-miR482a-5p;	comp76925_c0	2.5	6.87	1	21	201	221	AGGAAUGGGCUGUUUGGGAAG	CUUUCCAAACAGUCUAUUCCG	Cleavage
miRBase_known_20776	mdm-miR482a-5p;	comp80087_c0	2.5	17.704	1	21	533	553	AGGAAUGGGCUGUUUGGGAAG	CUUCUCAAGCAGUUUAUUCCU	Cleavage
miRBase_known_20776	mdm-miR482a-5p;	comp128577_c0	3	9.715	1	22	50	71	AGGAAUGGGCUGUUUGGGAAGA	UUUUCCCAAAAAGCCCAUUUUA	Cleavage
miRBase_known_20776	mdm-miR482a-5p;	comp117411_c0	2.5	11.882	1	20	246	265	AGGAAUGGGCUGUUUGGGAA	AUCCCAAGCAGCUCAUUUCU	Cleavage
miRBase_known_20776	mdm-miR482a-5p;	comp76408_c0	3	9.509	1	22	99	120	AGGAAUGGGCUGUUUGGGAAGA	UCUAUCCAAACAGCACAUUUCU	Cleavage
miRBase_known_20776	mdm-miR482a-5p;	comp78742_c0	3	20.227	1	22	3415	3436	AGGAAUGGGCUGUUUGGGAAGA	UCUUCCCAACGAGCCCAUUUUU	Cleavage
miRBase_known_20776	mdm-miR482a-5p;	comp103858_c0	3	9.25	1	22	187	208	AGGAAUGGGCUGUUUGGGAAGA	UUUUACCAAACAUUCCAUUUCU	Translation
miRBase_known_20776	mdm-miR482a-5p;	comp108128_c0	3	16.522	1	20	223	242	AGGAAUGGGCUGUUUGGGAA	GUUCCAAAUGGCCCAUUCUU	Cleavage
miRBase_known_20776	mdm-miR482a-5p;	comp79006_c0	3	10.386	1	21	1790	1810	AGGAAUGGGCUGUUUGGGAAG	CUUCACAAAUUGCCCAUUCUU	Translation
miRBase_known_20776	mdm-miR482a-5p;	comp118313_c0	3	9.404	1	22	77	98	AGGAAUGGGCUGUUUGGGAAGA	UAUUUUUAAACAUCCCAUUCUU	Translation
miRBase_known_20776	mdm-miR482a-5p;	comp112234_c0	3	6.314	1	20	129	148	AGGAAUGGGCUGUUUGGGAA	UUCAUAAGCAGCCCAUUUUU	Cleavage
miRBase_known_20776	mdm-miR482a-5p;	comp72379_c0	2	20.517	1	22	414	435	AGGAAUGGGCUGUUUGGGAAGA	UCUUCCCAAACCUCCCAUUCCU	Translation
miRBase_known_20776	mdm-miR482a-5p;	comp60785_c0	3	16.04	1	22	81	102	AGGAAUGGGCUGUUUGGGAAGA	UCUUCACAACCAGCCCAUUCCC	Cleavage
miRBase_known_20776	mdm-miR482a-5p;	comp64581_c0	2.5	18.838	1	21	891	911	AGGAAUGGGCUGUUUGGGAAG	UUUCUUGAGCAGCCCAUUUCU	Cleavage
miRBase_known_20776	mdm-miR482a-5p;	comp65280_c0	2.5	23.121	1	21	827	847	AGGAAUGGGCUGUUUGGGAAG	UUUCUUCAGCAGCCCAUUCCU	Cleavage
miRBase_known_20776	mdm-miR482a-5p;	comp62969_c0	3	23.066	1	21	1527	1547	AGGAAUGGGCUGUUUGGGAAG	UUUUCCGAGCAGUUCAUUUCU	Cleavage
miRBase_known_20776	mdm-miR482a-5p;	comp72048_c0	3	18.528	1	22	4636	4657	AGGAAUGGGCUGUUUGGGAAGA	UAUUCUCGAGCAGCCAAUUCCU	Cleavage
miRBase_known_20776	mdm-miR482a-5p;	comp72117_c0	3	13.806	1	20	256	275	AGGAAUGGGCUGUUUGGGAA	UUUCCAAAUAGUCCAAUCCU	Cleavage
miRBase_known_20776	mdm-miR482a-5p;	comp60000_c0	3	22.245	1	21	563	583	AGGAAUGGGCUGUUUGGGAAG	UUUCCCAAGCACCCUGUUCUU	Translation
miRBase_known_20776	mdm-miR482a-5p;	comp62265_c0	2.5	13.256	1	22	206	227	AGGAAUGGGCUGUUUGGGAAGA	UGUUCCAAGACAGGCCAUUCCU	Translation
miRBase_known_20776	mdm-miR482a-5p;	comp71503_c0	2.5	17.552	1	20	888	907	AGGAAUGGGCUGUUUGGGAA	UUUCCAAAAACCCCAUUCCU	Translation
miRBase_known_20776	mdm-miR482a-5p;	comp67545_c0	3	13.829	1	20	344	363	AGGAAUGGGCUGUUUGGGAA	UACACAAGCAGCCCAUUUCU	Cleavage
miRBase_known_20776	mdm-miR482a-5p;	comp75726_c1	3	9.858	1	20	191	210	AGGAAUGGGCUGUUUGGGAA	UUUCCAACCGACCCAUUCCU	Translation
miRBase_known_20815	ppt-miR319c;ppt-miR319d-3p;ppt-miR319e;	comp18433_c0	2.5	22.123	1	21	108	128	CUUGGACUGAAGGGAGCUCCC	GGGAGCUUCCUUUGGUCCAAA	Cleavage
miRBase_known_20815	ppt-miR319c;ppt-miR319d-3p;ppt-miR319e;	comp18130_c0	1.5	22.028	1	20	55	74	CUUGGACUGAAGGGAGCUCC	GGAGCUCCCUUCAAUCCAAG	Cleavage
miRBase_known_20815	ppt-miR319c;ppt-miR319d-3p;ppt-miR319e;	comp56018_c0	1.5	18.09	1	20	476	495	CUUGGACUGAAGGGAGCUCC	GGAGCUCUCUUCAGUCUGAG	Cleavage
miRBase_known_20815	ppt-miR319c;ppt-miR319d-3p;ppt-miR319e;	comp55448_c0	2.5	19.241	1	21	346	366	CUUGGACUGAAGGGAGCUCCC	GGGAGCUCUCUUGAGUCUGAG	Translation
miRBase_known_20815	ppt-miR319c;ppt-miR319d-3p;ppt-miR319e;	comp58928_c0	2.5	19.592	1	21	321	341	CUUGGACUGAAGGGAGCUCCC	GGCAGCUCCUUUCAGUCCGGG	Cleavage
miRBase_known_20815	ppt-miR319c;ppt-miR319d-3p;ppt-miR319e;	comp40842_c0	3	23.612	1	20	73	92	CUUGGACUGAAGGGAGCUCC	GGAGCUCCUUGCAGUCGAAG	Translation
miRBase_known_20815	ppt-miR319c;ppt-miR319d-3p;ppt-miR319e;	comp122549_c0	2.5	15.776	1	20	20	39	CUUGGACUGAAGGGAGCUCC	GGAGCUGCCGUCGGUCCAAG	Translation
miRBase_known_20815	ppt-miR319c;ppt-miR319d-3p;ppt-miR319e;	comp70644_c0	2.5	23.161	1	20	1851	1870	CUUGGACUGAAGGGAGCUCC	GGAGCUCCCUUCACUCCAAU	Cleavage
miRBase_known_20815	ppt-miR319c;ppt-miR319d-3p;ppt-miR319e;	comp65513_c0	3	21.168	1	20	576	595	CUUGGACUGAAGGGAGCUCC	GGAGCUUCCAUUGGUCCAGG	Translation
miRBase_known_20815	ppt-miR319c;ppt-miR319d-3p;ppt-miR319e;	comp71843_c0	3	17.202	1	20	188	207	CUUGGACUGAAGGGAGCUCC	GGACCUCUCUUUGGUUCAAG	Cleavage
miRBase_known_20834	hsa-miR-22-3p;mmu-miR-22-3p;rno-miR-22-3p;age-miR-22;ppa-miR-22;lca-miR-22;mml-miR-22;ppy-miR-22;ptr-miR-22;sla-miR-22;lla-miR-22;mne-miR-22;xtr-miR-22-3p;oan-miR-22-3p;gga-miR-22-3p;cfa-miR-22;eca-miR-22;ssc-miR-22-3p;cgr-miR-22-3p;aja-miR-22;tch-miR-22-3p;oha-miR-22a;	comp19044_c0	2.5	11.633	1	22	1090	1111	AAGCUGCCAGUUGAAGAACUGU	GCAGAUCUUCAAUUGGUGGCUU	Cleavage
miRBase_known_20834	hsa-miR-22-3p;mmu-miR-22-3p;rno-miR-22-3p;age-miR-22;ppa-miR-22;lca-miR-22;mml-miR-22;ppy-miR-22;ptr-miR-22;sla-miR-22;lla-miR-22;mne-miR-22;xtr-miR-22-3p;oan-miR-22-3p;gga-miR-22-3p;cfa-miR-22;eca-miR-22;ssc-miR-22-3p;cgr-miR-22-3p;aja-miR-22;tch-miR-22-3p;oha-miR-22a;	comp46153_c0	2.5	16.533	1	22	106	127	AAGCUGCCAGUUGAAGAACUGU	GCUGUUCUAUAACUGGCAGCUU	Cleavage
miRBase_known_20834	hsa-miR-22-3p;mmu-miR-22-3p;rno-miR-22-3p;age-miR-22;ppa-miR-22;lca-miR-22;mml-miR-22;ppy-miR-22;ptr-miR-22;sla-miR-22;lla-miR-22;mne-miR-22;xtr-miR-22-3p;oan-miR-22-3p;gga-miR-22-3p;cfa-miR-22;eca-miR-22;ssc-miR-22-3p;cgr-miR-22-3p;aja-miR-22;tch-miR-22-3p;oha-miR-22a;	comp30935_c0	3	24.961	1	22	462	483	AAGCUGCCAGUUGAAGAACUGU	GUGGUUUUUCUACUGGUGGCUU	Cleavage
miRBase_known_20834	hsa-miR-22-3p;mmu-miR-22-3p;rno-miR-22-3p;age-miR-22;ppa-miR-22;lca-miR-22;mml-miR-22;ppy-miR-22;ptr-miR-22;sla-miR-22;lla-miR-22;mne-miR-22;xtr-miR-22-3p;oan-miR-22-3p;gga-miR-22-3p;cfa-miR-22;eca-miR-22;ssc-miR-22-3p;cgr-miR-22-3p;aja-miR-22;tch-miR-22-3p;oha-miR-22a;	comp41415_c0	3	19.452	1	20	923	942	AAGCUGCCAGUUGAAGAACU	UGUUCUUCAAUUGGAAGCUU	Cleavage
miRBase_known_20834	hsa-miR-22-3p;mmu-miR-22-3p;rno-miR-22-3p;age-miR-22;ppa-miR-22;lca-miR-22;mml-miR-22;ppy-miR-22;ptr-miR-22;sla-miR-22;lla-miR-22;mne-miR-22;xtr-miR-22-3p;oan-miR-22-3p;gga-miR-22-3p;cfa-miR-22;eca-miR-22;ssc-miR-22-3p;cgr-miR-22-3p;aja-miR-22;tch-miR-22-3p;oha-miR-22a;	comp31657_c0	3	20.064	1	20	3	22	AAGCUGCCAGUUGAAGAACU	AGCUCUUCAAUUGGUGGUUU	Cleavage
miRBase_known_20834	hsa-miR-22-3p;mmu-miR-22-3p;rno-miR-22-3p;age-miR-22;ppa-miR-22;lca-miR-22;mml-miR-22;ppy-miR-22;ptr-miR-22;sla-miR-22;lla-miR-22;mne-miR-22;xtr-miR-22-3p;oan-miR-22-3p;gga-miR-22-3p;cfa-miR-22;eca-miR-22;ssc-miR-22-3p;cgr-miR-22-3p;aja-miR-22;tch-miR-22-3p;oha-miR-22a;	comp56784_c0	3	14.288	1	20	1330	1349	AAGCUGCCAGUUGAAGAACU	AGCUCUUCAAUUGGUGGUUU	Cleavage
miRBase_known_20834	hsa-miR-22-3p;mmu-miR-22-3p;rno-miR-22-3p;age-miR-22;ppa-miR-22;lca-miR-22;mml-miR-22;ppy-miR-22;ptr-miR-22;sla-miR-22;lla-miR-22;mne-miR-22;xtr-miR-22-3p;oan-miR-22-3p;gga-miR-22-3p;cfa-miR-22;eca-miR-22;ssc-miR-22-3p;cgr-miR-22-3p;aja-miR-22;tch-miR-22-3p;oha-miR-22a;	comp56558_c0	3	19.567	1	20	416	435	AAGCUGCCAGUUGAAGAACU	ACUUUGUCAGCUGGCAGCUU	Cleavage
miRBase_known_20834	hsa-miR-22-3p;mmu-miR-22-3p;rno-miR-22-3p;age-miR-22;ppa-miR-22;lca-miR-22;mml-miR-22;ppy-miR-22;ptr-miR-22;sla-miR-22;lla-miR-22;mne-miR-22;xtr-miR-22-3p;oan-miR-22-3p;gga-miR-22-3p;cfa-miR-22;eca-miR-22;ssc-miR-22-3p;cgr-miR-22-3p;aja-miR-22;tch-miR-22-3p;oha-miR-22a;	comp86521_c0	2.5	12.764	1	21	1	21	AAGCUGCCAGUUGAAGAACUG	CAGAUCUUCAAUUGGUGGCUU	Cleavage
miRBase_known_20834	hsa-miR-22-3p;mmu-miR-22-3p;rno-miR-22-3p;age-miR-22;ppa-miR-22;lca-miR-22;mml-miR-22;ppy-miR-22;ptr-miR-22;sla-miR-22;lla-miR-22;mne-miR-22;xtr-miR-22-3p;oan-miR-22-3p;gga-miR-22-3p;cfa-miR-22;eca-miR-22;ssc-miR-22-3p;cgr-miR-22-3p;aja-miR-22;tch-miR-22-3p;oha-miR-22a;	comp121853_c0	2.5	16.156	1	21	201	221	AAGCUGCCAGUUGAAGAACUG	UAAUUCUUCAGCAGGCAGCUU	Translation
miRBase_known_20834	hsa-miR-22-3p;mmu-miR-22-3p;rno-miR-22-3p;age-miR-22;ppa-miR-22;lca-miR-22;mml-miR-22;ppy-miR-22;ptr-miR-22;sla-miR-22;lla-miR-22;mne-miR-22;xtr-miR-22-3p;oan-miR-22-3p;gga-miR-22-3p;cfa-miR-22;eca-miR-22;ssc-miR-22-3p;cgr-miR-22-3p;aja-miR-22;tch-miR-22-3p;oha-miR-22a;	comp72291_c0	1	11.431	1	22	1133	1154	AAGCUGCCAGUUGAAGAACUGU	GCAGUUCUUCAAUUGGCGGCUU	Cleavage
miRBase_known_20834	hsa-miR-22-3p;mmu-miR-22-3p;rno-miR-22-3p;age-miR-22;ppa-miR-22;lca-miR-22;mml-miR-22;ppy-miR-22;ptr-miR-22;sla-miR-22;lla-miR-22;mne-miR-22;xtr-miR-22-3p;oan-miR-22-3p;gga-miR-22-3p;cfa-miR-22;eca-miR-22;ssc-miR-22-3p;cgr-miR-22-3p;aja-miR-22;tch-miR-22-3p;oha-miR-22a;	comp75833_c0	3	16.082	1	22	935	956	AAGCUGCCAGUUGAAGAACUGU	ACAGCUUUUCACCUGGCAGUUU	Translation
miRBase_known_20834	hsa-miR-22-3p;mmu-miR-22-3p;rno-miR-22-3p;age-miR-22;ppa-miR-22;lca-miR-22;mml-miR-22;ppy-miR-22;ptr-miR-22;sla-miR-22;lla-miR-22;mne-miR-22;xtr-miR-22-3p;oan-miR-22-3p;gga-miR-22-3p;cfa-miR-22;eca-miR-22;ssc-miR-22-3p;cgr-miR-22-3p;aja-miR-22;tch-miR-22-3p;oha-miR-22a;	comp74101_c0	3	20.168	1	22	203	223	AAGCUGCCAGUUGAAGAACUGU	GCAGAUCUUCAA-UGGCAGCUU	Translation
miRBase_known_2088	osa-miR393a;sbi-miR393a;mtr-miR393a;ptc-miR393a-5p;ptc-miR393b-5p;ptc-miR393c;mtr-miR393b-5p;bna-miR393;vvi-miR393b;gma-miR393a;vvi-miR393a;sbi-miR393b;rco-miR393;tcc-miR393b;bdi-miR393a;bdi-miR393b-5p;lus-miR393a;lus-miR393b;lus-miR393c;lus-miR393d;cme-miR393a;cme-miR393b;cme-miR393c;ppe-miR393b;	comp58739_c0	2	19.985	1	20	1766	1785	UCCAAAGGGAUCGCAUUGAU	GACAAUGCGAUCCCUUUGGA	Cleavage
miRBase_known_2088	osa-miR393a;sbi-miR393a;mtr-miR393a;ptc-miR393a-5p;ptc-miR393b-5p;ptc-miR393c;mtr-miR393b-5p;bna-miR393;vvi-miR393b;gma-miR393a;vvi-miR393a;sbi-miR393b;rco-miR393;tcc-miR393b;bdi-miR393a;bdi-miR393b-5p;lus-miR393a;lus-miR393b;lus-miR393c;lus-miR393d;cme-miR393a;cme-miR393b;cme-miR393c;ppe-miR393b;	comp39951_c0	2.5	14.299	1	21	163	183	UCCAAAGGGAUCGCAUUGAUC	GAUCAAUGCUCUUCCUUUGGA	Translation
miRBase_known_2088	osa-miR393a;sbi-miR393a;mtr-miR393a;ptc-miR393a-5p;ptc-miR393b-5p;ptc-miR393c;mtr-miR393b-5p;bna-miR393;vvi-miR393b;gma-miR393a;vvi-miR393a;sbi-miR393b;rco-miR393;tcc-miR393b;bdi-miR393a;bdi-miR393b-5p;lus-miR393a;lus-miR393b;lus-miR393c;lus-miR393d;cme-miR393a;cme-miR393b;cme-miR393c;ppe-miR393b;	comp45050_c0	2.5	19.401	1	20	653	672	UCCAAAGGGAUCGCAUUGAU	GUCAAUUUGAUUCCUUUGGA	Cleavage
miRBase_known_2088	osa-miR393a;sbi-miR393a;mtr-miR393a;ptc-miR393a-5p;ptc-miR393b-5p;ptc-miR393c;mtr-miR393b-5p;bna-miR393;vvi-miR393b;gma-miR393a;vvi-miR393a;sbi-miR393b;rco-miR393;tcc-miR393b;bdi-miR393a;bdi-miR393b-5p;lus-miR393a;lus-miR393b;lus-miR393c;lus-miR393d;cme-miR393a;cme-miR393b;cme-miR393c;ppe-miR393b;	comp15833_c0	3	15.367	1	20	546	565	UCCAAAGGGAUCGCAUUGAU	AGCUAUGCGAUACCUUUGGA	Translation
miRBase_known_2088	osa-miR393a;sbi-miR393a;mtr-miR393a;ptc-miR393a-5p;ptc-miR393b-5p;ptc-miR393c;mtr-miR393b-5p;bna-miR393;vvi-miR393b;gma-miR393a;vvi-miR393a;sbi-miR393b;rco-miR393;tcc-miR393b;bdi-miR393a;bdi-miR393b-5p;lus-miR393a;lus-miR393b;lus-miR393c;lus-miR393d;cme-miR393a;cme-miR393b;cme-miR393c;ppe-miR393b;	comp51572_c0	3	14.403	1	20	924	943	UCCAAAGGGAUCGCAUUGAU	AUCAAGGCUACCCCUUUGGA	Translation
miRBase_known_2088	osa-miR393a;sbi-miR393a;mtr-miR393a;ptc-miR393a-5p;ptc-miR393b-5p;ptc-miR393c;mtr-miR393b-5p;bna-miR393;vvi-miR393b;gma-miR393a;vvi-miR393a;sbi-miR393b;rco-miR393;tcc-miR393b;bdi-miR393a;bdi-miR393b-5p;lus-miR393a;lus-miR393b;lus-miR393c;lus-miR393d;cme-miR393a;cme-miR393b;cme-miR393c;ppe-miR393b;	comp124359_c0	3	9.073	1	20	18	37	UCCAAAGGGAUCGCAUUGAU	AUCAAUGUAAUCCAUUUGGA	Cleavage
miRBase_known_2088	osa-miR393a;sbi-miR393a;mtr-miR393a;ptc-miR393a-5p;ptc-miR393b-5p;ptc-miR393c;mtr-miR393b-5p;bna-miR393;vvi-miR393b;gma-miR393a;vvi-miR393a;sbi-miR393b;rco-miR393;tcc-miR393b;bdi-miR393a;bdi-miR393b-5p;lus-miR393a;lus-miR393b;lus-miR393c;lus-miR393d;cme-miR393a;cme-miR393b;cme-miR393c;ppe-miR393b;	comp99731_c0	3	19.776	1	20	76	95	UCCAAAGGGAUCGCAUUGAU	AUCAAUGAAAUUUCUUUGGA	Cleavage
miRBase_known_2088	osa-miR393a;sbi-miR393a;mtr-miR393a;ptc-miR393a-5p;ptc-miR393b-5p;ptc-miR393c;mtr-miR393b-5p;bna-miR393;vvi-miR393b;gma-miR393a;vvi-miR393a;sbi-miR393b;rco-miR393;tcc-miR393b;bdi-miR393a;bdi-miR393b-5p;lus-miR393a;lus-miR393b;lus-miR393c;lus-miR393d;cme-miR393a;cme-miR393b;cme-miR393c;ppe-miR393b;	comp72820_c0	1	21.503	1	20	2575	2594	UCCAAAGGGAUCGCAUUGAU	AACAAUGCGAUCCCUUUGGA	Cleavage
miRBase_known_2088	osa-miR393a;sbi-miR393a;mtr-miR393a;ptc-miR393a-5p;ptc-miR393b-5p;ptc-miR393c;mtr-miR393b-5p;bna-miR393;vvi-miR393b;gma-miR393a;vvi-miR393a;sbi-miR393b;rco-miR393;tcc-miR393b;bdi-miR393a;bdi-miR393b-5p;lus-miR393a;lus-miR393b;lus-miR393c;lus-miR393d;cme-miR393a;cme-miR393b;cme-miR393c;ppe-miR393b;	comp71764_c0	3	13.768	1	20	635	654	UCCAAAGGGAUCGCAUUGAU	AUCAGUUUGAUUUCUUUGGA	Cleavage
miRBase_known_2088	osa-miR393a;sbi-miR393a;mtr-miR393a;ptc-miR393a-5p;ptc-miR393b-5p;ptc-miR393c;mtr-miR393b-5p;bna-miR393;vvi-miR393b;gma-miR393a;vvi-miR393a;sbi-miR393b;rco-miR393;tcc-miR393b;bdi-miR393a;bdi-miR393b-5p;lus-miR393a;lus-miR393b;lus-miR393c;lus-miR393d;cme-miR393a;cme-miR393b;cme-miR393c;ppe-miR393b;	comp66329_c0	3	16.947	1	20	324	343	UCCAAAGGGAUCGCAUUGAU	AUCAAGGUGAGCUCUUUGGA	Translation
miRBase_known_2088	osa-miR393a;sbi-miR393a;mtr-miR393a;ptc-miR393a-5p;ptc-miR393b-5p;ptc-miR393c;mtr-miR393b-5p;bna-miR393;vvi-miR393b;gma-miR393a;vvi-miR393a;sbi-miR393b;rco-miR393;tcc-miR393b;bdi-miR393a;bdi-miR393b-5p;lus-miR393a;lus-miR393b;lus-miR393c;lus-miR393d;cme-miR393a;cme-miR393b;cme-miR393c;ppe-miR393b;	comp73508_c0	3	23.304	1	20	5392	5411	UCCAAAGGGAUCGCAUUGAU	AUCAAUGAUAUCUCUUUGGG	Cleavage
miRBase_known_2088	osa-miR393a;sbi-miR393a;mtr-miR393a;ptc-miR393a-5p;ptc-miR393b-5p;ptc-miR393c;mtr-miR393b-5p;bna-miR393;vvi-miR393b;gma-miR393a;vvi-miR393a;sbi-miR393b;rco-miR393;tcc-miR393b;bdi-miR393a;bdi-miR393b-5p;lus-miR393a;lus-miR393b;lus-miR393c;lus-miR393d;cme-miR393a;cme-miR393b;cme-miR393c;ppe-miR393b;	comp69367_c0	3	15.195	1	20	1515	1534	UCCAAAGGGAUCGCAUUGAU	AUAAAUGAGAACCCUUUGGA	Translation
miRBase_known_20894	hsa-miR-26a-5p;mmu-miR-26a-5p;rno-miR-26a-5p;dre-miR-26a-5p;ssc-miR-26a;ptr-miR-26a;ggo-miR-26a;ppy-miR-26a;lla-miR-26a;mne-miR-26a;mml-miR-26a-5p;ppa-miR-26a;fru-miR-26;tni-miR-26;bta-miR-26a;oan-miR-26-5p;cfa-miR-26a;eca-miR-26a;tgu-miR-26-5p;pma-miR-26a-5p;ccr-miR-26a;ipu-miR-26a;oar-miR-26a;ssa-miR-26a-5p;chi-miR-26a-5p;tch-miR-26a-5p;oha-miR-26-5p;	comp41669_c0	3	18.494	1	22	495	517	UUCAAGUAAUCCA-GGAUAGGCU	AGCCUGUCCAUGGAUUGCUUGAA	Cleavage
miRBase_known_20894	hsa-miR-26a-5p;mmu-miR-26a-5p;rno-miR-26a-5p;dre-miR-26a-5p;ssc-miR-26a;ptr-miR-26a;ggo-miR-26a;ppy-miR-26a;lla-miR-26a;mne-miR-26a;mml-miR-26a-5p;ppa-miR-26a;fru-miR-26;tni-miR-26;bta-miR-26a;oan-miR-26-5p;cfa-miR-26a;eca-miR-26a;tgu-miR-26-5p;pma-miR-26a-5p;ccr-miR-26a;ipu-miR-26a;oar-miR-26a;ssa-miR-26a-5p;chi-miR-26a-5p;tch-miR-26a-5p;oha-miR-26-5p;	comp58369_c0	2	16.557	1	20	721	741	UUCAAGUAAUCCAGG-AUAGG	CCUAUUCCUGGAUUACUUGAA	Cleavage
miRBase_known_20894	hsa-miR-26a-5p;mmu-miR-26a-5p;rno-miR-26a-5p;dre-miR-26a-5p;ssc-miR-26a;ptr-miR-26a;ggo-miR-26a;ppy-miR-26a;lla-miR-26a;mne-miR-26a;mml-miR-26a-5p;ppa-miR-26a;fru-miR-26;tni-miR-26;bta-miR-26a;oan-miR-26-5p;cfa-miR-26a;eca-miR-26a;tgu-miR-26-5p;pma-miR-26a-5p;ccr-miR-26a;ipu-miR-26a;oar-miR-26a;ssa-miR-26a-5p;chi-miR-26a-5p;tch-miR-26a-5p;oha-miR-26-5p;	comp59552_c0	3	19.551	1	22	413	434	UUCAAGUAAUCCAGGAUAGGCU	AUUCUAUCUUGGAUUAGUUGGA	Cleavage
miRBase_known_20894	hsa-miR-26a-5p;mmu-miR-26a-5p;rno-miR-26a-5p;dre-miR-26a-5p;ssc-miR-26a;ptr-miR-26a;ggo-miR-26a;ppy-miR-26a;lla-miR-26a;mne-miR-26a;mml-miR-26a-5p;ppa-miR-26a;fru-miR-26;tni-miR-26;bta-miR-26a;oan-miR-26-5p;cfa-miR-26a;eca-miR-26a;tgu-miR-26-5p;pma-miR-26a-5p;ccr-miR-26a;ipu-miR-26a;oar-miR-26a;ssa-miR-26a-5p;chi-miR-26a-5p;tch-miR-26a-5p;oha-miR-26-5p;	comp27152_c0	2.5	14.17	1	20	1093	1112	UUCAAGUAAUCCAGGAUAGG	CUAGUUCUGGAUUACUUGAA	Cleavage
miRBase_known_20894	hsa-miR-26a-5p;mmu-miR-26a-5p;rno-miR-26a-5p;dre-miR-26a-5p;ssc-miR-26a;ptr-miR-26a;ggo-miR-26a;ppy-miR-26a;lla-miR-26a;mne-miR-26a;mml-miR-26a-5p;ppa-miR-26a;fru-miR-26;tni-miR-26;bta-miR-26a;oan-miR-26-5p;cfa-miR-26a;eca-miR-26a;tgu-miR-26-5p;pma-miR-26a-5p;ccr-miR-26a;ipu-miR-26a;oar-miR-26a;ssa-miR-26a-5p;chi-miR-26a-5p;tch-miR-26a-5p;oha-miR-26-5p;	comp25193_c0	3	24.499	1	20	221	240	UUCAAGUAAUCCAGGAUAGG	CCUAUCCUGGAAUGCUUGCA	Translation
miRBase_known_20894	hsa-miR-26a-5p;mmu-miR-26a-5p;rno-miR-26a-5p;dre-miR-26a-5p;ssc-miR-26a;ptr-miR-26a;ggo-miR-26a;ppy-miR-26a;lla-miR-26a;mne-miR-26a;mml-miR-26a-5p;ppa-miR-26a;fru-miR-26;tni-miR-26;bta-miR-26a;oan-miR-26-5p;cfa-miR-26a;eca-miR-26a;tgu-miR-26-5p;pma-miR-26a-5p;ccr-miR-26a;ipu-miR-26a;oar-miR-26a;ssa-miR-26a-5p;chi-miR-26a-5p;tch-miR-26a-5p;oha-miR-26-5p;	comp49016_c0	3	14.008	1	20	89	107	UUCAAGUAAUCCAGGAUAGG	CCUUUCCUGG-UUACUUGAA	Translation
miRBase_known_20894	hsa-miR-26a-5p;mmu-miR-26a-5p;rno-miR-26a-5p;dre-miR-26a-5p;ssc-miR-26a;ptr-miR-26a;ggo-miR-26a;ppy-miR-26a;lla-miR-26a;mne-miR-26a;mml-miR-26a-5p;ppa-miR-26a;fru-miR-26;tni-miR-26;bta-miR-26a;oan-miR-26-5p;cfa-miR-26a;eca-miR-26a;tgu-miR-26-5p;pma-miR-26a-5p;ccr-miR-26a;ipu-miR-26a;oar-miR-26a;ssa-miR-26a-5p;chi-miR-26a-5p;tch-miR-26a-5p;oha-miR-26-5p;	comp111280_c0	3	7.97	1	20	223	242	UUCAAGUAAUCCAGGAUAGG	CUUAUUCUAUAUUACUUGAA	Translation
miRBase_known_20894	hsa-miR-26a-5p;mmu-miR-26a-5p;rno-miR-26a-5p;dre-miR-26a-5p;ssc-miR-26a;ptr-miR-26a;ggo-miR-26a;ppy-miR-26a;lla-miR-26a;mne-miR-26a;mml-miR-26a-5p;ppa-miR-26a;fru-miR-26;tni-miR-26;bta-miR-26a;oan-miR-26-5p;cfa-miR-26a;eca-miR-26a;tgu-miR-26-5p;pma-miR-26a-5p;ccr-miR-26a;ipu-miR-26a;oar-miR-26a;ssa-miR-26a-5p;chi-miR-26a-5p;tch-miR-26a-5p;oha-miR-26-5p;	comp69801_c0	3	12.489	1	22	459	480	UUCAAGUAAUCCAGGAUAGGCU	GGCUUCUCCUUGAUUGCUUGAA	Cleavage
miRBase_known_20894	hsa-miR-26a-5p;mmu-miR-26a-5p;rno-miR-26a-5p;dre-miR-26a-5p;ssc-miR-26a;ptr-miR-26a;ggo-miR-26a;ppy-miR-26a;lla-miR-26a;mne-miR-26a;mml-miR-26a-5p;ppa-miR-26a;fru-miR-26;tni-miR-26;bta-miR-26a;oan-miR-26-5p;cfa-miR-26a;eca-miR-26a;tgu-miR-26-5p;pma-miR-26a-5p;ccr-miR-26a;ipu-miR-26a;oar-miR-26a;ssa-miR-26a-5p;chi-miR-26a-5p;tch-miR-26a-5p;oha-miR-26-5p;	comp71121_c0	3	19.24	1	20	1253	1272	UUCAAGUAAUCCAGGAUAGG	CCUCUCCUGGAUUGCUUUAA	Cleavage
miRBase_known_20913	ath-miR390a-5p;ath-miR390b-5p;osa-miR390-5p;ptc-miR390a;ptc-miR390b;ptc-miR390c;ptc-miR390d-5p;ppt-miR390a;ppt-miR390b;mtr-miR390;ghr-miR390a;ghr-miR390b;ghr-miR390c;bna-miR390a;bna-miR390b;bna-miR390c;vvi-miR390;gma-miR390a-5p;sbi-miR390;zma-miR390a-5p;zma-miR390b-5p;csi-miR390;rco-miR390a;rco-miR390b;aly-miR390a-5p;aly-miR390b-5p;tcc-miR390a;tcc-miR390b;bdi-miR390a-5p;cme-miR390b;lus-miR390a;lu…	comp40612_c0	2	15.417	1	21	225	245	AAGCUCAGGAGGGAUAGCGCC	GGUGCUAUCCUUGCUGAGCUU	Translation
miRBase_known_20913	ath-miR390a-5p;ath-miR390b-5p;osa-miR390-5p;ptc-miR390a;ptc-miR390b;ptc-miR390c;ptc-miR390d-5p;ppt-miR390a;ppt-miR390b;mtr-miR390;ghr-miR390a;ghr-miR390b;ghr-miR390c;bna-miR390a;bna-miR390b;bna-miR390c;vvi-miR390;gma-miR390a-5p;sbi-miR390;zma-miR390a-5p;zma-miR390b-5p;csi-miR390;rco-miR390a;rco-miR390b;aly-miR390a-5p;aly-miR390b-5p;tcc-miR390a;tcc-miR390b;bdi-miR390a-5p;cme-miR390b;lus-miR390a;lu…	comp53176_c0	3	6.078	1	20	749	768	AAGCUCAGGAGGGAUAGCGC	CUGUUAUUCCUUCUGAGCUU	Cleavage
miRBase_known_20913	ath-miR390a-5p;ath-miR390b-5p;osa-miR390-5p;ptc-miR390a;ptc-miR390b;ptc-miR390c;ptc-miR390d-5p;ppt-miR390a;ppt-miR390b;mtr-miR390;ghr-miR390a;ghr-miR390b;ghr-miR390c;bna-miR390a;bna-miR390b;bna-miR390c;vvi-miR390;gma-miR390a-5p;sbi-miR390;zma-miR390a-5p;zma-miR390b-5p;csi-miR390;rco-miR390a;rco-miR390b;aly-miR390a-5p;aly-miR390b-5p;tcc-miR390a;tcc-miR390b;bdi-miR390a-5p;cme-miR390b;lus-miR390a;lu…	comp82835_c0	2	12.097	1	21	207	227	AAGCUCAGGAGGGAUAGCGCC	GGCGAUAUCUCUUCUGAGCUU	Cleavage
miRBase_known_20913	ath-miR390a-5p;ath-miR390b-5p;osa-miR390-5p;ptc-miR390a;ptc-miR390b;ptc-miR390c;ptc-miR390d-5p;ppt-miR390a;ppt-miR390b;mtr-miR390;ghr-miR390a;ghr-miR390b;ghr-miR390c;bna-miR390a;bna-miR390b;bna-miR390c;vvi-miR390;gma-miR390a-5p;sbi-miR390;zma-miR390a-5p;zma-miR390b-5p;csi-miR390;rco-miR390a;rco-miR390b;aly-miR390a-5p;aly-miR390b-5p;tcc-miR390a;tcc-miR390b;bdi-miR390a-5p;cme-miR390b;lus-miR390a;lu…	comp83459_c0	3	22.014	1	21	1826	1846	AAGCUCAGGAGGGAUAGCGCC	GGCGUUAUCCCACCUGAGUUG	Translation
miRBase_known_20913	ath-miR390a-5p;ath-miR390b-5p;osa-miR390-5p;ptc-miR390a;ptc-miR390b;ptc-miR390c;ptc-miR390d-5p;ppt-miR390a;ppt-miR390b;mtr-miR390;ghr-miR390a;ghr-miR390b;ghr-miR390c;bna-miR390a;bna-miR390b;bna-miR390c;vvi-miR390;gma-miR390a-5p;sbi-miR390;zma-miR390a-5p;zma-miR390b-5p;csi-miR390;rco-miR390a;rco-miR390b;aly-miR390a-5p;aly-miR390b-5p;tcc-miR390a;tcc-miR390b;bdi-miR390a-5p;cme-miR390b;lus-miR390a;lu…	comp76804_c0	3	14.39	1	21	1218	1238	AAGCUCAGGAGGGAUAGCGCC	GGCGCCAUCCCUCUGGAGCUU	Cleavage
miRBase_known_20913	ath-miR390a-5p;ath-miR390b-5p;osa-miR390-5p;ptc-miR390a;ptc-miR390b;ptc-miR390c;ptc-miR390d-5p;ppt-miR390a;ppt-miR390b;mtr-miR390;ghr-miR390a;ghr-miR390b;ghr-miR390c;bna-miR390a;bna-miR390b;bna-miR390c;vvi-miR390;gma-miR390a-5p;sbi-miR390;zma-miR390a-5p;zma-miR390b-5p;csi-miR390;rco-miR390a;rco-miR390b;aly-miR390a-5p;aly-miR390b-5p;tcc-miR390a;tcc-miR390b;bdi-miR390a-5p;cme-miR390b;lus-miR390a;lu…	comp78695_c2	2.5	13.175	1	20	280	299	AAGCUCAGGAGGGAUAGCGC	GCGUUUUCUCUUCUGAGCUU	Cleavage
miRBase_known_20913	ath-miR390a-5p;ath-miR390b-5p;osa-miR390-5p;ptc-miR390a;ptc-miR390b;ptc-miR390c;ptc-miR390d-5p;ppt-miR390a;ppt-miR390b;mtr-miR390;ghr-miR390a;ghr-miR390b;ghr-miR390c;bna-miR390a;bna-miR390b;bna-miR390c;vvi-miR390;gma-miR390a-5p;sbi-miR390;zma-miR390a-5p;zma-miR390b-5p;csi-miR390;rco-miR390a;rco-miR390b;aly-miR390a-5p;aly-miR390b-5p;tcc-miR390a;tcc-miR390b;bdi-miR390a-5p;cme-miR390b;lus-miR390a;lu…	comp78307_c0	2.5	21.858	1	20	2994	3013	AAGCUCAGGAGGGAUAGCGC	GCACUAUUCCUCCUGGGUUU	Cleavage
[truncated: 2,267 more rows]

## Sheet: Target genes function
Table S4. Predicted targets for known and novel miRNAs, and the functional annotations and expression levels for targets.
unigene	RPKM_10DAF	RPKM_30DAF	RPKM_50DAF	RPKM_60DAF	RPKM_70DAF	Name	Definition	Length	Swissprot_des	Cdd_des	Trembl_des	NR_des	PFAM_des	GO	EC	KO	Pathway
[truncated: 1,466 more rows]
