# Supplementary material for: Integrated mRNA and miRNA transcriptome reveal a cross-talk between developing response and hormone signaling for the seed kernels of Siberian apricot
Source: Sci Rep. 2016 Oct 20;6:35675. doi: 10.1038/srep35675 (PMC5071837; doi:10.1038/srep35675)
Supplement: Supplementary Table S4 [file srep35675-s5.xls]

## Sheet: 30-10DAF
Table S6. The differential expression miRNAs in 30/10 DAF, 60/10 DAF and 60/30 DAF.
ID	Synonym	30DAF_TPM	10DAF_TPM	FoldChange_Log2	Pvalue	Qvalue
miRBase_known_11644	gma-miR156q;gma-miR156s;	1274.46	4.9944	-7.99536	0.0099079	1
miRBase_known_17674	gma-miR156k;gma-miR156n;gma-miR156o;	1177.13	5.99328	-7.61771	0.0130335	1
miRBase_known_10013	bna-miR156a;rco-miR156a;rco-miR156b;rco-miR156c;rco-miR156d;hvu-miR156a;tae-miR156;ssp-miR156;ssl-miR156;hvu-miR156b;	1116.53	8.98992	-6.9565	0.020884	1
miRBase_known_21302	ath-miR156a-5p;ath-miR156b-5p;ath-miR156c-5p;ath-miR156d-5p;ath-miR156e;ath-miR156f-5p;osa-miR156a;osa-miR156b-5p;osa-miR156c-5p;osa-miR156d;osa-miR156e;osa-miR156f-5p;osa-miR156g-5p;osa-miR156h-5p;osa-miR156i;osa-miR156j-5p;zma-miR156d-5p;zma-miR156f-5p;zma-miR156g-5p;zma-miR156b-5p;zma-miR156c;zma-miR156e-5p;zma-miR156a-5p;zma-miR156h-5p;zma-miR156i-5p;sbi-miR156a;sbi-miR156c;sbi-miR156b;sof-mi…	976.962	7.99104	-6.93378	0.0215703	1
miRBase_known_2106	cme-miR156j;	1296.5	10.9877	-6.88259	0.0215073	1
miRBase_known_5492	ama-miR156;	1077.96	12.9854	-6.37527	0.0319322	1
miRBase_known_5595	ppe-miR395a-3p;ppe-miR395b-3p;	1403.01	16.981	-6.36846	0.0310043	1
miRBase_known_21421	ath-miR395b;ath-miR395c;ath-miR395f;aly-miR395b-3p;aly-miR395f-3p;aly-miR395h-3p;bna-miR395d;bna-miR395e;bna-miR395f;	405.843	6.99216	-5.85904	0.0464675	1
miRBase_known_8180	gma-miR403a;gma-miR403b;	172.621	2.99664	-5.84812	0.0472293	1
miRBase_known_17625	ppe-miR482a-3p;	6552.26	113.872	-5.8465	0.0338702	1
miRBase_known_16000	ath-miR403-3p;ptc-miR403a;ptc-miR403b;ptc-miR403c-3p;vvi-miR403a;vvi-miR403b;vvi-miR403c;vvi-miR403d;vvi-miR403e;vvi-miR403f;rco-miR403a;rco-miR403b;aly-miR403a-3p;csi-miR403;tcc-miR403a;tcc-miR403b;bna-miR403;htu-miR403a;htu-miR403b;htu-miR403c;htu-miR403d;htu-miR403e;har-miR403a;hpe-miR403a;mdm-miR403a;mdm-miR403b;mes-miR403a;mes-miR403b;ptc-miR403d;aly-miR403b-3p;ppe-miR403;bra-miR403-3p;	11615.2	213.76	-5.76388	0.0312471	1
miRBase_known_19821	ctr-miR171;ppe-miR171h;mdm-miR171a;mdm-miR171b;	934.725	0	#NAME?	0.00187104	1
miRBase_known_18600	stu-miR156g-3p;sly-miR156e-3p;	238.731	0	#NAME?	0.00659817	1
scaffold_6_contig_256_34267	scaffold_6_contig_256_34267;	42.2371	0	#NAME?	0.0438538	1
miRBase_known_6065	stu-miR530;ppe-miR530;	451.753	0	#NAME?	0.00376629	1
miRBase_known_5740	mtr-miR156c-3p;	233.222	0	#NAME?	0.00673573	1
scaffold_1_contig_329_6229	scaffold_1_contig_329_6229;	77.1286	0	#NAME?	0.0204734	1
scaffold_3_contig_223_19013	scaffold_3_contig_223_19013;	60.6011	0	#NAME?	0.0274302	1
scaffold_6_contig_184_32877	scaffold_6_contig_184_32877;	0	21.9754	Inf	0.037317	1
miRBase_known_20202	sbi-miR172b;tcc-miR172a;atr-miR172;	0	19.9776	Inf	0.0424417	1
miRBase_known_18748	lus-miR397a;bdi-miR397b-5p;	0	22.9742	Inf	0.0351538	1
scaffold_6_contig_93_31101	scaffold_6_contig_93_31101;	0	22.9742	Inf	0.0351538	1
scaffold_5_contig_68_27188	scaffold_5_contig_68_27188;	0	19.9776	Inf	0.0424417	1
miRBase_known_11682	gma-miR396b-3p;mtr-miR396a-3p;gma-miR396k-3p;	0	37.9574	Inf	0.0186188	1
miRBase_known_1038	ath-miR399f;ptc-miR399b;bna-miR399a;vvi-miR399e;rco-miR399b;rco-miR399c;aly-miR399a-3p;aly-miR399h-3p;csi-miR399a;tcc-miR399b;tcc-miR399d;bna-miR399b;lus-miR399a;lus-miR399c;lus-miR399e;cme-miR399c;mes-miR399b;mes-miR399c;mes-miR399d;mes-miR399g;bdi-miR399d;	0	25.9709	Inf	0.0298815	1
miRBase_known_18522	csi-miR172c;	3.67279	54.9384	3.90287	0.0475602	1
miRBase_known_14004	ppe-miR6284;	1.8364	51.9418	4.82195	0.0305497	1
miRBase_known_2415	gma-miR172d;gma-miR172e;	1.8364	70.9205	5.27125	0.0220282	1
miRBase_known_12816	bra-miR164e-5p;	3.67279	312.65	6.41153	0.00880426	1
miRBase_known_18726	ath-miR164a;ath-miR164b-5p;osa-miR164a;osa-miR164b;osa-miR164f;zma-miR164a-5p;zma-miR164d-5p;zma-miR164b-5p;zma-miR164c-5p;sbi-miR164a;ptc-miR164a;ptc-miR164b;ptc-miR164c;ptc-miR164d;ptc-miR164e;mtr-miR164a;mtr-miR164b;mtr-miR164c;tae-miR164;bna-miR164a;vvi-miR164a;vvi-miR164c;vvi-miR164d;gma-miR164a;bra-miR164a;sbi-miR164d;sbi-miR164e;zma-miR164g-5p;csi-miR164;ctr-miR164;rco-miR164a;rco-miR164b;…	3.67279	315.646	6.42529	0.00872252	1

## Sheet: 60-10DAF
Table S6. The differential expression miRNAs in 30/10 DAF, 60/10 DAF and 60/30 DAF.
ID	Synonym	60DAF_TPM	10DAF_TPM	FoldChange_Log2	Pvalue	Qvalue
miRBase_known_19821	ctr-miR171;ppe-miR171h;mdm-miR171a;mdm-miR171b;	527.179	0	#NAME?	0.0392483	1
miRBase_known_6065	stu-miR530;ppe-miR530;	540.759	0	#NAME?	0.0386915	1
miRBase_known_17674	gma-miR156k;gma-miR156n;gma-miR156o;	5359.44	5.99328	-9.80452	0.0447201	1
miRBase_known_11644	gma-miR156q;gma-miR156s;	6473.06	4.9944	-10.3399	0.0376248	1
miRBase_known_18726	ath-miR164a;ath-miR164b-5p;osa-miR164a;osa-miR164b;osa-miR164f;zma-miR164a-5p;zma-miR164d-5p;zma-miR164b-5p;zma-miR164c-5p;sbi-miR164a;ptc-miR164a;ptc-miR164b;ptc-miR164c;ptc-miR164d;ptc-miR164e;mtr-miR164a;mtr-miR164b;mtr-miR164c;tae-miR164;bna-miR164a;vvi-miR164a;vvi-miR164c;vvi-miR164d;gma-miR164a;bra-miR164a;sbi-miR164d;sbi-miR164e;zma-miR164g-5p;csi-miR164;ctr-miR164;rco-miR164a;rco-miR164b;…	1.23461	315.646	7.99811	0.042934	1

## Sheet: 60-30DAF
Table S5. The differential expression miRNAs in 30/10 DAF, 60/10 DAF and 60/30 DAF.
ID	Synonym	60DAF_TPM	30DAF_TPM	FoldChange_Log2	Pvalue	Qvalue
miRBase_known_11892	gga-miR-10b-5p;ggo-miR-10b;mne-miR-10b;ppa-miR-10b;xtr-miR-10b;oan-miR-10b-5p;ssc-miR-10b;tgu-miR-10a-5p;aca-miR-10b-5p;ola-miR-10b;cgr-miR-10b-5p;ccr-miR-10b;ipu-miR-10b;ssa-miR-10b-5p;chi-miR-10b-5p;	364.21	3.67279	-6.63175	0.0270296	1
miRBase_known_5841	mmu-miR-10b-5p;hsa-miR-10b-5p;dre-miR-10b-5p;fru-miR-10b;tni-miR-10b;bta-miR-10b;mml-miR-10b-5p;ptr-miR-10b;eca-miR-10b;ppy-miR-10b;tch-miR-10b-5p;	1028.43	14.6912	-6.12935	0.0202852	1
miRBase_known_11193	aqc-miR535;	13730.1	622.538	-4.46304	0.0241601	1
miRBase_known_9225	ppt-miR535a;ppt-miR535b;ppt-miR535c;osa-miR535-5p;ppt-miR535d;vvi-miR535a;vvi-miR535b;vvi-miR535c;rco-miR535;pab-miR535;mdm-miR535a;ppe-miR535a;cpa-miR535;atr-miR535;	13802.9	670.284	-4.36406	0.0267664	1
miRBase_known_3387	efu-miR-127;	153.092	0	#NAME?	0.0284196	1
miRBase_known_5997	ppe-miR171d-5p;	18.5192	697.83	5.23579	0.0420187	1
miRBase_known_4618	gma-miR171b-3p;csi-miR171b;mtr-miR171h;mtr-miR171g;ppe-miR171d-3p;	82.7189	3250.42	5.29627	0.0208185	1
miRBase_known_5595	ppe-miR395a-3p;ppe-miR395b-3p;	27.1614	1403.01	5.69082	0.0227359	1
miRBase_known_14060	ppe-miR1511-3p;	696.32	43153.5	5.95358	0.00201935	1
miRBase_known_10964	ppe-miR482d-5p;	9.87688	1729.88	7.4524	0.00518051	1
miRBase_known_462	ppe-miR477a-3p;ppe-miR477b-3p;	1.23461	297.496	7.91267	0.0154794	1
miRBase_known_19270	ppe-miR482c-5p;	2.46922	681.303	8.1081	0.00704512	1
miRBase_known_3259	gma-miR393h;gma-miR393i;gma-miR393j;gma-miR393k;	0	163.439	Inf	0.0176621	1
miRBase_known_21421	ath-miR395b;ath-miR395c;ath-miR395f;aly-miR395b-3p;aly-miR395f-3p;aly-miR395h-3p;bna-miR395d;bna-miR395e;bna-miR395f;	0	405.843	Inf	0.00483594	1
