# Supplementary material for: Integrated mRNA and miRNA transcriptome reveal a cross-talk between developing response and hormone signaling for the seed kernels of Siberian apricot
Source: Sci Rep. 2016 Oct 20;6:35675. doi: 10.1038/srep35675 (PMC5071837; doi:10.1038/srep35675)
Supplement: Supplementary Table S5 [file srep35675-s6.xls]

## Sheet: Sheet1
Table S6. The summary of differential-expression miRNAs and their targets.
			TPM
ID	miRNA	Synonym	10DAF	30DAF	60DAF	Targets
miRBase_known_18600	miR156g-3p	stu-miR156g-3p;sly-miR156e-3p;	0	238.731	11.1115	Squamosa promoter-binding-like protein 2, 4, 6, 13B and 18
miRBase_known_5740	miR156c-3p	mtr-miR156c-3p;	0	233.222	12.3461	Squamosa promoter-binding-like protein 2, 4, 6, 13B and 18
miRBase_known_5492	miR156b	ama-miR156;tcc-miR156b	12.9854	1077.96	4675.47	Squamosa promoter-binding-like protein 2, 4, 6, 13B and 18
miRBase_known_2106	miR156j	cme-miR156j;	10.9877	1296.5	6711.34	Squamosa promoter-binding-like protein 2, 4, 6, 13B and 18
miRBase_known_21302	miR156a-5p	ath-miR156a-5p;ath-miR156b-5p;ath-miR156c-5p;ath-miR156d-5p;ath-miR156e;ath-miR156f-5p;osa-miR156a;osa-miR156b-5p;osa-miR156c-5p;osa-miR156d;osa-miR156e;osa-miR156f-5p;osa-miR156g-5p;osa-miR156h-5p;osa-miR156i;osa-miR156j-5p;zma-miR156d-5p;zma-miR156f-5p;zma-miR156g-5p;zma-miR156b-5p;zma-miR156c;zma-miR156e-5p;zma-miR156a-5p;zma-miR156h-5p;zma-miR156i-5p;sbi-miR156a;sbi-miR156c;sbi-miR156b;sof-mi…	7.99104	976.962	4556.95	Squamosa promoter-binding-like protein 2, 4, 6, 13B and 18
miRBase_known_10013	miR156a	bna-miR156a;rco-miR156a;rco-miR156b;rco-miR156c;rco-miR156d;hvu-miR156a;tae-miR156;ssp-miR156;ssl-miR156;hvu-miR156b;	8.98992	1116.53	5080.42	Squamosa promoter-binding-like protein 2, 4, 6, 13B and 18
miRBase_known_17674	miR156k	gma-miR156k;gma-miR156n;gma-miR156o;	5.99328	1177.13	5359.44	Squamosa promoter-binding-like protein 2, 4, 6, 13B and 18
miRBase_known_11644	miR156q	gma-miR156q;gma-miR156s;	4.9944	1274.46	6473.06	Squamosa promoter-binding-like protein 2, 4, 6, 13B and 18
miRBase_known_18726	miR164a	ath-miR164a;ath-miR164b-5p;osa-miR164a;osa-miR164b;osa-miR164f;zma-miR164a-5p;zma-miR164d-5p;zma-miR164b-5p;zma-miR164c-5p;sbi-miR164a;ptc-miR164a;ptc-miR164b;ptc-miR164c;ptc-miR164d;ptc-miR164e;mtr-miR164a;mtr-miR164b;mtr-miR164c;tae-miR164;bna-miR164a;vvi-miR164a;vvi-miR164c;vvi-miR164d;gma-miR164a;bra-miR164a;sbi-miR164d;sbi-miR164e;zma-miR164g-5p;csi-miR164;ctr-miR164;rco-miR164a;rco-miR164b;…	315.646	3.67279	1.23461	NAC domain-containing protein
miRBase_known_12816	miR164e-5p	bra-miR164e-5p;	312.65	3.67279	6.17305	NAC domain-containing protein
miRBase_known_19821	miR171h	ctr-miR171;ppe-miR171h;mdm-miR171a;mdm-miR171b;	0	934.725	527.179	Scarecrow-like protein 6
miRBase_known_4618	miR171d-3p	gma-miR171b-3p;csi-miR171b;mtr-miR171h;mtr-miR171g;ppe-miR171d-3p;	1064.81	3250.42	82.7189	1-acyl-sn-glycerol-3-phosphate acyltransferase 2
miRBase_known_5997	miR171d-5p	ppe-miR171d-5p;	321.639	697.83	18.5192	unknown function
miRBase_known_18522	miR172c	csi-miR172c;	54.9384	3.67279	3.70383	APETALA 2;Ethylene-responsive transcription factor RAP2-7
miRBase_known_2415	miR172d	gma-miR172d;gma-miR172e;	70.9205	1.8364	0	APETALA 2; Ethylene-responsive transcription factor RAP2-7
miRBase_known_20202	miR172b	sbi-miR172b;tcc-miR172a;atr-miR172;	19.9776	0	0	APETALA 2; Ethylene-responsive transcription factor RAP2-7
miRBase_known_3259	miR393h	gma-miR393h;gma-miR393i;gma-miR393j;gma-miR393k;	12.9854	163.439	0	TRANSPORT INHIBITOR RESPONSE 1; AUXIN SIGNALING F-BOX 2
miRBase_known_21421	miR395b	ath-miR395b;ath-miR395c;ath-miR395f;aly-miR395b-3p;aly-miR395f-3p;aly-miR395h-3p;bna-miR395d;bna-miR395e;bna-miR395f;	6.99216	405.843	0	Sulfate transporter 2.1
miRBase_known_5595	miR395a-3p	ppe-miR395a-3p;ppe-miR395b-3p;	16.981	1403.01	27.1614	Sulfate transporter 2.1
miRBase_known_11682	miR396b-3p	gma-miR396b-3p;mtr-miR396a-3p;gma-miR396k-3p;	37.9574	0	0	dihydrofolate reductase
miRBase_known_18748	miR397a	lus-miR397a;bdi-miR397b-5p;	22.9742	0	2.46922	Laccase-2, 5, 7 and 17
miRBase_known_1038	miR399f	ath-miR399f;ptc-miR399b;bna-miR399a;vvi-miR399e;rco-miR399b;rco-miR399c;aly-miR399a-3p;aly-miR399h-3p;csi-miR399a;tcc-miR399b;tcc-miR399d;bna-miR399b;lus-miR399a;lus-miR399c;lus-miR399e;cme-miR399c;mes-miR399b;mes-miR399c;mes-miR399d;mes-miR399g;bdi-miR399d;	25.9709	0	0	ubiquitin-conjugating enzyme E2 24
miRBase_known_16000	miR403-3p	ath-miR403-3p;ptc-miR403a;ptc-miR403b;ptc-miR403c-3p;vvi-miR403a;vvi-miR403b;vvi-miR403c;vvi-miR403d;vvi-miR403e;vvi-miR403f;rco-miR403a;rco-miR403b;aly-miR403a-3p;csi-miR403;tcc-miR403a;tcc-miR403b;bna-miR403;htu-miR403a;htu-miR403b;htu-miR403c;htu-miR403d;htu-miR403e;har-miR403a;hpe-miR403a;mdm-miR403a;mdm-miR403b;mes-miR403a;mes-miR403b;ptc-miR403d;aly-miR403b-3p;ppe-miR403;bra-miR403-3p;	213.76	11615.2	26245.4	Argonaute 2
miRBase_known_8180	miR403a	gma-miR403a;gma-miR403b;	2.99664	172.621	1400.05	Argonaute 2
miRBase_known_462	miR477a-3p	ppe-miR477a-3p;ppe-miR477b-3p;	8.98992	297.496	1.23461	Luminal-binding protein 5; Acetate/butyrate--CoA ligase AAE7; Pentatricopeptide repeat-containing protein At2g17670
miRBase_known_17625	miR482a-3p	ppe-miR482a-3p;	113.872	6552.26	10493	Disease resistance protein At4g27190; disease resistance protein RGA4; NSP-INTERACTING KINASE 1; LRR receptor-like serine/threonine-protein kinase At5g10290
miRBase_known_10964	miR482d-5p	ppe-miR482d-5p;	57.9351	1729.88	9.87688	Chlorophyll a-b binding protein 13; 3-hydroxyacyl-CoA dehydratase PASTICCINO 2A; Putative kinase-like protein TMKL1; APETALA 2; ADP-ribosylation factor GTPase-activating protein AGD2
miRBase_known_19270	miR482c-5p	ppe-miR482c-5p;	98.8891	681.303	2.46922	Tubulin alpha-6 chain; Probable ribosome biogenesis protein C16orf42; Pentatricopeptide repeat-containing protein At5g55740
miRBase_known_14060	miR1511-3p	ppe-miR1511-3p;	36514.1	43153.5	696.32	Betaine aldehyde dehydrogenase 1
miRBase_known_14004	miR6284	ppe-miR6284;	51.9418	1.8364	2.46922	BTB/POZ domain-containing protein NPY2
miRBase_known_6065	miR530	stu-miR530;ppe-miR530;	0	451.753	540.759	Protein phosphatase 2C 37; GDSL esterase/lipase CPRD49; Ubiquitin carboxyl-terminal hydrolase 12
miRBase_known_11193	miR535	aqc-miR535;	16.981	622.538	13730.1	Periodic tryptophan protein 2
miRBase_known_9225	miR535a	ppt-miR535a;ppt-miR535b;ppt-miR535c;osa-miR535-5p;ppt-miR535d;vvi-miR535a;vvi-miR535b;vvi-miR535c;rco-miR535;pab-miR535;mdm-miR535a;ppe-miR535a;cpa-miR535;atr-miR535;	30.9653	670.284	13802.9	Periodic tryptophan protein 2
miRBase_known_3387	miR-127	efu-miR-127;	0	0	153.092	Mediator of RNA polymerase II transcription subunit 6
miRBase_known_11892	miR-10b-5p	gga-miR-10b-5p;ggo-miR-10b;mne-miR-10b;ppa-miR-10b;xtr-miR-10b;oan-miR-10b-5p;ssc-miR-10b;tgu-miR-10a-5p;aca-miR-10b-5p;ola-miR-10b;cgr-miR-10b-5p;ccr-miR-10b;ipu-miR-10b;ssa-miR-10b-5p;chi-miR-10b-5p;	10.9877	3.67279	364.21	unknown function
miRBase_known_5841	miR-10b-5p	mmu-miR-10b-5p;hsa-miR-10b-5p;dre-miR-10b-5p;fru-miR-10b;tni-miR-10b;bta-miR-10b;mml-miR-10b-5p;ptr-miR-10b;eca-miR-10b;ppy-miR-10b;tch-miR-10b-5p;	19.9776	14.6912	1028.43	unknown function
scaffold_6_contig_184_32877	psi-miRn26	-	22	0	0	Probable peptide/nitrate transporter At1g59740
scaffold_6_contig_256_34267	psi-miRn29	-	0	23	64	DnaJ protein homolog 2; TPR repeat-containing protein MJ0941; ADP-ribosylation factor GTPase-activating protein AGD6; Protein SGT1 homolog At5g65490; Peptidyl-prolyl cis-trans isomerase FKBP53
scaffold_6_contig_93_31101	psi-miRn13	-	23	0	5	Protein decapping 5; Glycogen phosphorylase 1
scaffold_5_contig_68_27188	psi-miRn37	-	20	0	9	BAG family molecular chaperone regulator 6
scaffold_1_contig_329_6229	psi-miRn17	-	0	42	201	-
scaffold_3_contig_223_19013	psi-miRn42	-	0	33	11	Probable RNA helicase SDE3; Pumilio homolog 2 and 12; Nitrate transporter 1.7
