# Supplementary material for: Integrated mRNA and miRNA transcriptome reveal a cross-talk between developing response and hormone signaling for the seed kernels of Siberian apricot
Source: Sci Rep. 2016 Oct 20;6:35675. doi: 10.1038/srep35675 (PMC5071837; doi:10.1038/srep35675)
Supplement: Supplementary Table S6 [file srep35675-s7.xls]

## Sheet: cytokines
Table S7. List of all genes and differential-expression genes involved in plant hormone signal transduction.
All genes
unigene	RPKM_10DAF	RPKM_30DAF	RPKM_50DAF	RPKM_60DAF	RPKM_70DAF	Name	Definition	Length	Swissprot_des	Swissprot_evalue	Cdd_des	Cdd_evalue	Trembl_des	Trembl_evalue	NR_des	NR_evalue	PFAM_des	PFAM_evalue	KOG	GO	EC	KO	Pathway
comp65267_c0	1.02	0.73	0.39	0.68	1.26	ARR-A	two-component response regulator ARR-A family	1075	-	-	-	-	tr|B9RGB1|B9RGB1_RICCO Two-component response regulator ARR8. putative OS=Ricinus communis GN=RCOM_1452640 PE=4 SV=1	8e-32	ref|XP_002513063.1| Two-component response regulator ARR8. putative [Ricinus communis] gb|EEF49566.1| Two-component response regulator ARR8. putative [Ricinus communis]	7e-32	B9RGB1_RICCO/74-151 PF00072.19;Response_reg;	3e-18	-	GO:0000160.two-component signal transduction system (phosphorelay);GO:0006355.regulation of transcription. DNA-dependent;GO:0000156.two-component response regulator activity;	-	K14492	ko04075. Plant hormone signal transduction;
comp69234_c0	1.18	1.51	1.25	1.31	1.82	AHK2_3_4	arabidopsis histidine kinase 2/3/4 (cytokinin receptor)	4502	sp|Q9C5U0|AHK4_ARATH Histidine kinase 4 OS=Arabidopsis thaliana GN=AHK4 PE=1 SV=1	0	-	-	tr|F6HFB2|F6HFB2_VITVI Putative uncharacterized protein OS=Vitis vinifera GN=VIT_01s0011g06190 PE=4 SV=1	0	ref|XP_002285117.2| PREDICTED: histidine kinase 4-like [Vitis vinifera]	0	C1IHU3_POPTR/109-294 PF03924.8;CHASE;	1e-106	T	GO:0018106.peptidyl-histidine phosphorylation;GO:0016020.membrane;GO:0016310.phosphorylation;GO:0007165.signal transduction;GO:0005524.ATP binding;GO:0016301.kinase activity;GO:0006355.regulation of transcription. DNA-dependent;GO:0004872.receptor activity;GO:0004673.protein histidine kinase activity;GO:0000155.two-component sensor activity;GO:0000160.two-component signal transduction system (pho…	EC:2.7.13.3	K14489	ko04075. Plant hormone signal transduction;
comp70238_c0	4.47	2.86	1.24	3.94	5.19	AHK2_3_4	arabidopsis histidine kinase 2/3/4 (cytokinin receptor)	3950	sp|Q9C5U1|AHK3_ARATH Histidine kinase 3 OS=Arabidopsis thaliana GN=AHK3 PE=1 SV=1	0	-	-	tr|B8QJH2|B8QJH2_BETPN Histidine kinase 3 (Fragment) OS=Betula pendula GN=HK3 PE=2 SV=1	0	gb|ACE63261.1| histidine kinase 3 [Betula pendula]	0	B8QJH2_BETPN/156-357 PF03924.8;CHASE;	8e-117	T	GO:0018106.peptidyl-histidine phosphorylation;GO:0016020.membrane;GO:0016310.phosphorylation;GO:0007165.signal transduction;GO:0005524.ATP binding;GO:0004872.receptor activity;GO:0016301.kinase activity;GO:0006355.regulation of transcription. DNA-dependent;GO:0004673.protein histidine kinase activity;GO:0000155.two-component sensor activity;GO:0000160.two-component signal transduction system (pho…	EC:2.7.13.3	K14489	ko04075. Plant hormone signal transduction;
comp63292_c0	4.08	16.56	4.75	3.58	7.67	AHP	histidine-containing phosphotransfer peotein	1081	sp|Q6VAK4|HP1_ORYSJ Histidine-containing phosphotransfer protein 1 OS=Oryza sativa subsp. japonica GN=HP1 PE=1 SV=1	3e-20	-	-	tr|B9SSV1|B9SSV1_RICCO Histidine-containing phosphotransfer protein. putative OS=Ricinus communis GN=RCOM_0792830 PE=4 SV=1	7e-26	ref|XP_002529070.1| Histidine-containing phosphotransfer protein. putative [Ricinus communis] gb|EEF33314.1| Histidine-containing phosphotransfer protein. putative [Ricinus communis]	6e-26	B9HQV5_POPTR/43-128 PF01627.18;Hpt;	1e-12	-	GO:0032440.2-alkenal reductase [NAD(P)] activity;GO:0000160.two-component signal transduction system (phosphorelay);GO:0004871.signal transducer activity;GO:0055114.oxidation-reduction process;GO:0016491.oxidoreductase activity;	-	K14490	ko04075. Plant hormone signal transduction;
comp60305_c0	0.44	0.11	0.75	28.92	12.33	AHP	histidine-containing phosphotransfer peotein	844	sp|Q9LU15|AHP4_ARATH Histidine-containing phosphotransfer protein 4 OS=Arabidopsis thaliana GN=AHP4 PE=1 SV=2	7e-44	-	-	tr|F6H360|F6H360_VITVI Putative uncharacterized protein OS=Vitis vinifera GN=VIT_04s0008g00210 PE=4 SV=1	1e-62	emb|CAN69375.1| hypothetical protein VITISV_008201 [Vitis vinifera] emb|CBI20571.3| unnamed protein product [Vitis vinifera]	1e-62	A5ATK8_VITVI/44-140 PF01627.18;Hpt;	1e-39	T	GO:0000160.two-component signal transduction system (phosphorelay);GO:0004871.signal transducer activity;	-	K14490	ko04075. Plant hormone signal transduction;
comp35804_c0	1.32	2.24	1.98	2.66	6.29	AHP	histidine-containing phosphotransfer peotein	967	sp|Q9ZNV9|AHP1_ARATH Histidine-containing phosphotransfer protein 1 OS=Arabidopsis thaliana GN=AHP1 PE=1 SV=1	3e-54	-	-	tr|D7TP79|D7TP79_VITVI Putative uncharacterized protein OS=Vitis vinifera GN=VIT_07s0104g00880 PE=4 SV=1	6e-67	ref|XP_002272153.2| PREDICTED: histidine-containing phosphotransfer protein 5-like [Vitis vinifera] emb|CBI32302.3| unnamed protein product [Vitis vinifera]	5e-67	A9NMG9_PICSI/1-160 PB066958; Pfam-B_66958;	2e-50	T	GO:0032440.2-alkenal reductase [NAD(P)] activity;GO:0000160.two-component signal transduction system (phosphorelay);GO:0004871.signal transducer activity;GO:0055114.oxidation-reduction process;GO:0016491.oxidoreductase activity;	-	K14490	ko04075. Plant hormone signal transduction;
comp32057_c0	24.91	7.91	0.89	2.95	5.56	AHP	histidine-containing phosphotransfer peotein	1243	sp|Q9ZNV9|AHP1_ARATH Histidine-containing phosphotransfer protein 1 OS=Arabidopsis thaliana GN=AHP1 PE=1 SV=1	2e-56	-	-	tr|C6SZQ5|C6SZQ5_SOYBN Uncharacterized protein OS=Glycine max GN=Gma.54890 PE=2 SV=1	5e-68	ref|NP_001236059.1| uncharacterized protein LOC100500044 [Glycine max] gb|ACU14728.1| unknown [Glycine max]	5e-68	A9NMG9_PICSI/1-160 PB066958; Pfam-B_66958;	5e-46	T	GO:0032440.2-alkenal reductase [NAD(P)] activity;GO:0000160.two-component signal transduction system (phosphorelay);GO:0004871.signal transducer activity;GO:0055114.oxidation-reduction process;GO:0016491.oxidoreductase activity;	-	K14490	ko04075. Plant hormone signal transduction;
comp46511_c0	948.19	39.07	1.37	0.03	3.28	AHP	histidine-containing phosphotransfer peotein	1819	sp|Q9ZNV9|AHP1_ARATH Histidine-containing phosphotransfer protein 1 OS=Arabidopsis thaliana GN=AHP1 PE=1 SV=1	1e-55	-	-	tr|B9REZ5|B9REZ5_RICCO Histidine-containing phosphotransfer protein. putative OS=Ricinus communis GN=RCOM_1429810 PE=4 SV=1	4e-70	ref|XP_002512314.1| Histidine-containing phosphotransfer protein. putative [Ricinus communis] gb|EEF49766.1| Histidine-containing phosphotransfer protein. putative [Ricinus communis]	3e-70	A9NMG9_PICSI/1-160 PB066958; Pfam-B_66958;	4e-48	T	GO:0032440.2-alkenal reductase [NAD(P)] activity;GO:0000160.two-component signal transduction system (phosphorelay);GO:0004871.signal transducer activity;GO:0055114.oxidation-reduction process;GO:0016491.oxidoreductase activity;	-	K14490	ko04075. Plant hormone signal transduction;
comp33687_c0	0.47	2.47	0.42	0.55	0.85	ARR-A	two-component response regulator ARR-A family	951	sp|O80365|ARR8_ARATH Two-component response regulator ARR8 OS=Arabidopsis thaliana GN=ARR8 PE=1 SV=1	8e-19	gnl|CDD|178599 PLN03029. PLN03029. type-a response regulator protein; Provisional.	6e-39	tr|E3Q1G7|E3Q1G7_POPCA Putative A-type response regulator 7 OS=Populus canadensis GN=dkRR7 PE=2 SV=1	7e-28	emb|CBX43989.1| putative A-type response regulator 7 [Populus x canadensis]	6e-28	B9H946_POPTR/158-228 PB204783; Pfam-B_204783;	2e-06	-	GO:0016310.phosphorylation;GO:0000160.two-component signal transduction system (phosphorelay);GO:0016301.kinase activity;GO:0006355.regulation of transcription. DNA-dependent;GO:0000156.two-component response regulator activity;	-	K14492	ko04075. Plant hormone signal transduction;
comp49078_c0	0.52	0.15	0.17	0	0.03	ARR-A	two-component response regulator ARR-A family	1293	sp|Q9ZWS6|ARR6_ARATH Two-component response regulator ARR6 OS=Arabidopsis thaliana GN=ARR6 PE=1 SV=2	2e-67	gnl|CDD|178599 PLN03029. PLN03029. type-a response regulator protein; Provisional.	6e-56	tr|B9R8Z6|B9R8Z6_RICCO Two-component sensor protein histidine protein kinase. putative OS=Ricinus communis GN=RCOM_1512800 PE=4 SV=1	1e-75	ref|XP_002511471.1| two-component sensor protein histidine protein kinase. putative [Ricinus communis] gb|EEF52073.1| two-component sensor protein histidine protein kinase. putative [Ricinus communis]	1e-75	B9R8Z6_RICCO/29-150 PF00072.19;Response_reg;	9e-68	-	GO:0016310.phosphorylation;GO:0000160.two-component signal transduction system (phosphorelay);GO:0016301.kinase activity;GO:0006355.regulation of transcription. DNA-dependent;GO:0000156.two-component response regulator activity;	-	K14492	ko04075. Plant hormone signal transduction;
comp18874_c0	0.24	0.05	0.3	0.96	0.35	ARR-A	two-component response regulator ARR-A family	1151	sp|Q9ZWS9|ARR3_ARATH Two-component response regulator ARR3 OS=Arabidopsis thaliana GN=ARR3 PE=2 SV=1	2e-74	gnl|CDD|178599 PLN03029. PLN03029. type-a response regulator protein; Provisional.	4e-58	tr|D7TNK3|D7TNK3_VITVI Putative uncharacterized protein OS=Vitis vinifera GN=VIT_01s0026g00940 PE=4 SV=1	3e-85	emb|CBI32076.3| unnamed protein product [Vitis vinifera]	3e-85	ARR3_ARATH/35-156 PF00072.19;Response_reg;	3e-62	-	GO:0016310.phosphorylation;GO:0000160.two-component signal transduction system (phosphorelay);GO:0016301.kinase activity;GO:0006355.regulation of transcription. DNA-dependent;GO:0000156.two-component response regulator activity;	-	K14492	ko04075. Plant hormone signal transduction;
comp73528_c0	0.61	0	0.02	0	0.02	ARR-B	two-component response regulator ARR-B family	1941	-	-	gnl|CDD|130620 TIGR01557. myb_SHAQKYF. myb-like DNA-binding domain. SHAQKYF class. This model describes a DNA-binding domain restricted to (but common in) plant proteins. many of which also contain a response regulator domain. The domain appears related to the Myb-like DNA-binding domain described by Pfam model pfam00249. It is distinguished in part by a well-conserved motif SH[AL]QKY[RF] at the …	9e-12	-	-	-	-	B9R9G8_RICCO/209-259 PF00249.26;Myb_DNA-binding;	1e-12	-	-	-	K14491	ko04075. Plant hormone signal transduction;
comp70697_c0	2.1	1.23	1.57	1.44	1.96	ARR-B	two-component response regulator ARR-B family	2539	sp|P62598|ARR12_ARATH Two-component response regulator ARR12 OS=Arabidopsis thaliana GN=ARR12 PE=2 SV=2	3e-125	-	-	tr|F6H3J3|F6H3J3_VITVI Putative uncharacterized protein OS=Vitis vinifera GN=VIT_04s0008g05900 PE=4 SV=1	0	ref|XP_002282928.1| PREDICTED: two-component response regulator ARR12-like [Vitis vinifera]	0	B9RNX8_RICCO/20-131 PF00072.19;Response_reg;	1e-58	-	GO:0016310.phosphorylation;GO:0005634.nucleus;GO:0003677.DNA binding;GO:0000160.two-component signal transduction system (phosphorelay);GO:0016301.kinase activity;GO:0006355.regulation of transcription. DNA-dependent;GO:0000156.two-component response regulator activity;	-	K14491	ko04075. Plant hormone signal transduction;
comp72731_c0	1.53	0.32	0.07	0.06	0.02	ARR-B	two-component response regulator ARR-B family	2669	sp|P62598|ARR12_ARATH Two-component response regulator ARR12 OS=Arabidopsis thaliana GN=ARR12 PE=2 SV=2	8e-93	gnl|CDD|200976 pfam00072. Response_reg. Response regulator receiver domain. This domain receives the signal from the sensor partner in bacterial two-component systems. It is usually found N-terminal to a DNA binding effector domain.	6e-18	tr|F6GZ31|F6GZ31_VITVI Putative uncharacterized protein OS=Vitis vinifera GN=VIT_11s0206g00060 PE=4 SV=1	0	ref|XP_002270833.2| PREDICTED: two-component response regulator ARR12-like [Vitis vinifera]	0	A5AD81_VITVI/411-705 PB065718; Pfam-B_65718;	2e-73	-	GO:0016310.phosphorylation;GO:0005634.nucleus;GO:0003677.DNA binding;GO:0000160.two-component signal transduction system (phosphorelay);GO:0016301.kinase activity;GO:0006355.regulation of transcription. DNA-dependent;GO:0000156.two-component response regulator activity;	-	K14491	ko04075. Plant hormone signal transduction;
comp52461_c0	14.08	5.02	4.33	4.64	6.31	ARR-B	two-component response regulator ARR-B family	2186	sp|Q8L9Y3|ARR14_ARATH Two-component response regulator ARR14 OS=Arabidopsis thaliana GN=ARR14 PE=1 SV=2	2e-62	gnl|CDD|130620 TIGR01557. myb_SHAQKYF. myb-like DNA-binding domain. SHAQKYF class. This model describes a DNA-binding domain restricted to (but common in) plant proteins. many of which also contain a response regulator domain. The domain appears related to the Myb-like DNA-binding domain described by Pfam model pfam00249. It is distinguished in part by a well-conserved motif SH[AL]QKY[RF] at the …	4e-18	tr|F6HFD2|F6HFD2_VITVI Putative uncharacterized protein OS=Vitis vinifera GN=VIT_01s0011g05830 PE=4 SV=1	0	ref|XP_002533196.1| two-component sensor histidine kinase bacteria. putative [Ricinus communis] gb|EEF29188.1| two-component sensor histidine kinase bacteria. putative [Ricinus communis]	0	B9T4M7_RICCO/310-473 PB117219; Pfam-B_117219;	7e-59	-	GO:0016310.phosphorylation;GO:0005634.nucleus;GO:0003677.DNA binding;GO:0000160.two-component signal transduction system (phosphorelay);GO:0016301.kinase activity;GO:0006355.regulation of transcription. DNA-dependent;GO:0000156.two-component response regulator activity;	-	K14491	ko04075. Plant hormone signal transduction;
comp53320_c0	8.82	3.59	3.86	9.32	14.13	ARR-B	two-component response regulator ARR-B family	2960	sp|Q940D0|ARR1_ARATH Two-component response regulator ARR1 OS=Arabidopsis thaliana GN=ARR1 PE=1 SV=2	0	gnl|CDD|29071 cd00156. REC. Signal receiver domain; originally thought to be unique to bacteria (CheY. OmpR. NtrC. and PhoB). now recently identified in eukaroytes ETR1 Arabidopsis thaliana; this domain receives the signal from the sensor partner in a two-component systems; contains a phosphoacceptor site that is phosphorylated by histidine kinase homologs; usually found N-terminal to a DNA bindi…	9e-24	tr|E4Z8Q8|E4Z8Q8_MALDO Putative type-b response regulator (Sensor histidine kinase) OS=Malus domestica PE=4 SV=1	0	emb|CBL94183.1| putative type-b response regulator (sensor histidine kinase) [Malus x domestica]	0	Q71BZ1_CATRO/38-149 PF00072.19;Response_reg;	2e-62	-	GO:0016310.phosphorylation;GO:0005634.nucleus;GO:0003677.DNA binding;GO:0000160.two-component signal transduction system (phosphorelay);GO:0016301.kinase activity;GO:0006355.regulation of transcription. DNA-dependent;GO:0000156.two-component response regulator activity;	-	K14491	ko04075. Plant hormone signal transduction;
comp68925_c0	3.55	2.46	1.06	0.92	1.41	ARR-B	two-component response regulator ARR-B family	2439	sp|Q9FXD6|ARR11_ARATH Two-component response regulator ARR11 OS=Arabidopsis thaliana GN=ARR11 PE=1 SV=1	7e-137	gnl|CDD|29071 cd00156. REC. Signal receiver domain; originally thought to be unique to bacteria (CheY. OmpR. NtrC. and PhoB). now recently identified in eukaroytes ETR1 Arabidopsis thaliana; this domain receives the signal from the sensor partner in a two-component systems; contains a phosphoacceptor site that is phosphorylated by histidine kinase homologs; usually found N-terminal to a DNA bindi…	6e-26	tr|D7TAK2|D7TAK2_VITVI Putative uncharacterized protein OS=Vitis vinifera GN=VIT_01s0010g02230 PE=4 SV=1	0	ref|XP_002267616.1| PREDICTED: two-component response regulator ARR11 [Vitis vinifera] emb|CBI27525.3| unnamed protein product [Vitis vinifera]	0	B9RMP7_RICCO/19-130 PF00072.19;Response_reg;	3e-67	-	GO:0016310.phosphorylation;GO:0003677.DNA binding;GO:0000160.two-component signal transduction system (phosphorelay);GO:0016301.kinase activity;GO:0006355.regulation of transcription. DNA-dependent;GO:0000156.two-component response regulator activity;	-	K14491	ko04075. Plant hormone signal transduction;
The differential-expressed genes
unigene	RPKM_10DAF	RPKM_30DAF	RPKM_50DAF	RPKM_60DAF	RPKM_70DAF	fold_change(30:10 DAF)	p_value(30:10 DAF)	significant(30:10 DAF)	fold_change(50:10 DAF)	p_value(50:10 DAF)	significant(50:10 DAF)	fold_change(60:10 DAF)	p_value(60:10 DAF)	significant(60:10 DAF)	fold_change(70:10 DAF)	p_value(70:10 DAF)	significant(70:10 DAF)	Unigene	Name	Definition	Length	Swissprot_des	Swissprot_evalue	Cdd_des	Cdd_evalue	Trembl_des	Trembl_evalue	NR_des	NR_evalue	PFAM_des	PFAM_evalue	KOG	GO	EC	KO	Pathway
comp46511_c0	948.19	39.07	1.37	0.03	3.28	-4.60104	1.12e-263	yes	-9.43486	1.15e-296	yes	-14.9479	4.52e-280	yes	-8.17534	1.11e-254	yes	comp46511_c0	AHP	histidine-containing phosphotransfer peotein	1819	sp|Q9ZNV9|AHP1_ARATH Histidine-containing phosphotransfer protein 1 OS=Arabidopsis thaliana GN=AHP1 PE=1 SV=1	1e-55	-	-	tr|B9REZ5|B9REZ5_RICCO Histidine-containing phosphotransfer protein. putative OS=Ricinus communis GN=RCOM_1429810 PE=4 SV=1	4e-70	ref|XP_002512314.1| Histidine-containing phosphotransfer protein. putative [Ricinus communis] gb|EEF49766.1| Histidine-containing phosphotransfer protein. putative [Ricinus communis]	3e-70	A9NMG9_PICSI/1-160 PB066958; Pfam-B_66958;	4e-48	T	GO:0032440.2-alkenal reductase [NAD(P)] activity;GO:0000160.two-component signal transduction system (phosphorelay);GO:0004871.signal transducer activity;GO:0055114.oxidation-reduction process;GO:0016491.oxidoreductase activity;	-	K14490	ko04075. Plant hormone signal transduction;
comp32057_c0	24.91	7.91	0.89	2.95	5.56	-1.65498	0.000136198	yes	-4.80678	3.12e-08	yes	-3.07794	1.46e-06	yes	-2.16357	8.2e-05	yes	comp32057_c0	AHP	histidine-containing phosphotransfer peotein	1243	sp|Q9ZNV9|AHP1_ARATH Histidine-containing phosphotransfer protein 1 OS=Arabidopsis thaliana GN=AHP1 PE=1 SV=1	2e-56	-	-	tr|C6SZQ5|C6SZQ5_SOYBN Uncharacterized protein OS=Glycine max GN=Gma.54890 PE=2 SV=1	5e-68	ref|NP_001236059.1| uncharacterized protein LOC100500044 [Glycine max] gb|ACU14728.1| unknown [Glycine max]	5e-68	A9NMG9_PICSI/1-160 PB066958; Pfam-B_66958;	5e-46	T	GO:0032440.2-alkenal reductase [NAD(P)] activity;GO:0000160.two-component signal transduction system (phosphorelay);GO:0004871.signal transducer activity;GO:0055114.oxidation-reduction process;GO:0016491.oxidoreductase activity;	-	K14490	ko04075. Plant hormone signal transduction;
comp60305_c0	0.44	0.11	0.75	28.92	12.33	-2	1	no	0.769387	1	no	6.03842	1.65e-05	yes	4.80853	0.00736457	no	comp60305_c0	AHP	histidine-containing phosphotransfer peotein	844	sp|Q9LU15|AHP4_ARATH Histidine-containing phosphotransfer protein 4 OS=Arabidopsis thaliana GN=AHP4 PE=1 SV=2	7e-44	-	-	tr|F6H360|F6H360_VITVI Putative uncharacterized protein OS=Vitis vinifera GN=VIT_04s0008g00210 PE=4 SV=1	1e-62	emb|CAN69375.1| hypothetical protein VITISV_008201 [Vitis vinifera] emb|CBI20571.3| unnamed protein product [Vitis vinifera]	1e-62	A5ATK8_VITVI/44-140 PF01627.18;Hpt;	1e-39	T	GO:0000160.two-component signal transduction system (phosphorelay);GO:0004871.signal transducer activity;	-	K14490	ko04075. Plant hormone signal transduction;

## Sheet: gibberellin
Table S8. List of all genes and differential-expression genes involved in plant hormone signal transduction.
All genes
unigene	RPKM_10DAF	RPKM_30DAF	RPKM_50DAF	RPKM_60DAF	RPKM_70DAF	Name	Definition	Length	Swissprot_des	Swissprot_evalue	Cdd_des	Cdd_evalue	Trembl_des	Trembl_evalue	NR_des	NR_evalue	PFAM_des	PFAM_evalue	KOG	GO	EC	KO	Pathway
comp67238_c0	0.39	0.07	0.08	0	0	DELLA	DELLA protein	1876	-	-	-	-	tr|B9IGF1|B9IGF1_POPTR GRAS family transcription factor OS=Populus trichocarpa GN=GRAS66 PE=4 SV=1	3e-178	ref|XP_002323604.1| GRAS family transcription factor [Populus trichocarpa] gb|EEF05365.1| GRAS family transcription factor [Populus trichocarpa]	2e-178	B9IGF1_POPTR/162-534 PF03514.9;GRAS;	8e-156	-	GO:0006355.regulation of transcription. DNA-dependent;GO:0006351.transcription. DNA-dependent;	-	K14494	ko04075. Plant hormone signal transduction;
comp61756_c0	45.21	15.97	7	24.3	22.27	DELLA	DELLA protein	2621	sp|Q6EI05|GAIPB_CUCMA DELLA protein GAIP-B OS=Cucurbita maxima GN=GAIPB PE=2 SV=1	0	gnl|CDD|202673 pfam03514. GRAS. GRAS family transcription factor. Sequence analysis of the products of the GRAS (GAI. RGA. SCR) gene family indicates that they share a variable amino-terminus and a highly conserved carboxyl-terminus that contains five recognisable motifs. Proteins in the GRAS family are transcription factors that seem to be involved in development and other processes. Mutation of…	1e-173	tr|H2EII7|H2EII7_MALDO Spur-type DELLA protein OS=Malus domestica GN=SPMdDELLA1b PE=2 SV=1	0	gb|AEX97109.1| spur-type DELLA protein [Malus x domestica]	0	A1YIQ8_9ROSA/267-626 PF03514.9;GRAS;	0	-	GO:0005634.nucleus;GO:0006355.regulation of transcription. DNA-dependent;GO:0006351.transcription. DNA-dependent;GO:0009740.gibberellic acid mediated signaling pathway;	-	K14494	ko04075. Plant hormone signal transduction;
comp73802_c0	36.67	4.33	22.37	26.32	39.63	DELLA	DELLA protein	2683	sp|Q84TQ7|GAI_GOSHI DELLA protein GAI OS=Gossypium hirsutum GN=GAI PE=2 SV=1	0	gnl|CDD|202673 pfam03514. GRAS. GRAS family transcription factor. Sequence analysis of the products of the GRAS (GAI. RGA. SCR) gene family indicates that they share a variable amino-terminus and a highly conserved carboxyl-terminus that contains five recognisable motifs. Proteins in the GRAS family are transcription factors that seem to be involved in development and other processes. Mutation of…	5e-168	tr|H2EII9|H2EII9_MALDO Spur-type DELLA protein OS=Malus domestica GN=SPMdDELLA2b PE=2 SV=1	0	gb|AEX97111.1| spur-type DELLA protein [Malus x domestica]	0	Q0HA72_MALDO/218-578 PF03514.9;GRAS;	0	-	GO:0005634.nucleus;GO:0006355.regulation of transcription. DNA-dependent;GO:0006351.transcription. DNA-dependent;GO:0009740.gibberellic acid mediated signaling pathway;	-	K14494	ko04075. Plant hormone signal transduction;
comp19732_c0	20.18	9.41	2.23	0.29	0.52	DELLA	DELLA protein	2228	sp|Q9LQT8|GAI_ARATH DELLA protein GAI OS=Arabidopsis thaliana GN=GAI PE=1 SV=1	8e-136	gnl|CDD|202673 pfam03514. GRAS. GRAS family transcription factor. Sequence analysis of the products of the GRAS (GAI. RGA. SCR) gene family indicates that they share a variable amino-terminus and a highly conserved carboxyl-terminus that contains five recognisable motifs. Proteins in the GRAS family are transcription factors that seem to be involved in development and other processes. Mutation of…	1e-143	tr|Q0HA68|Q0HA68_MALDO DELLA protein OS=Malus domestica GN=L3b PE=2 SV=1	0	gb|AAY56754.1| DELLA protein [Malus x domestica]	0	Q0HA69_MALDO/157-521 PF03514.9;GRAS;	0	-	GO:0005634.nucleus;GO:0006355.regulation of transcription. DNA-dependent;GO:0006351.transcription. DNA-dependent;GO:0009740.gibberellic acid mediated signaling pathway;	-	K14494	ko04075. Plant hormone signal transduction;
comp51356_c0	26.31	8.46	3.67	21.95	31.43	GID1	gibberellin receptor GID1	2215	sp|Q940G6|GID1C_ARATH Gibberellin receptor GID1C OS=Arabidopsis thaliana GN=GID1C PE=1 SV=1	0	gnl|CDD|203783 pfam07859. Abhydrolase_3. alpha/beta hydrolase fold. This catalytic domain is found in a very wide range of enzymes.	8e-72	tr|H8ZPL2|H8ZPL2_MALDO GID1d OS=Malus domestica GN=GID1d PE=2 SV=1	0	gb|AFD32893.1| GID1d [Malus x domestica]	0	C0LZF5_GOSHI/108-322 PF07859.8;Abhydrolase_3;	1e-133	V	GO:0016787.hydrolase activity;GO:0008152.metabolic process;GO:0004872.receptor activity;	EC:3.-.-.-	K14493	ko04075. Plant hormone signal transduction;
comp46159_c0	2.41	4.61	1.95	13.02	11.98	GID1	gibberellin receptor GID1	2323	sp|Q9LYC1|GID1B_ARATH Gibberellin receptor GID1B OS=Arabidopsis thaliana GN=GID1B PE=1 SV=1	0	gnl|CDD|203783 pfam07859. Abhydrolase_3. alpha/beta hydrolase fold. This catalytic domain is found in a very wide range of enzymes.	1e-58	tr|H8ZPL1|H8ZPL1_MALDO GID1c OS=Malus domestica GN=GID1c PE=2 SV=1	0	gb|AFD32892.1| GID1c [Malus x domestica]	0	B9SFJ8_RICCO/108-322 PF07859.8;Abhydrolase_3;	8e-131	V	GO:0016787.hydrolase activity;GO:0008152.metabolic process;GO:0004872.receptor activity;	EC:3.-.-.-	K14493	ko04075. Plant hormone signal transduction;
comp31611_c0	42.23	7.44	2.02	10.34	14.14	GID2. SLY1	F-box protein GID2	1305	sp|Q9STX3|GID2_ARATH F-box protein GID2 OS=Arabidopsis thaliana GN=GID2 PE=1 SV=1	3e-47	-	-	tr|B9MVW7|B9MVW7_POPTR Predicted protein OS=Populus trichocarpa GN=POPTRDRAFT_740519 PE=4 SV=1	3e-58	ref|XP_002327183.1| predicted protein [Populus trichocarpa] gb|EEE73933.1| predicted protein [Populus trichocarpa]	2e-58	C6T4T3_SOYBN/43-173 PB005797; Pfam-B_5797;	9e-42	-	-	-	K14495	ko04075. Plant hormone signal transduction;
comp42042_c0	0.03	0.07	0.02	0.01	0.01	PIF4	phytochrome-interacting factor 4	2573	sp|Q8W2F3|PIF4_ARATH Transcription factor PIF4 OS=Arabidopsis thaliana GN=PIF4 PE=1 SV=1	4e-71	gnl|CDD|197674 smart00353. HLH. helix loop helix domain.	5e-13	tr|F6H570|F6H570_VITVI Putative uncharacterized protein OS=Vitis vinifera GN=VIT_12s0028g01110 PE=4 SV=1	0	ref|XP_002278399.1| PREDICTED: transcription factor PIF5-like [Vitis vinifera]	0	F2DAP9_HORVD/230-287 PF00010.21;HLH;	4e-20	-	GO:0005634.nucleus;GO:0006355.regulation of transcription. DNA-dependent;	-	K16189	ko04075. Plant hormone signal transduction;
The differential-expressed genes
unigene	RPKM_10DAF	RPKM_30DAF	RPKM_50DAF	RPKM_60DAF	RPKM_70DAF	fold_change(30:10 DAF)	p_value(30:10 DAF)	significant(30:10 DAF)	fold_change(50:10 DAF)	p_value(50:10 DAF)	significant(50:10 DAF)	fold_change(60:10 DAF)	p_value(60:10 DAF)	significant(60:10 DAF)	fold_change(70:10 DAF)	p_value(70:10 DAF)	significant(70:10 DAF)	Unigene	Name	Definition	Length	Swissprot_des	Swissprot_evalue	Cdd_des	Cdd_evalue	Trembl_des	Trembl_evalue	NR_des	NR_evalue	PFAM_des	PFAM_evalue	KOG	GO	EC	KO	Pathway
comp73802_c0	36.67	4.33	22.37	26.32	39.63	-3.08216	1.34e-09	yes	-0.713035	0.0015619	yes	-0.478441	0.0166545	no	0.111993	0.627329	no	comp73802_c0	DELLA	DELLA protein	2683	sp|Q84TQ7|GAI_GOSHI DELLA protein GAI OS=Gossypium hirsutum GN=GAI PE=2 SV=1	0	gnl|CDD|202673 pfam03514. GRAS. GRAS family transcription factor. Sequence analysis of the products of the GRAS (GAI. RGA. SCR) gene family indicates that they share a variable amino-terminus and a highly conserved carboxyl-terminus that contains five recognisable motifs. Proteins in the GRAS family are transcription factors that seem to be involved in development and other processes. Mutation of…	5e-168	tr|H2EII9|H2EII9_MALDO Spur-type DELLA protein OS=Malus domestica GN=SPMdDELLA2b PE=2 SV=1	0	gb|AEX97111.1| spur-type DELLA protein [Malus x domestica]	0	Q0HA72_MALDO/218-578 PF03514.9;GRAS;	0	-	GO:0005634.nucleus;GO:0006355.regulation of transcription. DNA-dependent;GO:0006351.transcription. DNA-dependent;GO:0009740.gibberellic acid mediated signaling pathway;	-	K14494	ko04075. Plant hormone signal transduction;
comp61756_c0	45.21	15.97	7	24.3	22.27	-1.50128	5.65e-07	yes	-2.69122	5.58e-11	yes	-0.895686	0.000234402	yes	-1.02154	0.00035479	yes	comp61756_c0	DELLA	DELLA protein	2621	sp|Q6EI05|GAIPB_CUCMA DELLA protein GAIP-B OS=Cucurbita maxima GN=GAIPB PE=2 SV=1	0	gnl|CDD|202673 pfam03514. GRAS. GRAS family transcription factor. Sequence analysis of the products of the GRAS (GAI. RGA. SCR) gene family indicates that they share a variable amino-terminus and a highly conserved carboxyl-terminus that contains five recognisable motifs. Proteins in the GRAS family are transcription factors that seem to be involved in development and other processes. Mutation of…	1e-173	tr|H2EII7|H2EII7_MALDO Spur-type DELLA protein OS=Malus domestica GN=SPMdDELLA1b PE=2 SV=1	0	gb|AEX97109.1| spur-type DELLA protein [Malus x domestica]	0	A1YIQ8_9ROSA/267-626 PF03514.9;GRAS;	0	-	GO:0005634.nucleus;GO:0006355.regulation of transcription. DNA-dependent;GO:0006351.transcription. DNA-dependent;GO:0009740.gibberellic acid mediated signaling pathway;	-	K14494	ko04075. Plant hormone signal transduction;
comp19732_c0	20.18	9.41	2.23	0.29	0.52	-1.10066	0.00588505	no	-3.17781	6.66e-06	yes	-6.12073	9.18e-07	yes	-5.27827	3.92e-06	yes	comp19732_c0	DELLA	DELLA protein	2228	sp|Q9LQT8|GAI_ARATH DELLA protein GAI OS=Arabidopsis thaliana GN=GAI PE=1 SV=1	8e-136	gnl|CDD|202673 pfam03514. GRAS. GRAS family transcription factor. Sequence analysis of the products of the GRAS (GAI. RGA. SCR) gene family indicates that they share a variable amino-terminus and a highly conserved carboxyl-terminus that contains five recognisable motifs. Proteins in the GRAS family are transcription factors that seem to be involved in development and other processes. Mutation of…	1e-143	tr|Q0HA68|Q0HA68_MALDO DELLA protein OS=Malus domestica GN=L3b PE=2 SV=1	0	gb|AAY56754.1| DELLA protein [Malus x domestica]	0	Q0HA69_MALDO/157-521 PF03514.9;GRAS;	0	-	GO:0005634.nucleus;GO:0006355.regulation of transcription. DNA-dependent;GO:0006351.transcription. DNA-dependent;GO:0009740.gibberellic acid mediated signaling pathway;	-	K14494	ko04075. Plant hormone signal transduction;
comp51356_c0	26.31	8.46	3.67	21.95	31.43	-1.63688	9.25e-05	yes	-2.84176	5.23e-07	yes	-0.26139	0.123086	no	0.256531	0.992869	no	comp51356_c0	GID1	gibberellin receptor GID1	2215	sp|Q940G6|GID1C_ARATH Gibberellin receptor GID1C OS=Arabidopsis thaliana GN=GID1C PE=1 SV=1	0	gnl|CDD|203783 pfam07859. Abhydrolase_3. alpha/beta hydrolase fold. This catalytic domain is found in a very wide range of enzymes.	8e-72	tr|H8ZPL2|H8ZPL2_MALDO GID1d OS=Malus domestica GN=GID1d PE=2 SV=1	0	gb|AFD32893.1| GID1d [Malus x domestica]	0	C0LZF5_GOSHI/108-322 PF07859.8;Abhydrolase_3;	1e-133	V	GO:0016787.hydrolase activity;GO:0008152.metabolic process;GO:0004872.receptor activity;	EC:3.-.-.-	K14493	ko04075. Plant hormone signal transduction;
comp31611_c0	42.23	7.44	2.02	10.34	14.14	-2.50489	1.27e-09	yes	-4.38584	5.73e-13	yes	-2.03003	6.38e-08	yes	-1.57849	9.07e-06	yes	comp31611_c0	GID2. SLY1	F-box protein GID2	1305	sp|Q9STX3|GID2_ARATH F-box protein GID2 OS=Arabidopsis thaliana GN=GID2 PE=1 SV=1	3e-47	-	-	tr|B9MVW7|B9MVW7_POPTR Predicted protein OS=Populus trichocarpa GN=POPTRDRAFT_740519 PE=4 SV=1	3e-58	ref|XP_002327183.1| predicted protein [Populus trichocarpa] gb|EEE73933.1| predicted protein [Populus trichocarpa]	2e-58	C6T4T3_SOYBN/43-173 PB005797; Pfam-B_5797;	9e-42	-	-	-	K14495	ko04075. Plant hormone signal transduction;

## Sheet: ABA
Table S8. List of all genes and differential-expression genes involved in plant hormone signal transduction.
All genes
unigene	RPKM_10DAF	RPKM_30DAF	RPKM_50DAF	RPKM_60DAF	RPKM_70DAF	Name	Definition	Length	Swissprot_des	Swissprot_evalue	Cdd_des	Cdd_evalue	Trembl_des	Trembl_evalue	NR_des	NR_evalue	PFAM_des	PFAM_evalue	KOG	GO	EC	KO	Pathway
comp47452_c0	6.87	3.55	3.81	3.08	6.79	ABF	ABA responsive element binding factor	1093	-	-	gnl|CDD|197664 smart00338. BRLZ. basic region leucin zipper.	5e-15	tr|B9RYM2|B9RYM2_RICCO G-box-binding factor. putative OS=Ricinus communis GN=RCOM_1130970 PE=4 SV=1	7e-41	emb|CBI20003.3| unnamed protein product [Vitis vinifera]	1e-42	B9RYM2_RICCO/147-211 PF00170.16;bZIP_1;	1e-26	-	GO:0005634.nucleus;GO:0003677.DNA binding;GO:0006355.regulation of transcription. DNA-dependent;GO:0043565.sequence-specific DNA binding;GO:0006351.transcription. DNA-dependent;GO:0003700.sequence-specific DNA binding transcription factor activity;GO:0046983.protein dimerization activity;	-	K14432	ko04075. Plant hormone signal transduction;
comp67067_c0	10.11	0.61	0.08	0.86	1.59	ABF	ABA responsive element binding factor	1369	-	-	-	-	-	-	-	-	E3UBT4_PONTR/16-164 PB002748; Pfam-B_2748;	1e-56	-	-	-	K14432	ko04075. Plant hormone signal transduction;
comp72237_c0	5.18	2.3	0.77	0.64	3.11	ABF	ABA responsive element binding factor	1390	sp|Q9LES3|AI5L2_ARATH ABSCISIC ACID-INSENSITIVE 5-like protein 2 OS=Arabidopsis thaliana GN=DPBF3 PE=1 SV=1	6e-43	-	-	tr|I1LWA7|I1LWA7_SOYBN Uncharacterized protein OS=Glycine max GN=Gma.51196 PE=4 SV=1	2e-104	ref|XP_003543823.1| PREDICTED: ABSCISIC ACID-INSENSITIVE 5-like protein 3-like [Glycine max]	2e-104	C6T8Y8_SOYBN/21-140 PB002748; Pfam-B_2748;	2e-38	-	GO:0005634.nucleus;GO:0003677.DNA binding;GO:0006355.regulation of transcription. DNA-dependent;GO:0043565.sequence-specific DNA binding;GO:0006351.transcription. DNA-dependent;GO:0003700.sequence-specific DNA binding transcription factor activity;GO:0046983.protein dimerization activity;	-	K14432	ko04075. Plant hormone signal transduction;
comp45077_c0	17.39	45.76	15.58	0.77	2	ABF	ABA responsive element binding factor	1494	sp|Q9LES3|AI5L2_ARATH ABSCISIC ACID-INSENSITIVE 5-like protein 2 OS=Arabidopsis thaliana GN=DPBF3 PE=1 SV=1	5e-85	gnl|CDD|197664 smart00338. BRLZ. basic region leucin zipper.	5e-17	tr|D9ZIQ3|D9ZIQ3_MALDO BZIP domain class transcription factor OS=Malus domestica GN=BZIP15 PE=2 SV=1	2e-180	gb|ADL36606.1| BZIP domain class transcription factor [Malus x domestica]	2e-180	D9ZIQ3_MALDO/17-145 PB002748; Pfam-B_2748;	6e-62	-	GO:0005634.nucleus;GO:0003677.DNA binding;GO:0006355.regulation of transcription. DNA-dependent;GO:0043565.sequence-specific DNA binding;GO:0006351.transcription. DNA-dependent;GO:0003700.sequence-specific DNA binding transcription factor activity;GO:0046983.protein dimerization activity;	-	K14432	ko04075. Plant hormone signal transduction;
comp55713_c0	14.1	0.71	0.15	0.91	1.74	ABF	ABA responsive element binding factor	1203	sp|Q9M7Q4|AI5L5_ARATH ABSCISIC ACID-INSENSITIVE 5-like protein 5 OS=Arabidopsis thaliana GN=ABF2 PE=1 SV=1	7e-49	gnl|CDD|197664 smart00338. BRLZ. basic region leucin zipper.	6e-09	tr|B9HS14|B9HS14_POPTR Predicted protein OS=Populus trichocarpa GN=POPTRDRAFT_767577 PE=4 SV=1	4e-89	ref|XP_002313119.1| predicted protein [Populus trichocarpa] gb|EEE87074.1| predicted protein [Populus trichocarpa]	3e-89	A4ZGR9_SOYBN/73-149 PF00170.16;bZIP_1;	2e-19	-	GO:0005634.nucleus;GO:0003677.DNA binding;GO:0006355.regulation of transcription. DNA-dependent;GO:0043565.sequence-specific DNA binding;GO:0006351.transcription. DNA-dependent;GO:0003700.sequence-specific DNA binding transcription factor activity;GO:0046983.protein dimerization activity;	-	K14432	ko04075. Plant hormone signal transduction;
comp77821_c2	31.9	4.94	0.91	0.09	0.23	ABF	ABA responsive element binding factor	1795	sp|Q9M7Q4|AI5L5_ARATH ABSCISIC ACID-INSENSITIVE 5-like protein 5 OS=Arabidopsis thaliana GN=ABF2 PE=1 SV=1	2e-91	-	-	tr|Q9M4H1|Q9M4H1_VITVI Putative ripening-related bZIP protein OS=Vitis vinifera GN=grip55 PE=2 SV=1	1e-126	ref|XP_002284785.1| PREDICTED: ripening-related bZIP protein-like isoform 1 [Vitis vinifera] emb|CAB85632.1| putative ripening-related bZIP protein [Vitis vinifera]	1e-126	B9RYH3_RICCO/17-168 PB002748; Pfam-B_2748;	5e-46	-	GO:0005634.nucleus;GO:0003677.DNA binding;GO:0006355.regulation of transcription. DNA-dependent;GO:0043565.sequence-specific DNA binding;GO:0006351.transcription. DNA-dependent;GO:0003700.sequence-specific DNA binding transcription factor activity;GO:0046983.protein dimerization activity;	-	K14432	ko04075. Plant hormone signal transduction;
comp66797_c0	3.74	1.38	26.56	48.63	67.2	ABF	ABA responsive element binding factor	2249	sp|Q9SJN0|ABI5_ARATH Protein ABSCISIC ACID-INSENSITIVE 5 OS=Arabidopsis thaliana GN=ABI5 PE=1 SV=1	3e-112	gnl|CDD|197664 smart00338. BRLZ. basic region leucin zipper.	2e-16	tr|E0Y455|E0Y455_PRUAR Abscisic acid insensitive OS=Prunus armeniaca PE=4 SV=1	0	gb|ADL62859.1| abscisic acid insensitive [Prunus armeniaca]	0	O23964_HELAN/291-351 PF00170.16;bZIP_1;	8e-25	-	GO:0005634.nucleus;GO:0003677.DNA binding;GO:0006355.regulation of transcription. DNA-dependent;GO:0006351.transcription. DNA-dependent;GO:0046983.protein dimerization activity;GO:0051258.protein polymerization;GO:0043234.protein complex;GO:0000166.nucleotide binding;GO:0043565.sequence-specific DNA binding;GO:0005525.GTP binding;GO:0003700.sequence-specific DNA binding transcription factor activ…	-	K14432	ko04075. Plant hormone signal transduction;
comp69555_c0	6.56	3.4	2.39	2.37	5.24	ABF	ABA responsive element binding factor	2164	sp|P42777|GBF4_ARATH G-box-binding factor 4 OS=Arabidopsis thaliana GN=GBF4 PE=1 SV=1	2e-33	-	-	tr|F6GY42|F6GY42_VITVI Putative uncharacterized protein OS=Vitis vinifera GN=VIT_18s0072g00470 PE=4 SV=1	4e-58	ref|XP_002266826.1| PREDICTED: G-box-binding factor 4 [Vitis vinifera]	3e-58	B5WZ50_HUMLU/230-294 PF00170.16;bZIP_1;	1e-13	-	GO:0005634.nucleus;GO:0003677.DNA binding;GO:0006355.regulation of transcription. DNA-dependent;GO:0043565.sequence-specific DNA binding;GO:0006351.transcription. DNA-dependent;GO:0003700.sequence-specific DNA binding transcription factor activity;GO:0046983.protein dimerization activity;	-	K14432	ko04075. Plant hormone signal transduction;
comp75079_c0	0.06	105.84	61.29	8.55	3.8	ABF	ABA responsive element binding factor	1635	sp|Q8RYD6|AI5L1_ARATH ABSCISIC ACID-INSENSITIVE 5-like protein 1 OS=Arabidopsis thaliana GN=DPBF2 PE=1 SV=1	2e-61	-	-	tr|B9SCS5|B9SCS5_RICCO Putative uncharacterized protein OS=Ricinus communis GN=RCOM_1280780 PE=4 SV=1	2e-81	ref|XP_002523794.1| conserved hypothetical protein [Ricinus communis] gb|EEF38520.1| conserved hypothetical protein [Ricinus communis]	2e-81	B9SCS5_RICCO/45-176 PB002748; Pfam-B_2748;	3e-47	-	GO:0005634.nucleus;GO:0003677.DNA binding;GO:0006355.regulation of transcription. DNA-dependent;GO:0043565.sequence-specific DNA binding;GO:0006351.transcription. DNA-dependent;GO:0003700.sequence-specific DNA binding transcription factor activity;GO:0046983.protein dimerization activity;	-	K14432	ko04075. Plant hormone signal transduction;
comp77168_c0	6.62	5.48	1.7	2.46	4.02	PP2C	protein phosphatase 2C	4053	sp|P49597|P2C56_ARATH Protein phosphatase 2C 56 OS=Arabidopsis thaliana GN=ABI1 PE=1 SV=2	8e-85	gnl|CDD|197659 smart00332. PP2Cc. Serine/threonine phosphatases. family 2C. catalytic domain. The protein architecture and deduced catalytic mechanism of PP2C phosphatases are similar to the PP1. PP2A. PP2B family of protein Ser/Thr phosphatases. with which PP2C shares no sequence similarity.	2e-82	tr|F6HGL2|F6HGL2_VITVI Putative uncharacterized protein OS=Vitis vinifera GN=VIT_11s0016g03180 PE=3 SV=1	1e-172	ref|XP_002280468.2| PREDICTED: probable protein phosphatase 2C 6-like [Vitis vinifera]	1e-172	D7TBH1_VITVI/36-313 PF00481.16;PP2C;	5e-155	T	GO:0008287.protein serine/threonine phosphatase complex;GO:0046872.metal ion binding;GO:0016787.hydrolase activity;GO:0004721.phosphoprotein phosphatase activity;GO:0006470.protein dephosphorylation;GO:0003824.catalytic activity;GO:0004722.protein serine/threonine phosphatase activity;	EC:3.1.3.16	K14497	ko04075. Plant hormone signal transduction;
comp37670_c0	40.54	23.36	17.32	25.26	27.64	PP2C	protein phosphatase 2C	2037	sp|P49598|P2C37_ARATH Protein phosphatase 2C 37 OS=Arabidopsis thaliana GN=PP2CA PE=1 SV=1	1e-133	gnl|CDD|197659 smart00332. PP2Cc. Serine/threonine phosphatases. family 2C. catalytic domain. The protein architecture and deduced catalytic mechanism of PP2C phosphatases are similar to the PP1. PP2A. PP2B family of protein Ser/Thr phosphatases. with which PP2C shares no sequence similarity.	2e-72	tr|Q71QD5|Q71QD5_PRUAV Protein phosphatase 2C OS=Prunus avium GN=pp2c PE=2 SV=1	0	gb|AAQ03211.1|AF411074_1 protein phosphatase 2C [Prunus avium]	0	Q71QD5_PRUAV/131-413 PF00481.16;PP2C;	0	T	GO:0008287.protein serine/threonine phosphatase complex;GO:0046872.metal ion binding;GO:0016787.hydrolase activity;GO:0004721.phosphoprotein phosphatase activity;GO:0006470.protein dephosphorylation;GO:0003824.catalytic activity;GO:0004722.protein serine/threonine phosphatase activity;	EC:3.1.3.16	K14497	ko04075. Plant hormone signal transduction;
comp67251_c0	9.69	34.62	97.81	144.5	153	PP2C	protein phosphatase 2C	2184	sp|P49598|P2C37_ARATH Protein phosphatase 2C 37 OS=Arabidopsis thaliana GN=PP2CA PE=1 SV=1	7e-62	-	-	tr|B9HPC5|B9HPC5_POPTR Predicted protein OS=Populus trichocarpa GN=POPTRDRAFT_768154 PE=3 SV=1	3e-81	ref|XP_002314150.1| predicted protein [Populus trichocarpa] gb|EEE88105.1| predicted protein [Populus trichocarpa]	3e-81	B9HPC5_POPTR/78-374 PF00481.16;PP2C;	2e-71	-	GO:0008287.protein serine/threonine phosphatase complex;GO:0046872.metal ion binding;GO:0016787.hydrolase activity;GO:0004721.phosphoprotein phosphatase activity;GO:0006470.protein dephosphorylation;GO:0003824.catalytic activity;GO:0004722.protein serine/threonine phosphatase activity;	EC:3.1.3.16	K14497	ko04075. Plant hormone signal transduction;
comp46797_c0	15.76	11.69	5.64	10.63	18.37	PP2C	protein phosphatase 2C	963	sp|Q0JLP9|P2C06_ORYSJ Probable protein phosphatase 2C 6 OS=Oryza sativa subsp. japonica GN=Os01g0583100 PE=2 SV=1	6e-71	-	-	tr|G5DC07|G5DC07_FRAAN Protein phosphatase 2C OS=Fragaria ananassa GN=ABI1 PE=2 SV=1	2e-83	gb|AEP67941.1| protein phosphatase 2C [Fragaria x ananassa]	1e-83	D7STT0_VITVI/206-488 PF00481.16;PP2C;	8e-74	-	GO:0008287.protein serine/threonine phosphatase complex;GO:0046872.metal ion binding;GO:0016787.hydrolase activity;GO:0004721.phosphoprotein phosphatase activity;GO:0006470.protein dephosphorylation;GO:0003824.catalytic activity;GO:0004722.protein serine/threonine phosphatase activity;	EC:3.1.3.16	K14497	ko04075. Plant hormone signal transduction;
comp70128_c0	0.07	0.23	0.19	1.19	0.88	PP2C	protein phosphatase 2C	1779	sp|Q5SN75|P2C08_ORYSJ Probable protein phosphatase 2C 8 OS=Oryza sativa subsp. japonica GN=Os01g0656200 PE=2 SV=1	6e-89	gnl|CDD|197659 smart00332. PP2Cc. Serine/threonine phosphatases. family 2C. catalytic domain. The protein architecture and deduced catalytic mechanism of PP2C phosphatases are similar to the PP1. PP2A. PP2B family of protein Ser/Thr phosphatases. with which PP2C shares no sequence similarity.	1e-66	tr|D7TVF2|D7TVF2_VITVI Putative uncharacterized protein OS=Vitis vinifera GN=VIT_02s0025g01390 PE=3 SV=1	1e-97	ref|XP_002266149.1| PREDICTED: probable protein phosphatase 2C 8 [Vitis vinifera] emb|CBI34477.3| unnamed protein product [Vitis vinifera]	1e-97	D7TVF2_VITVI/101-367 PF00481.16;PP2C;	9e-95	T	GO:0008287.protein serine/threonine phosphatase complex;GO:0046872.metal ion binding;GO:0016787.hydrolase activity;GO:0004721.phosphoprotein phosphatase activity;GO:0006470.protein dephosphorylation;GO:0003824.catalytic activity;GO:0004722.protein serine/threonine phosphatase activity;	EC:3.1.3.16	K14497	ko04075. Plant hormone signal transduction;
comp56088_c0	0.27	0.73	4.96	21.98	21.52	PP2C	protein phosphatase 2C	1590	sp|Q65XK7|P2C51_ORYSJ Probable protein phosphatase 2C 51 OS=Oryza sativa subsp. japonica GN=Os05g0572700 PE=2 SV=1	2e-79	gnl|CDD|197659 smart00332. PP2Cc. Serine/threonine phosphatases. family 2C. catalytic domain. The protein architecture and deduced catalytic mechanism of PP2C phosphatases are similar to the PP1. PP2A. PP2B family of protein Ser/Thr phosphatases. with which PP2C shares no sequence similarity.	4e-67	tr|I1MAJ9|I1MAJ9_SOYBN Uncharacterized protein OS=Glycine max GN=Gma.57359 PE=4 SV=1	1e-93	gb|ACJ85501.1| unknown [Medicago truncatula] gb|AFK33453.1| unknown [Medicago truncatula]	9e-93	B7FL67_MEDTR/111-372 PF00481.16;PP2C;	5e-90	T	GO:0008287.protein serine/threonine phosphatase complex;GO:0046872.metal ion binding;GO:0016787.hydrolase activity;GO:0004721.phosphoprotein phosphatase activity;GO:0006470.protein dephosphorylation;GO:0003824.catalytic activity;GO:0004722.protein serine/threonine phosphatase activity;	EC:3.1.3.16	K14497	ko04075. Plant hormone signal transduction;
comp47671_c0	11.15	7.06	6.05	8.66	12.52	PP2C	protein phosphatase 2C	2048	sp|Q9CAJ0|P2C16_ARATH Protein phosphatase 2C 16 OS=Arabidopsis thaliana GN=HAB1 PE=1 SV=1	1e-77	-	-	tr|G5DC07|G5DC07_FRAAN Protein phosphatase 2C OS=Fragaria ananassa GN=ABI1 PE=2 SV=1	0	gb|AEP67941.1| protein phosphatase 2C [Fragaria x ananassa]	0	A4Q9B3_POPTN/226-521 PF00481.16;PP2C;	4e-96	-	-	EC:3.1.3.16	K14497	ko04075. Plant hormone signal transduction;
comp72278_c0	2.17	2.14	6.07	32.05	36.99	PP2C	protein phosphatase 2C	2278	sp|Q9CAJ0|P2C16_ARATH Protein phosphatase 2C 16 OS=Arabidopsis thaliana GN=HAB1 PE=1 SV=1	9e-147	gnl|CDD|197659 smart00332. PP2Cc. Serine/threonine phosphatases. family 2C. catalytic domain. The protein architecture and deduced catalytic mechanism of PP2C phosphatases are similar to the PP1. PP2A. PP2B family of protein Ser/Thr phosphatases. with which PP2C shares no sequence similarity.	7e-80	tr|B9RK51|B9RK51_RICCO Protein phosphatase 2c. putative OS=Ricinus communis GN=RCOM_1046460 PE=3 SV=1	1e-178	ref|XP_002514095.1| protein phosphatase 2c. putative [Ricinus communis] gb|EEF48049.1| protein phosphatase 2c. putative [Ricinus communis]	1e-178	B9RK51_RICCO/215-520 PF00481.16;PP2C;	3e-158	T	GO:0008287.protein serine/threonine phosphatase complex;GO:0046872.metal ion binding;GO:0016787.hydrolase activity;GO:0004721.phosphoprotein phosphatase activity;GO:0006470.protein dephosphorylation;GO:0003824.catalytic activity;GO:0004722.protein serine/threonine phosphatase activity;	EC:3.1.3.16	K14497	ko04075. Plant hormone signal transduction;
comp75735_c0	21.61	16.07	19.49	21.09	33.23	PP2C	protein phosphatase 2C	2628	sp|Q9CAJ0|P2C16_ARATH Protein phosphatase 2C 16 OS=Arabidopsis thaliana GN=HAB1 PE=1 SV=1	0	gnl|CDD|197659 smart00332. PP2Cc. Serine/threonine phosphatases. family 2C. catalytic domain. The protein architecture and deduced catalytic mechanism of PP2C phosphatases are similar to the PP1. PP2A. PP2B family of protein Ser/Thr phosphatases. with which PP2C shares no sequence similarity.	4e-80	tr|F6HY01|F6HY01_VITVI Putative uncharacterized protein OS=Vitis vinifera GN=VIT_09s0002g01850 PE=3 SV=1	0	ref|XP_002278167.2| PREDICTED: protein phosphatase 2C 16-like [Vitis vinifera]	0	B9S5U9_RICCO/211-519 PF00481.16;PP2C;	9e-169	T	GO:0008287.protein serine/threonine phosphatase complex;GO:0046872.metal ion binding;GO:0016787.hydrolase activity;GO:0004721.phosphoprotein phosphatase activity;GO:0006470.protein dephosphorylation;GO:0003824.catalytic activity;GO:0004722.protein serine/threonine phosphatase activity;	EC:3.1.3.16	K14497	ko04075. Plant hormone signal transduction;
comp66159_c0	1.99	81.64	106.39	84.5	140.74	PP2C	protein phosphatase 2C	1836	sp|Q9FLI3|P2C75_ARATH Probable protein phosphatase 2C 75 OS=Arabidopsis thaliana GN=AHG1 PE=2 SV=1	3e-55	gnl|CDD|29062 cd00143. PP2Cc. Serine/threonine phosphatases. family 2C. catalytic domain; The protein architecture and deduced catalytic mechanism of PP2C phosphatases are similar to the PP1. PP2A. PP2B family of protein Ser/Thr phosphatases. with which PP2C shares no sequence similarity..	2e-38	tr|B9R9K8|B9R9K8_RICCO Protein phosphatase 2c. putative OS=Ricinus communis GN=RCOM_1498520 PE=3 SV=1	2e-65	ref|XP_002510883.1| protein phosphatase 2c. putative [Ricinus communis] gb|EEF51485.1| protein phosphatase 2c. putative [Ricinus communis]	2e-65	B9R9K8_RICCO/73-385 PF00481.16;PP2C;	1e-61	-	GO:0008287.protein serine/threonine phosphatase complex;GO:0046872.metal ion binding;GO:0016787.hydrolase activity;GO:0004721.phosphoprotein phosphatase activity;GO:0006470.protein dephosphorylation;GO:0003824.catalytic activity;GO:0004722.protein serine/threonine phosphatase activity;	EC:3.1.3.16	K14497	ko04075. Plant hormone signal transduction;
comp43220_c0	2.49	1.13	0.36	0	0	PYL	abscisic acid receptor PYR/PYL family	1008	sp|O80920|PYL4_ARATH Abscisic acid receptor PYL4 OS=Arabidopsis thaliana GN=PYL4 PE=1 SV=1	2e-74	-	-	tr|F6GXT6|F6GXT6_VITVI Putative uncharacterized protein OS=Vitis vinifera GN=VIT_08s0058g00470 PE=4 SV=1	3e-82	ref|XP_002264158.1| PREDICTED: abscisic acid receptor PYL4-like [Vitis vinifera]	3e-82	B9SL06_RICCO/55-199 PF10604.4;Polyketide_cyc2;	1e-75	-	-	-	K14496	ko04075. Plant hormone signal transduction;
comp55452_c2	59.48	9.52	2.66	1.18	1	PYL	abscisic acid receptor PYR/PYL family	1560	sp|O80920|PYL4_ARATH Abscisic acid receptor PYL4 OS=Arabidopsis thaliana GN=PYL4 PE=1 SV=1	9e-83	-	-	tr|B9IGH2|B9IGH2_POPTR Predicted protein OS=Populus trichocarpa GN=POPTRDRAFT_907261 PE=4 SV=1	5e-92	ref|XP_002323024.1| predicted protein [Populus trichocarpa] gb|EEF04785.1| predicted protein [Populus trichocarpa]	5e-92	B9SL06_RICCO/55-199 PF10604.4;Polyketide_cyc2;	9e-79	-	-	-	K14496	ko04075. Plant hormone signal transduction;
comp22197_c0	0.14	0.04	0	0	0	PYL	abscisic acid receptor PYR/PYL family	949	sp|O80992|PYL2_ARATH Abscisic acid receptor PYL2 OS=Arabidopsis thaliana GN=PYL2 PE=1 SV=1	3e-81	gnl|CDD|176863 cd07821. PYR_PYL_RCAR_like. Pyrabactin resistance 1 (PYR1). PYR1-like (PYL). regulatory component of abscisic acid receptors (RCARs). and related proteins. The PYR/PYL/RCAR-like family belongs to the SRPBCC (START/RHO_alpha_C/PITP/Bet_v1/CoxG/CalC) domain superfamily of proteins that bind hydrophobic ligands. SRPBCC domains have a deep hydrophobic ligand-binding pocket. PYR/PYL/RCA…	6e-29	tr|B9RRT8|B9RRT8_RICCO Putative uncharacterized protein OS=Ricinus communis GN=RCOM_0797770 PE=4 SV=1	1e-98	ref|XP_002516457.1| conserved hypothetical protein [Ricinus communis] gb|EEF45798.1| conserved hypothetical protein [Ricinus communis]	1e-98	B9RRT8_RICCO/36-182 PF10604.4;Polyketide_cyc2;	2e-80	-	-	-	K14496	ko04075. Plant hormone signal transduction;
comp52852_c0	7.78	5.95	10.6	35.01	33.59	PYL	abscisic acid receptor PYR/PYL family	1300	sp|Q9FGM1|PYL8_ARATH Abscisic acid receptor PYL8 OS=Arabidopsis thaliana GN=PYL8 PE=1 SV=1	5e-98	gnl|CDD|176863 cd07821. PYR_PYL_RCAR_like. Pyrabactin resistance 1 (PYR1). PYR1-like (PYL). regulatory component of abscisic acid receptors (RCARs). and related proteins. The PYR/PYL/RCAR-like family belongs to the SRPBCC (START/RHO_alpha_C/PITP/Bet_v1/CoxG/CalC) domain superfamily of proteins that bind hydrophobic ligands. SRPBCC domains have a deep hydrophobic ligand-binding pocket. PYR/PYL/RCA…	2e-31	tr|B9RIL1|B9RIL1_RICCO Putative uncharacterized protein OS=Ricinus communis GN=RCOM_1580370 PE=4 SV=1	4e-107	ref|XP_002513580.1| conserved hypothetical protein [Ricinus communis] gb|EEF48983.1| conserved hypothetical protein [Ricinus communis]	3e-107	B9RIL1_RICCO/36-181 PF10604.4;Polyketide_cyc2;	7e-89	-	-	-	K14496	ko04075. Plant hormone signal transduction;
comp61433_c0	0.22	8.91	0.39	0.13	0.67	PYL	abscisic acid receptor PYR/PYL family	1634	sp|Q9FJ49|PYL12_ARATH Abscisic acid receptor PYL12 OS=Arabidopsis thaliana GN=PYL12 PE=1 SV=1	8e-60	gnl|CDD|176863 cd07821. PYR_PYL_RCAR_like. Pyrabactin resistance 1 (PYR1). PYR1-like (PYL). regulatory component of abscisic acid receptors (RCARs). and related proteins. The PYR/PYL/RCAR-like family belongs to the SRPBCC (START/RHO_alpha_C/PITP/Bet_v1/CoxG/CalC) domain superfamily of proteins that bind hydrophobic ligands. SRPBCC domains have a deep hydrophobic ligand-binding pocket. PYR/PYL/RCA…	2e-28	tr|I1MES6|I1MES6_SOYBN Uncharacterized protein OS=Glycine max PE=4 SV=1	9e-68	ref|XP_003546032.1| PREDICTED: abscisic acid receptor PYL6-like [Glycine max]	8e-68	C6TMN8_SOYBN/28-174 PF10604.4;Polyketide_cyc2;	1e-63	-	-	-	K14496	ko04075. Plant hormone signal transduction;
comp56016_c0	4.48	11.34	13.52	24.49	24.29	PYL	abscisic acid receptor PYR/PYL family	910	sp|Q8VZS8|PYL1_ARATH Abscisic acid receptor PYL1 OS=Arabidopsis thaliana GN=PYL1 PE=1 SV=1	2e-98	gnl|CDD|176863 cd07821. PYR_PYL_RCAR_like. Pyrabactin resistance 1 (PYR1). PYR1-like (PYL). regulatory component of abscisic acid receptors (RCARs). and related proteins. The PYR/PYL/RCAR-like family belongs to the SRPBCC (START/RHO_alpha_C/PITP/Bet_v1/CoxG/CalC) domain superfamily of proteins that bind hydrophobic ligands. SRPBCC domains have a deep hydrophobic ligand-binding pocket. PYR/PYL/RCA…	5e-29	tr|F2YHU9|F2YHU9_FRAAN Abscisic acid receptor PYR1 OS=Fragaria ananassa GN=PYR1 PE=2 SV=1	6e-119	gb|ADZ55282.1| abscisic acid receptor PYR1 [Fragaria x ananassa]	6e-119	F2YHU9_FRAAN/50-196 PF10604.4;Polyketide_cyc2;	1e-90	-	GO:0004872.receptor activity;	-	K14496	ko04075. Plant hormone signal transduction;
comp79527_c0	110.4	15.62	6.33	3.04	6.11	PYL	abscisic acid receptor PYR/PYL family	1331	sp|Q84MC7|PYL9_ARATH Abscisic acid receptor PYL9 OS=Arabidopsis thaliana GN=PYL9 PE=1 SV=1	4e-97	gnl|CDD|176863 cd07821. PYR_PYL_RCAR_like. Pyrabactin resistance 1 (PYR1). PYR1-like (PYL). regulatory component of abscisic acid receptors (RCARs). and related proteins. The PYR/PYL/RCAR-like family belongs to the SRPBCC (START/RHO_alpha_C/PITP/Bet_v1/CoxG/CalC) domain superfamily of proteins that bind hydrophobic ligands. SRPBCC domains have a deep hydrophobic ligand-binding pocket. PYR/PYL/RCA…	2e-33	tr|A9P7Y8|A9P7Y8_POPTR Putative uncharacterized protein OS=Populus trichocarpa PE=2 SV=1	3e-108	gb|ABK92491.1| unknown [Populus trichocarpa]	3e-108	C6THA8_SOYBN/27-172 PF10604.4;Polyketide_cyc2;	2e-88	-	-	-	K14496	ko04075. Plant hormone signal transduction;
comp59243_c0	45.91	14.99	7.04	6.67	4.75	SNRK2	serine/threonine-protein kinase SRK2	1307	sp|P0C5D6|SAPK3_ORYSJ Serine/threonine-protein kinase SAPK3 OS=Oryza sativa subsp. japonica GN=SAPK3 PE=1 SV=1	0	gnl|CDD|197582 smart00220. S_TKc. Serine/Threonine protein kinases. catalytic domain. Phosphotransferases. Serine or threonine-specific kinase subfamily.	3e-101	tr|D7SYT7|D7SYT7_VITVI Putative uncharacterized protein OS=Vitis vinifera GN=VIT_02s0236g00130 PE=4 SV=1	0	ref|XP_002262726.1| PREDICTED: serine/threonine-protein kinase SAPK3 [Vitis vinifera] emb|CBI23389.3| unnamed protein product [Vitis vinifera]	0	B9N2V2_POPTR/5-261 PF00069.20;Pkinase;	3e-172	T	GO:0016310.phosphorylation;GO:0005524.ATP binding;GO:0004674.protein serine/threonine kinase activity;GO:0016301.kinase activity;GO:0004672.protein kinase activity;GO:0000166.nucleotide binding;GO:0006468.protein phosphorylation;GO:0016740.transferase activity;GO:0016772.transferase activity. transferring phosphorus-containing groups;	EC:2.7.11.1	K14498	ko04075. Plant hormone signal transduction;
comp62250_c0	38.34	35.52	41.83	83.34	71.96	SNRK2	serine/threonine-protein kinase SRK2	2208	sp|P43291|SRK2A_ARATH Serine/threonine-protein kinase SRK2A OS=Arabidopsis thaliana GN=SRK2A PE=1 SV=1	0	gnl|CDD|197582 smart00220. S_TKc. Serine/Threonine protein kinases. catalytic domain. Phosphotransferases. Serine or threonine-specific kinase subfamily.	5e-100	tr|B9N888|B9N888_POPTR Predicted protein OS=Populus trichocarpa GN=POPTRDRAFT_931343 PE=4 SV=1	0	emb|CBI29763.3| unnamed protein product [Vitis vinifera]	0	A9SSH0_PHYPA/7-263 PF00069.20;Pkinase;	5e-161	T	GO:0016310.phosphorylation;GO:0005524.ATP binding;GO:0004674.protein serine/threonine kinase activity;GO:0016301.kinase activity;GO:0004672.protein kinase activity;GO:0000166.nucleotide binding;GO:0006468.protein phosphorylation;GO:0016740.transferase activity;GO:0016772.transferase activity. transferring phosphorus-containing groups;	EC:2.7.11.1	K14498	ko04075. Plant hormone signal transduction;
comp79791_c0	12.17	5.23	3.91	11.04	12.69	SNRK2	serine/threonine-protein kinase SRK2	1197	sp|Q39193|SRK2I_ARATH Serine/threonine-protein kinase SRK2I OS=Arabidopsis thaliana GN=SRK2I PE=1 SV=1	8e-129	-	-	tr|I1MW05|I1MW05_SOYBN Uncharacterized protein OS=Glycine max GN=Gma.34198 PE=4 SV=1	3e-131	ref|XP_002522330.1| Serine/threonine-protein kinase SAPK10. putative [Ricinus communis] gb|EEF40014.1| Serine/threonine-protein kinase SAPK10. putative [Ricinus communis]	1e-130	E4MWH0_THEHA/22-278 PF00069.20;Pkinase;	4e-117	-	GO:0016310.phosphorylation;GO:0005524.ATP binding;GO:0004674.protein serine/threonine kinase activity;GO:0016301.kinase activity;GO:0004672.protein kinase activity;GO:0000166.nucleotide binding;GO:0006468.protein phosphorylation;GO:0016740.transferase activity;GO:0016772.transferase activity. transferring phosphorus-containing groups;	EC:2.7.11.1	K14498	ko04075. Plant hormone signal transduction;
comp52642_c0	6.35	20.58	3.33	8.17	18.66	SNRK2	serine/threonine-protein kinase SRK2	1637	sp|Q75LR7|SAPK1_ORYSJ Serine/threonine-protein kinase SAPK1 OS=Oryza sativa subsp. japonica GN=SAPK1 PE=1 SV=1	3e-175	gnl|CDD|197582 smart00220. S_TKc. Serine/Threonine protein kinases. catalytic domain. Phosphotransferases. Serine or threonine-specific kinase subfamily.	6e-99	tr|B7FI26|B7FI26_MEDTR Putative uncharacterized protein OS=Medicago truncatula PE=2 SV=1	0	gb|ACJ84405.1| unknown [Medicago truncatula]	0	B9HFD8_POPTR/4-260 PF00069.20;Pkinase;	1e-168	T	GO:0005524.ATP binding;GO:0004674.protein serine/threonine kinase activity;GO:0004672.protein kinase activity;GO:0000166.nucleotide binding;GO:0006468.protein phosphorylation;GO:0016772.transferase activity. transferring phosphorus-containing groups;	EC:2.7.11.1	K14498	ko04075. Plant hormone signal transduction;
comp63313_c0	1.02	0.18	0.25	0.45	0.83	SNRK2	serine/threonine-protein kinase SRK2	1175	sp|Q9M9E9|SRK2C_ARATH Serine/threonine-protein kinase SRK2C OS=Arabidopsis thaliana GN=SRK2C PE=1 SV=1	1e-78	-	-	tr|D7KV96|D7KV96_ARALL Predicted protein OS=Arabidopsis lyrata subsp. lyrata GN=ARALYDRAFT_677388 PE=4 SV=1	2e-77	-	-	SRK2C_ARATH/4-260 PF00069.20;Pkinase;	1e-76	-	GO:0005524.ATP binding;GO:0004674.protein serine/threonine kinase activity;GO:0004672.protein kinase activity;GO:0000166.nucleotide binding;GO:0006468.protein phosphorylation;GO:0016772.transferase activity. transferring phosphorus-containing groups;	EC:2.7.11.1	K14498	ko04075. Plant hormone signal transduction;
comp53935_c1	4.5	11.92	16.94	51.15	77.54	SNRK2	serine/threonine-protein kinase SRK2	1819	sp|Q940H6|SRK2E_ARATH Serine/threonine-protein kinase SRK2E OS=Arabidopsis thaliana GN=SRK2E PE=1 SV=1	0	gnl|CDD|197582 smart00220. S_TKc. Serine/Threonine protein kinases. catalytic domain. Phosphotransferases. Serine or threonine-specific kinase subfamily.	8e-82	tr|I1ND33|I1ND33_SOYBN Uncharacterized protein OS=Glycine max GN=Gma.56675 PE=4 SV=1	0	ref|XP_003555707.1| PREDICTED: serine/threonine-protein kinase SRK2E-like isoform 1 [Glycine max]	0	B3H6F9_ARATH/8-229 PF00069.20;Pkinase;	5e-151	T	GO:0016310.phosphorylation;GO:0005524.ATP binding;GO:0004674.protein serine/threonine kinase activity;GO:0016301.kinase activity;GO:0004672.protein kinase activity;GO:0000166.nucleotide binding;GO:0006468.protein phosphorylation;GO:0016740.transferase activity;GO:0016772.transferase activity. transferring phosphorus-containing groups;	EC:2.7.11.1	K14498	ko04075. Plant hormone signal transduction;
The differential-expressed genes
unigene	RPKM_10DAF	RPKM_30DAF	RPKM_50DAF	RPKM_60DAF	RPKM_70DAF	fold_change(30:10 DAF)	p_value(30:10 DAF)	significant(30:10 DAF)	fold_change(50:10 DAF)	p_value(50:10 DAF)	significant(50:10 DAF)	fold_change(60:10 DAF)	p_value(60:10 DAF)	significant(60:10 DAF)	fold_change(70:10 DAF)	p_value(70:10 DAF)	significant(70:10 DAF)	Unigene	Name	Definition	Length	Swissprot_des	Swissprot_evalue	Cdd_des	Cdd_evalue	Trembl_des	Trembl_evalue	NR_des	NR_evalue	PFAM_des	PFAM_evalue	KOG	GO	EC	KO	Pathway
comp75079_c0	0.06	105.84	61.29	8.55	3.8	10.7846	1.06e-17	yes	9.99647	1.7e-10	yes	7.15482	0.0325947	no	5.98489	0.233678	no	comp75079_c0	ABF	ABA responsive element binding factor	1635	sp|Q8RYD6|AI5L1_ARATH ABSCISIC ACID-INSENSITIVE 5-like protein 1 OS=Arabidopsis thaliana GN=DPBF2 PE=1 SV=1	2e-61	-	-	tr|B9SCS5|B9SCS5_RICCO Putative uncharacterized protein OS=Ricinus communis GN=RCOM_1280780 PE=4 SV=1	2e-81	ref|XP_002523794.1| conserved hypothetical protein [Ricinus communis] gb|EEF38520.1| conserved hypothetical protein [Ricinus communis]	2e-81	B9SCS5_RICCO/45-176 PB002748; Pfam-B_2748;	3e-47	-	GO:0005634.nucleus;GO:0003677.DNA binding;GO:0006355.regulation of transcription. DNA-dependent;GO:0043565.sequence-specific DNA binding;GO:0006351.transcription. DNA-dependent;GO:0003700.sequence-specific DNA binding transcription factor activity;GO:0046983.protein dimerization activity;	-	K14432	ko04075. Plant hormone signal transduction;
comp55713_c0	14.1	0.71	0.15	0.91	1.74	-4.31173	8.65e-05	yes	-6.55459	2.96e-05	yes	-3.95368	0.000163621	yes	-3.01854	0.000967588	yes	comp55713_c0	ABF	ABA responsive element binding factor	1203	sp|Q9M7Q4|AI5L5_ARATH ABSCISIC ACID-INSENSITIVE 5-like protein 5 OS=Arabidopsis thaliana GN=ABF2 PE=1 SV=1	7e-49	gnl|CDD|197664 smart00338. BRLZ. basic region leucin zipper.	6e-09	tr|B9HS14|B9HS14_POPTR Predicted protein OS=Populus trichocarpa GN=POPTRDRAFT_767577 PE=4 SV=1	4e-89	ref|XP_002313119.1| predicted protein [Populus trichocarpa] gb|EEE87074.1| predicted protein [Populus trichocarpa]	3e-89	A4ZGR9_SOYBN/73-149 PF00170.16;bZIP_1;	2e-19	-	GO:0005634.nucleus;GO:0003677.DNA binding;GO:0006355.regulation of transcription. DNA-dependent;GO:0043565.sequence-specific DNA binding;GO:0006351.transcription. DNA-dependent;GO:0003700.sequence-specific DNA binding transcription factor activity;GO:0046983.protein dimerization activity;	-	K14432	ko04075. Plant hormone signal transduction;
comp45077_c0	17.39	45.76	15.58	0.77	2	1.39583	0.0329326	no	-0.158563	0.2332	no	-4.49726	1.34e-05	yes	-3.12019	0.000168945	yes	comp45077_c0	ABF	ABA responsive element binding factor	1494	sp|Q9LES3|AI5L2_ARATH ABSCISIC ACID-INSENSITIVE 5-like protein 2 OS=Arabidopsis thaliana GN=DPBF3 PE=1 SV=1	5e-85	gnl|CDD|197664 smart00338. BRLZ. basic region leucin zipper.	5e-17	tr|D9ZIQ3|D9ZIQ3_MALDO BZIP domain class transcription factor OS=Malus domestica GN=BZIP15 PE=2 SV=1	2e-180	gb|ADL36606.1| BZIP domain class transcription factor [Malus x domestica]	2e-180	D9ZIQ3_MALDO/17-145 PB002748; Pfam-B_2748;	6e-62	-	GO:0005634.nucleus;GO:0003677.DNA binding;GO:0006355.regulation of transcription. DNA-dependent;GO:0043565.sequence-specific DNA binding;GO:0006351.transcription. DNA-dependent;GO:0003700.sequence-specific DNA binding transcription factor activity;GO:0046983.protein dimerization activity;	-	K14432	ko04075. Plant hormone signal transduction;
comp67067_c0	10.11	0.61	0.08	0.86	1.59	-4.05083	0.00139913	yes	-6.98157	0.000542941	yes	-3.5553	0.00251748	no	-2.66868	0.00988331	no	comp67067_c0	ABF	ABA responsive element binding factor	1369	-	-	-	-	-	-	-	-	E3UBT4_PONTR/16-164 PB002748; Pfam-B_2748;	1e-56	-	-	-	K14432	ko04075. Plant hormone signal transduction;
comp66797_c0	3.74	1.38	26.56	48.63	67.2	-1.43837	0.318548	no	2.82814	0.00249342	yes	3.70074	4.72e-07	yes	4.16735	5.72e-11	yes	comp66797_c0	ABF	ABA responsive element binding factor	2249	sp|Q9SJN0|ABI5_ARATH Protein ABSCISIC ACID-INSENSITIVE 5 OS=Arabidopsis thaliana GN=ABI5 PE=1 SV=1	3e-112	gnl|CDD|197664 smart00338. BRLZ. basic region leucin zipper.	2e-16	tr|E0Y455|E0Y455_PRUAR Abscisic acid insensitive OS=Prunus armeniaca PE=4 SV=1	0	gb|ADL62859.1| abscisic acid insensitive [Prunus armeniaca]	0	O23964_HELAN/291-351 PF00170.16;bZIP_1;	8e-25	-	GO:0005634.nucleus;GO:0003677.DNA binding;GO:0006355.regulation of transcription. DNA-dependent;GO:0006351.transcription. DNA-dependent;GO:0046983.protein dimerization activity;GO:0051258.protein polymerization;GO:0043234.protein complex;GO:0000166.nucleotide binding;GO:0043565.sequence-specific DNA binding;GO:0005525.GTP binding;GO:0003700.sequence-specific DNA binding transcription factor activ…	-	K14432	ko04075. Plant hormone signal transduction;
comp77821_c2	31.9	4.94	0.91	0.09	0.23	-2.69097	7.49e-08	yes	-5.13155	1.91e-10	yes	-8.46942	1.93e-10	yes	-7.11578	1.42e-09	yes	comp77821_c2	ABF	ABA responsive element binding factor	1795	sp|Q9M7Q4|AI5L5_ARATH ABSCISIC ACID-INSENSITIVE 5-like protein 5 OS=Arabidopsis thaliana GN=ABF2 PE=1 SV=1	2e-91	-	-	tr|Q9M4H1|Q9M4H1_VITVI Putative ripening-related bZIP protein OS=Vitis vinifera GN=grip55 PE=2 SV=1	1e-126	ref|XP_002284785.1| PREDICTED: ripening-related bZIP protein-like isoform 1 [Vitis vinifera] emb|CAB85632.1| putative ripening-related bZIP protein [Vitis vinifera]	1e-126	B9RYH3_RICCO/17-168 PB002748; Pfam-B_2748;	5e-46	-	GO:0005634.nucleus;GO:0003677.DNA binding;GO:0006355.regulation of transcription. DNA-dependent;GO:0043565.sequence-specific DNA binding;GO:0006351.transcription. DNA-dependent;GO:0003700.sequence-specific DNA binding transcription factor activity;GO:0046983.protein dimerization activity;	-	K14432	ko04075. Plant hormone signal transduction;
comp56088_c0	0.27	0.73	4.96	21.98	21.52	1.43494	1	no	4.19931	0.221516	no	6.34709	0.00019472	yes	6.31657	0.00011337	yes	comp56088_c0	PP2C	protein phosphatase 2C	1590	sp|Q65XK7|P2C51_ORYSJ Probable protein phosphatase 2C 51 OS=Oryza sativa subsp. japonica GN=Os05g0572700 PE=2 SV=1	2e-79	gnl|CDD|197659 smart00332. PP2Cc. Serine/threonine phosphatases. family 2C. catalytic domain. The protein architecture and deduced catalytic mechanism of PP2C phosphatases are similar to the PP1. PP2A. PP2B family of protein Ser/Thr phosphatases. with which PP2C shares no sequence similarity.	4e-67	tr|I1MAJ9|I1MAJ9_SOYBN Uncharacterized protein OS=Glycine max GN=Gma.57359 PE=4 SV=1	1e-93	gb|ACJ85501.1| unknown [Medicago truncatula] gb|AFK33453.1| unknown [Medicago truncatula]	9e-93	B7FL67_MEDTR/111-372 PF00481.16;PP2C;	5e-90	T	GO:0008287.protein serine/threonine phosphatase complex;GO:0046872.metal ion binding;GO:0016787.hydrolase activity;GO:0004721.phosphoprotein phosphatase activity;GO:0006470.protein dephosphorylation;GO:0003824.catalytic activity;GO:0004722.protein serine/threonine phosphatase activity;	EC:3.1.3.16	K14497	ko04075. Plant hormone signal transduction;
comp67251_c0	9.69	34.62	97.81	144.5	153	1.83704	0.0121803	no	3.33541	2.98e-11	yes	3.89843	1.93e-19	yes	3.98089	7.09e-23	yes	comp67251_c0	PP2C	protein phosphatase 2C	2184	sp|P49598|P2C37_ARATH Protein phosphatase 2C 37 OS=Arabidopsis thaliana GN=PP2CA PE=1 SV=1	7e-62	-	-	tr|B9HPC5|B9HPC5_POPTR Predicted protein OS=Populus trichocarpa GN=POPTRDRAFT_768154 PE=3 SV=1	3e-81	ref|XP_002314150.1| predicted protein [Populus trichocarpa] gb|EEE88105.1| predicted protein [Populus trichocarpa]	3e-81	B9HPC5_POPTR/78-374 PF00481.16;PP2C;	2e-71	-	GO:0008287.protein serine/threonine phosphatase complex;GO:0046872.metal ion binding;GO:0016787.hydrolase activity;GO:0004721.phosphoprotein phosphatase activity;GO:0006470.protein dephosphorylation;GO:0003824.catalytic activity;GO:0004722.protein serine/threonine phosphatase activity;	EC:3.1.3.16	K14497	ko04075. Plant hormone signal transduction;
comp37670_c0	40.54	23.36	17.32	25.26	27.64	-0.795306	0.000619416	yes	-1.22691	1.31e-05	yes	-0.682491	0.00261467	no	-0.552588	0.0193127	no	comp37670_c0	PP2C	protein phosphatase 2C	2037	sp|P49598|P2C37_ARATH Protein phosphatase 2C 37 OS=Arabidopsis thaliana GN=PP2CA PE=1 SV=1	1e-133	gnl|CDD|197659 smart00332. PP2Cc. Serine/threonine phosphatases. family 2C. catalytic domain. The protein architecture and deduced catalytic mechanism of PP2C phosphatases are similar to the PP1. PP2A. PP2B family of protein Ser/Thr phosphatases. with which PP2C shares no sequence similarity.	2e-72	tr|Q71QD5|Q71QD5_PRUAV Protein phosphatase 2C OS=Prunus avium GN=pp2c PE=2 SV=1	0	gb|AAQ03211.1|AF411074_1 protein phosphatase 2C [Prunus avium]	0	Q71QD5_PRUAV/131-413 PF00481.16;PP2C;	0	T	GO:0008287.protein serine/threonine phosphatase complex;GO:0046872.metal ion binding;GO:0016787.hydrolase activity;GO:0004721.phosphoprotein phosphatase activity;GO:0006470.protein dephosphorylation;GO:0003824.catalytic activity;GO:0004722.protein serine/threonine phosphatase activity;	EC:3.1.3.16	K14497	ko04075. Plant hormone signal transduction;
comp72278_c0	2.17	2.14	6.07	32.05	36.99	-0.0200842	1	no	1.484	0.615199	no	3.88456	4.01e-05	yes	4.09137	1.92e-06	yes	comp72278_c0	PP2C	protein phosphatase 2C	2278	sp|Q9CAJ0|P2C16_ARATH Protein phosphatase 2C 16 OS=Arabidopsis thaliana GN=HAB1 PE=1 SV=1	9e-147	gnl|CDD|197659 smart00332. PP2Cc. Serine/threonine phosphatases. family 2C. catalytic domain. The protein architecture and deduced catalytic mechanism of PP2C phosphatases are similar to the PP1. PP2A. PP2B family of protein Ser/Thr phosphatases. with which PP2C shares no sequence similarity.	7e-80	tr|B9RK51|B9RK51_RICCO Protein phosphatase 2c. putative OS=Ricinus communis GN=RCOM_1046460 PE=3 SV=1	1e-178	ref|XP_002514095.1| protein phosphatase 2c. putative [Ricinus communis] gb|EEF48049.1| protein phosphatase 2c. putative [Ricinus communis]	1e-178	B9RK51_RICCO/215-520 PF00481.16;PP2C;	3e-158	T	GO:0008287.protein serine/threonine phosphatase complex;GO:0046872.metal ion binding;GO:0016787.hydrolase activity;GO:0004721.phosphoprotein phosphatase activity;GO:0006470.protein dephosphorylation;GO:0003824.catalytic activity;GO:0004722.protein serine/threonine phosphatase activity;	EC:3.1.3.16	K14497	ko04075. Plant hormone signal transduction;
comp66159_c0	1.99	81.64	106.39	84.5	140.74	5.35844	8.14e-13	yes	5.74045	2.51e-16	yes	5.40811	8.99e-14	yes	6.14412	6.43e-25	yes	comp66159_c0	PP2C	protein phosphatase 2C	1836	sp|Q9FLI3|P2C75_ARATH Probable protein phosphatase 2C 75 OS=Arabidopsis thaliana GN=AHG1 PE=2 SV=1	3e-55	gnl|CDD|29062 cd00143. PP2Cc. Serine/threonine phosphatases. family 2C. catalytic domain; The protein architecture and deduced catalytic mechanism of PP2C phosphatases are similar to the PP1. PP2A. PP2B family of protein Ser/Thr phosphatases. with which PP2C shares no sequence similarity..	2e-38	tr|B9R9K8|B9R9K8_RICCO Protein phosphatase 2c. putative OS=Ricinus communis GN=RCOM_1498520 PE=3 SV=1	2e-65	ref|XP_002510883.1| protein phosphatase 2c. putative [Ricinus communis] gb|EEF51485.1| protein phosphatase 2c. putative [Ricinus communis]	2e-65	B9R9K8_RICCO/73-385 PF00481.16;PP2C;	1e-61	-	GO:0008287.protein serine/threonine phosphatase complex;GO:0046872.metal ion binding;GO:0016787.hydrolase activity;GO:0004721.phosphoprotein phosphatase activity;GO:0006470.protein dephosphorylation;GO:0003824.catalytic activity;GO:0004722.protein serine/threonine phosphatase activity;	EC:3.1.3.16	K14497	ko04075. Plant hormone signal transduction;
comp79527_c0	110.4	15.62	6.33	3.04	6.11	-2.82127	2.53e-25	yes	-4.12439	1.81e-31	yes	-5.18253	1.09e-31	yes	-4.17542	3.94e-27	yes	comp79527_c0	PYL	abscisic acid receptor PYR/PYL family	1331	sp|Q84MC7|PYL9_ARATH Abscisic acid receptor PYL9 OS=Arabidopsis thaliana GN=PYL9 PE=1 SV=1	4e-97	gnl|CDD|176863 cd07821. PYR_PYL_RCAR_like. Pyrabactin resistance 1 (PYR1). PYR1-like (PYL). regulatory component of abscisic acid receptors (RCARs). and related proteins. The PYR/PYL/RCAR-like family belongs to the SRPBCC (START/RHO_alpha_C/PITP/Bet_v1/CoxG/CalC) domain superfamily of proteins that bind hydrophobic ligands. SRPBCC domains have a deep hydrophobic ligand-binding pocket. PYR/PYL/RCA…	2e-33	tr|A9P7Y8|A9P7Y8_POPTR Putative uncharacterized protein OS=Populus trichocarpa PE=2 SV=1	3e-108	gb|ABK92491.1| unknown [Populus trichocarpa]	3e-108	C6THA8_SOYBN/27-172 PF10604.4;Polyketide_cyc2;	2e-88	-	-	-	K14496	ko04075. Plant hormone signal transduction;
comp55452_c2	59.48	9.52	2.66	1.18	1	-2.64337	1.33e-13	yes	-4.48291	5.73e-18	yes	-5.65555	6.63e-18	yes	-5.89433	1.32e-16	yes	comp55452_c2	PYL	abscisic acid receptor PYR/PYL family	1560	sp|O80920|PYL4_ARATH Abscisic acid receptor PYL4 OS=Arabidopsis thaliana GN=PYL4 PE=1 SV=1	9e-83	-	-	tr|B9IGH2|B9IGH2_POPTR Predicted protein OS=Populus trichocarpa GN=POPTRDRAFT_907261 PE=4 SV=1	5e-92	ref|XP_002323024.1| predicted protein [Populus trichocarpa] gb|EEF04785.1| predicted protein [Populus trichocarpa]	5e-92	B9SL06_RICCO/55-199 PF10604.4;Polyketide_cyc2;	9e-79	-	-	-	K14496	ko04075. Plant hormone signal transduction;
comp52852_c0	7.78	5.95	10.6	35.01	33.59	-0.38688	0.388653	no	0.446222	1	no	2.16993	0.00218218	yes	2.11019	0.00144084	yes	comp52852_c0	PYL	abscisic acid receptor PYR/PYL family	1300	sp|Q9FGM1|PYL8_ARATH Abscisic acid receptor PYL8 OS=Arabidopsis thaliana GN=PYL8 PE=1 SV=1	5e-98	gnl|CDD|176863 cd07821. PYR_PYL_RCAR_like. Pyrabactin resistance 1 (PYR1). PYR1-like (PYL). regulatory component of abscisic acid receptors (RCARs). and related proteins. The PYR/PYL/RCAR-like family belongs to the SRPBCC (START/RHO_alpha_C/PITP/Bet_v1/CoxG/CalC) domain superfamily of proteins that bind hydrophobic ligands. SRPBCC domains have a deep hydrophobic ligand-binding pocket. PYR/PYL/RCA…	2e-31	tr|B9RIL1|B9RIL1_RICCO Putative uncharacterized protein OS=Ricinus communis GN=RCOM_1580370 PE=4 SV=1	4e-107	ref|XP_002513580.1| conserved hypothetical protein [Ricinus communis] gb|EEF48983.1| conserved hypothetical protein [Ricinus communis]	3e-107	B9RIL1_RICCO/36-181 PF10604.4;Polyketide_cyc2;	7e-89	-	-	-	K14496	ko04075. Plant hormone signal transduction;
comp53935_c1	4.5	11.92	16.94	51.15	77.54	1.40539	0.361137	no	1.91244	0.0957555	no	3.50674	4.22e-07	yes	4.10694	2.17e-12	yes	comp53935_c1	SNRK2	serine/threonine-protein kinase SRK2	1819	sp|Q940H6|SRK2E_ARATH Serine/threonine-protein kinase SRK2E OS=Arabidopsis thaliana GN=SRK2E PE=1 SV=1	0	gnl|CDD|197582 smart00220. S_TKc. Serine/Threonine protein kinases. catalytic domain. Phosphotransferases. Serine or threonine-specific kinase subfamily.	8e-82	tr|I1ND33|I1ND33_SOYBN Uncharacterized protein OS=Glycine max GN=Gma.56675 PE=4 SV=1	0	ref|XP_003555707.1| PREDICTED: serine/threonine-protein kinase SRK2E-like isoform 1 [Glycine max]	0	B3H6F9_ARATH/8-229 PF00069.20;Pkinase;	5e-151	T	GO:0016310.phosphorylation;GO:0005524.ATP binding;GO:0004674.protein serine/threonine kinase activity;GO:0016301.kinase activity;GO:0004672.protein kinase activity;GO:0000166.nucleotide binding;GO:0006468.protein phosphorylation;GO:0016740.transferase activity;GO:0016772.transferase activity. transferring phosphorus-containing groups;	EC:2.7.11.1	K14498	ko04075. Plant hormone signal transduction;

## Sheet: ethylene
Table S8. List of all genes and differential-expression genes involved in plant hormone signal transduction.
All genes
unigene	RPKM_10DAF	RPKM_30DAF	RPKM_50DAF	RPKM_60DAF	RPKM_70DAF	Name	Definition	Length	Swissprot_des	Swissprot_evalue	Cdd_des	Cdd_evalue	Trembl_des	Trembl_evalue	NR_des	NR_evalue	PFAM_des	PFAM_evalue	KOG	GO	EC	KO	Pathway
comp51193_c0	5.39	3.96	4.47	8.49	9.35	CTR1	serine/threonine-protein kinase CTR1	4138	sp|Q05609|CTR1_ARATH Serine/threonine-protein kinase CTR1 OS=Arabidopsis thaliana GN=CTR1 PE=1 SV=1	0	gnl|CDD|206549 pfam14381. EDR1. Ethylene-responsive protein kinase Le-CTR1. EDR1 regulates disease resistance and ethylene-induced senescence. and is also involved in stress response signalling and cell death regulation.	2e-90	tr|C4PKQ3|C4PKQ3_PRUPE Serine/threonine protein kinase OS=Prunus persica GN=CTR1 PE=2 SV=1	0	gb|ACR23642.1| serine/threonine protein kinase [Prunus persica]	0	Q5YKK6_SOLLC/535-789 PF07714.12;Pkinase_Tyr;	2e-152	T	GO:0016310.phosphorylation;GO:0005524.ATP binding;GO:0004674.protein serine/threonine kinase activity;GO:0016301.kinase activity;GO:0004672.protein kinase activity;GO:0000166.nucleotide binding;GO:0006468.protein phosphorylation;GO:0016772.transferase activity. transferring phosphorus-containing groups;	EC:2.7.11.1	K14510	ko04075. Plant hormone signal transduction;
comp62142_c0	12.21	8.99	3.17	6.52	11.32	EBF1_2	EIN3-binding F-box protein	3091	sp|Q9SKK0|EBF1_ARATH EIN3-binding F-box protein 1 OS=Arabidopsis thaliana GN=EBF1 PE=1 SV=1	0	-	-	tr|B9HA53|B9HA53_POPTR Ein3-binding f-box protein 3 OS=Populus trichocarpa GN=EBF3 PE=4 SV=1	0	ref|XP_002308665.1| ein3-binding f-box protein 3 [Populus trichocarpa] gb|EEE92188.1| ein3-binding f-box protein 3 [Populus trichocarpa]	0	-	-	RO	-	-	K14515	ko04075. Plant hormone signal transduction;
comp71823_c0	3.59	7.86	4.9	4.61	4.83	EBF1_2	EIN3-binding F-box protein	3214	sp|Q9SKK0|EBF1_ARATH EIN3-binding F-box protein 1 OS=Arabidopsis thaliana GN=EBF1 PE=1 SV=1	0	-	-	tr|B9SET7|B9SET7_RICCO Grr1. plant. putative OS=Ricinus communis GN=RCOM_0224460 PE=4 SV=1	0	ref|XP_002524506.1| grr1. plant. putative [Ricinus communis] gb|EEF37946.1| grr1. plant. putative [Ricinus communis]	0	A9NXX4_PICSI/1-179 PB034094; Pfam-B_34094;	6e-18	R	-	-	K14515	ko04075. Plant hormone signal transduction;
comp76429_c0	8.28	9.58	6	8.9	15.26	EIN2	ethylene-insensitive protein 2	5160	sp|Q9S814|EIN2_ARATH Ethylene-insensitive protein 2 OS=Arabidopsis thaliana GN=EIN2 PE=1 SV=1	0	gnl|CDD|201864 pfam01566. Nramp. Natural resistance-associated macrophage protein. The natural resistance-associated macrophage protein (NRAMP) family consists of Nramp1. Nramp2. and yeast proteins Smf1 and Smf2. The NRAMP family is a novel family of functional related proteins defined by a conserved hydrophobic core of ten transmembrane domains. This family of membrane proteins are divalent cati…	1e-78	tr|D1M862|D1M862_PRUPE Ethylene insensitive 2 OS=Prunus persica GN=EIN2 PE=2 SV=1	0	gb|ACY78397.1| ethylene insensitive 2 [Prunus persica]	0	Q2HYG3_PRUPE/1-607 PB001071; Pfam-B_1071;	0	-	GO:0016020.membrane;GO:0006810.transport;GO:0005215.transporter activity;	-	K14513	ko04075. Plant hormone signal transduction;
comp75148_c0	25.37	8.81	8.05	24.45	33.96	EIN3	ethylene-insensitive protein 3	2024	-	-	-	-	tr|C0KTA1|C0KTA1_9ROSA EIN3-like protein EIL1 (Fragment) OS=Eriobotrya japonica GN=EIL PE=2 SV=1	7e-139	gb|ACM89299.1| EIN3-like protein EIL1 [Eriobotrya japonica]	6e-139	-	-	-	GO:0005634.nucleus;GO:0006355.regulation of transcription. DNA-dependent;GO:0006351.transcription. DNA-dependent;GO:0003700.sequence-specific DNA binding transcription factor activity;	-	K14514	ko04075. Plant hormone signal transduction;
comp58543_c0	5.44	2.86	3.49	11.77	10.99	EIN3	ethylene-insensitive protein 3	2575	sp|O23116|EIL3_ARATH ETHYLENE INSENSITIVE 3-like 3 protein OS=Arabidopsis thaliana GN=EIL3 PE=1 SV=1	3e-169	gnl|CDD|178656 PLN03109. PLN03109. ETHYLENE-INSENSITIVE3-like3 protein; Provisional.	0	tr|A0MQ93|A0MQ93_PRUPE EIL1 OS=Prunus persica PE=2 SV=1	0	gb|ABK35085.1| EIL1 [Prunus persica]	0	A0MQ93_PRUPE/37-413 PF04873.8;EIN3;	0	-	GO:0005634.nucleus;GO:0006355.regulation of transcription. DNA-dependent;GO:0006351.transcription. DNA-dependent;GO:0003700.sequence-specific DNA binding transcription factor activity;	-	K14514	ko04075. Plant hormone signal transduction;
comp73455_c0	60.44	33.7	34.02	108	116.36	EIN3	ethylene-insensitive protein 3	3176	sp|O24606|EIN3_ARATH Protein ETHYLENE INSENSITIVE 3 OS=Arabidopsis thaliana GN=EIN3 PE=1 SV=1	0	gnl|CDD|178656 PLN03109. PLN03109. ETHYLENE-INSENSITIVE3-like3 protein; Provisional.	4e-153	tr|A0MQ94|A0MQ94_PRUPE EIL2 OS=Prunus persica PE=2 SV=1	0	gb|ABK35086.1| EIL2 [Prunus persica]	0	C0KTA1_9ROSA/1-372 PF04873.8;EIN3;	0	-	GO:0005634.nucleus;GO:0006355.regulation of transcription. DNA-dependent;GO:0006351.transcription. DNA-dependent;GO:0003700.sequence-specific DNA binding transcription factor activity;	-	K14514	ko04075. Plant hormone signal transduction;
comp60268_c1	1.11	0.04	0.04	0.06	0.04	ERF1	ethylene-responsive transcription factor 1	1902	sp|Q8LDC8|ERF92_ARATH Ethylene-responsive transcription factor 1B OS=Arabidopsis thaliana GN=ERF1B PE=1 SV=2	2e-54	gnl|CDD|197689 smart00380. AP2. DNA-binding domain in plant proteins such as APETALA2 and EREBPs.	2e-16	tr|D5L113|D5L113_MALDO AP2 domain class transcription factor OS=Malus domestica GN=AP2D29 PE=2 SV=1	5e-91	gb|ADE41122.1| AP2 domain class transcription factor [Malus x domestica]	4e-91	A5BRJ3_VITVI/38-90 PF00847.15;AP2;	8e-17	-	GO:0005634.nucleus;GO:0003677.DNA binding;GO:0006355.regulation of transcription. DNA-dependent;GO:0006351.transcription. DNA-dependent;GO:0003700.sequence-specific DNA binding transcription factor activity;	-	K14516	ko04075. Plant hormone signal transduction;
comp72949_c1	3.91	2.15	1.68	2.77	5.3	ETR. ERS	ethylene receptor	3388	sp|Q9ZTP3|EIN4_ARATH Protein EIN4 OS=Arabidopsis thaliana GN=EIN4 PE=1 SV=1	0	-	-	tr|B9S7I8|B9S7I8_RICCO Ethylene receptor. putative OS=Ricinus communis GN=RCOM_0608080 PE=4 SV=1	0	ref|XP_002521957.1| ethylene receptor. putative [Ricinus communis] gb|EEF40361.1| ethylene receptor. putative [Ricinus communis]	0	D5FF42_PRUPE/28-177 PF01590.21;GAF;	4e-73	T	GO:0016020.membrane;GO:0016310.phosphorylation;GO:0005783.endoplasmic reticulum;GO:0009873.ethylene mediated signaling pathway;GO:0005524.ATP binding;GO:0006355.regulation of transcription. DNA-dependent;GO:0004673.protein histidine kinase activity;GO:0000160.two-component signal transduction system (phosphorelay);GO:0000166.nucleotide binding;GO:0016021.integral to membrane;GO:0004871.signal tra…	EC:2.7.13.-	K14509	ko04075. Plant hormone signal transduction;
comp45720_c0	22.37	13.43	11.15	14.3	12.46	ETR. ERS	ethylene receptor	3242	sp|Q0WPQ2|ETR2_ARATH Ethylene receptor 2 OS=Arabidopsis thaliana GN=ETR2 PE=1 SV=2	0	-	-	tr|Q60I94|Q60I94_PYRPY Ethylene receptor OS=Pyrus pyrifolia GN=PPETR2 PE=2 SV=1	0	dbj|BAD61003.1| ethylene receptor [Pyrus pyrifolia]	0	Q60I94_PYRPY/182-331 PF01590.21;GAF;	3e-75	T	GO:0016020.membrane;GO:0016310.phosphorylation;GO:0005783.endoplasmic reticulum;GO:0009873.ethylene mediated signaling pathway;GO:0005524.ATP binding;GO:0006355.regulation of transcription. DNA-dependent;GO:0004673.protein histidine kinase activity;GO:0000160.two-component signal transduction system (phosphorelay);GO:0000166.nucleotide binding;GO:0016021.integral to membrane;GO:0004871.signal tra…	EC:2.7.13.-	K14509	ko04075. Plant hormone signal transduction;
comp78726_c1	25.02	10.57	6.71	8.4	9.94	ETR. ERS	ethylene receptor	3993	sp|Q9M7M1|ETR1_PRUPE Ethylene receptor OS=Prunus persica GN=ETR1 PE=2 SV=1	0	gnl|CDD|178533 PLN02947. PLN02947. oxidoreductase.	3e-70	tr|Q8LLJ1|Q8LLJ1_PRUPE Ethylene receptor OS=Prunus persica GN=ETR PE=4 SV=1	0	sp|Q9M7M1.1|ETR1_PRUPE RecName: Full=Ethylene receptor gb|AAF28893.1|AF124527_1 ethylene receptor [Prunus persica]	0	ETR1_MALDO/158-307 PF01590.21;GAF;	1e-78	TQR	GO:0016020.membrane;GO:0005783.endoplasmic reticulum;GO:0016310.phosphorylation;GO:0009873.ethylene mediated signaling pathway;GO:0005524.ATP binding;GO:0006355.regulation of transcription. DNA-dependent;GO:0004673.protein histidine kinase activity;GO:0000160.two-component signal transduction system (phosphorelay);GO:0000166.nucleotide binding;GO:0016021.integral to membrane;GO:0004871.signal tra…	EC:2.7.13.-	K14509	ko04075. Plant hormone signal transduction;
comp47299_c0	13.63	5.28	4.16	5.72	6.61	MPK6	mitogen-activated protein kinase 6	1752	sp|Q07176|MMK1_MEDSA Mitogen-activated protein kinase homolog MMK1 OS=Medicago sativa GN=MMK1 PE=1 SV=1	1e-154	gnl|CDD|143363 cd07858. STKc_TEY_MAPK_plant. Catalytic domain of the Serine/Threonine Kinases. TEY Mitogen-Activated Protein Kinases from Plants. Serine/Threonine Kinases (STKs). Plant TEY Mitogen-Activated Protein Kinase (MAPK) subfamily. catalytic (c) domain. STKs catalyze the transfer of the gamma-phosphoryl group from ATP to serine/threonine residues on protein substrates. The TEY MAPK subfam…	6e-167	tr|I1JF13|I1JF13_SOYBN Uncharacterized protein OS=Glycine max GN=Gma.4214 PE=4 SV=1	7e-152	sp|Q07176.1|MMK1_MEDSA RecName: Full=Mitogen-activated protein kinase homolog MMK1; AltName: Full=MAP kinase ERK1; AltName: Full=MAP kinase MSK7 gb|AAB41548.1| MAP kinase [Medicago sativa] emb|CAA47099.1| MAP Kinase [Medicago sativa]	4e-153	C0PQ89_PICSI/115-297 PF00069.20;Pkinase;	9e-106	T	GO:0016310.phosphorylation;GO:0005524.ATP binding;GO:0016301.kinase activity;GO:0006468.protein phosphorylation;GO:0007067.mitosis;GO:0004674.protein serine/threonine kinase activity;GO:0051301.cell division;GO:0000166.nucleotide binding;GO:0004672.protein kinase activity;GO:0000746.conjugation;GO:0016740.transferase activity;GO:0004707.MAP kinase activity;GO:0007049.cell cycle;GO:0016772.transfe…	EC:2.7.11.24	K14512	ko04075. Plant hormone signal transduction;
The differential-expressed genes
unigene	RPKM_10DAF	RPKM_30DAF	RPKM_50DAF	RPKM_60DAF	RPKM_70DAF	fold_change(30:10 DAF)	p_value(30:10 DAF)	significant(30:10 DAF)	fold_change(50:10 DAF)	p_value(50:10 DAF)	significant(50:10 DAF)	fold_change(60:10 DAF)	p_value(60:10 DAF)	significant(60:10 DAF)	fold_change(70:10 DAF)	p_value(70:10 DAF)	significant(70:10 DAF)	Unigene	Name	Definition	Length	Swissprot_des	Swissprot_evalue	Cdd_des	Cdd_evalue	Trembl_des	Trembl_evalue	NR_des	NR_evalue	PFAM_des	PFAM_evalue	KOG	GO	EC	KO	Pathway
comp73455_c0	60.44	33.7	34.02	108	116.36	-0.842755	1.34e-05	yes	-0.829121	9.26e-06	yes	0.837456	0.096614	no	0.94502	0.00650913	no	comp73455_c0	EIN3	ethylene-insensitive protein 3	3176	sp|O24606|EIN3_ARATH Protein ETHYLENE INSENSITIVE 3 OS=Arabidopsis thaliana GN=EIN3 PE=1 SV=1	0	gnl|CDD|178656 PLN03109. PLN03109. ETHYLENE-INSENSITIVE3-like3 protein; Provisional.	4e-153	tr|A0MQ94|A0MQ94_PRUPE EIL2 OS=Prunus persica PE=2 SV=1	0	gb|ABK35086.1| EIL2 [Prunus persica]	0	C0KTA1_9ROSA/1-372 PF04873.8;EIN3;	0	-	GO:0005634.nucleus;GO:0006355.regulation of transcription. DNA-dependent;GO:0006351.transcription. DNA-dependent;GO:0003700.sequence-specific DNA binding transcription factor activity;	-	K14514	ko04075. Plant hormone signal transduction;
comp75148_c0	25.37	8.81	8.05	24.45	33.96	-1.52591	0.000214076	yes	-1.65606	8.65e-05	yes	-0.0532891	0.289971	no	0.420713	0.872197	no	comp75148_c0	EIN3	ethylene-insensitive protein 3	2024	-	-	-	-	tr|C0KTA1|C0KTA1_9ROSA EIN3-like protein EIL1 (Fragment) OS=Eriobotrya japonica GN=EIL PE=2 SV=1	7e-139	gb|ACM89299.1| EIN3-like protein EIL1 [Eriobotrya japonica]	6e-139	-	-	-	GO:0005634.nucleus;GO:0006355.regulation of transcription. DNA-dependent;GO:0006351.transcription. DNA-dependent;GO:0003700.sequence-specific DNA binding transcription factor activity;	-	K14514	ko04075. Plant hormone signal transduction;
comp78726_c1	25.02	10.57	6.71	8.4	9.94	-1.24311	0.000935012	yes	-1.8987	3.29e-05	yes	-1.57462	0.000307561	yes	-1.33176	0.00242658	no	comp78726_c1	ETR. ERS	ethylene receptor	3993	sp|Q9M7M1|ETR1_PRUPE Ethylene receptor OS=Prunus persica GN=ETR1 PE=2 SV=1	0	gnl|CDD|178533 PLN02947. PLN02947. oxidoreductase.	3e-70	tr|Q8LLJ1|Q8LLJ1_PRUPE Ethylene receptor OS=Prunus persica GN=ETR PE=4 SV=1	0	sp|Q9M7M1.1|ETR1_PRUPE RecName: Full=Ethylene receptor gb|AAF28893.1|AF124527_1 ethylene receptor [Prunus persica]	0	ETR1_MALDO/158-307 PF01590.21;GAF;	1e-78	TQR	GO:0016020.membrane;GO:0005783.endoplasmic reticulum;GO:0016310.phosphorylation;GO:0009873.ethylene mediated signaling pathway;GO:0005524.ATP binding;GO:0006355.regulation of transcription. DNA-dependent;GO:0004673.protein histidine kinase activity;GO:0000160.two-component signal transduction system (phosphorelay);GO:0000166.nucleotide binding;GO:0016021.integral to membrane;GO:0004871.signal tra…	EC:2.7.13.-	K14509	ko04075. Plant hormone signal transduction;

## Sheet: brassinolide
Table S8. List of all genes and differential-expression genes involved in plant hormone signal transduction.
All genes
unigene	RPKM_10DAF	RPKM_30DAF	RPKM_50DAF	RPKM_60DAF	RPKM_70DAF	Name	Definition	Length	Swissprot_des	Swissprot_evalue	Cdd_des	Cdd_evalue	Trembl_des	Trembl_evalue	NR_des	NR_evalue	PFAM_des	PFAM_evalue	KOG	GO	EC	KO	Pathway
comp71440_c1	1.61	1.7	0.24	0.64	1.01	BSK	BR-signaling kinase	2015	-	-	-	-	-	-	-	-	B7FLF4_MEDTR/62-310 PF07714.12;Pkinase_Tyr;	8e-60	-	-	EC:2.7.11.1	K14500	ko04075. Plant hormone signal transduction;
comp21492_c0	5.44	4.52	1.9	0.29	0.4	BSK	BR-signaling kinase	922	sp|Q944A7|Y4523_ARATH Probable serine/threonine-protein kinase At4g35230 OS=Arabidopsis thaliana GN=At4g35230 PE=1 SV=1	5e-79	-	-	tr|I1K117|I1K117_SOYBN Uncharacterized protein OS=Glycine max GN=Gma.29181 PE=4 SV=1	6e-145	ref|XP_003524482.1| PREDICTED: probable serine/threonine-protein kinase At4g35230-like [Glycine max]	6e-145	B8BIC9_ORYSI/371-491 PB017673; Pfam-B_17673;	4e-71	-	GO:0005524.ATP binding;GO:0004672.protein kinase activity;GO:0006468.protein phosphorylation;GO:0005488.binding;GO:0016772.transferase activity. transferring phosphorus-containing groups;	EC:2.7.11.1	K14500	ko04075. Plant hormone signal transduction;
comp47864_c0	2.95	1.7	1.4	0.08	0.37	BSK	BR-signaling kinase	996	sp|Q944A7|Y4523_ARATH Probable serine/threonine-protein kinase At4g35230 OS=Arabidopsis thaliana GN=At4g35230 PE=1 SV=1	8e-117	-	-	tr|A5C572|A5C572_VITVI Putative uncharacterized protein OS=Vitis vinifera GN=VIT_02s0012g01140 PE=4 SV=1	6e-166	ref|XP_002280602.1| PREDICTED: probable serine/threonine-protein kinase At4g35230 [Vitis vinifera] emb|CAN83954.1| hypothetical protein VITISV_008171 [Vitis vinifera] emb|CBI33898.3| unnamed protein product [Vitis vinifera]	5e-166	A5C572_VITVI/66-313 PF07714.12;Pkinase_Tyr;	4e-136	-	GO:0016310.phosphorylation;GO:0005524.ATP binding;GO:0016301.kinase activity;GO:0004672.protein kinase activity;GO:0006468.protein phosphorylation;GO:0005488.binding;GO:0016772.transferase activity. transferring phosphorus-containing groups;	EC:2.7.11.1	K14500	ko04075. Plant hormone signal transduction;
comp35795_c0	26.76	13.3	3.02	4.67	5.75	BSK	BR-signaling kinase	1371	sp|Q944A7|Y4523_ARATH Probable serine/threonine-protein kinase At4g35230 OS=Arabidopsis thaliana GN=At4g35230 PE=1 SV=1	0	-	-	tr|B9H1Q4|B9H1Q4_POPTR Predicted protein OS=Populus trichocarpa GN=POPTRDRAFT_1077146 PE=4 SV=1	0	ref|XP_002306223.1| predicted protein [Populus trichocarpa] gb|EEE86734.1| predicted protein [Populus trichocarpa]	0	D7U4X1_VITVI/69-315 PF07714.12;Pkinase_Tyr;	2e-136	-	GO:0016310.phosphorylation;GO:0005524.ATP binding;GO:0016301.kinase activity;GO:0004872.receptor activity;GO:0004672.protein kinase activity;GO:0006468.protein phosphorylation;GO:0005488.binding;GO:0016772.transferase activity. transferring phosphorus-containing groups;	EC:2.7.11.1	K14500	ko04075. Plant hormone signal transduction;
comp56023_c0	9.58	5.4	8.36	1.12	3.71	BSK	BR-signaling kinase	2180	sp|Q944A7|Y4523_ARATH Probable serine/threonine-protein kinase At4g35230 OS=Arabidopsis thaliana GN=At4g35230 PE=1 SV=1	0	-	-	tr|A5C572|A5C572_VITVI Putative uncharacterized protein OS=Vitis vinifera GN=VIT_02s0012g01140 PE=4 SV=1	0	ref|XP_002280602.1| PREDICTED: probable serine/threonine-protein kinase At4g35230 [Vitis vinifera] emb|CAN83954.1| hypothetical protein VITISV_008171 [Vitis vinifera] emb|CBI33898.3| unnamed protein product [Vitis vinifera]	0	A5C572_VITVI/66-313 PF07714.12;Pkinase_Tyr;	1e-160	-	GO:0016310.phosphorylation;GO:0005524.ATP binding;GO:0016301.kinase activity;GO:0004872.receptor activity;GO:0004672.protein kinase activity;GO:0006468.protein phosphorylation;GO:0005488.binding;GO:0016772.transferase activity. transferring phosphorus-containing groups;	EC:2.7.11.1	K14500	ko04075. Plant hormone signal transduction;
comp64651_c0	3.35	2.09	2.14	4.12	3.24	BSK	BR-signaling kinase	1158	sp|Q9FHD7|Y5126_ARATH Probable serine/threonine-protein kinase At5g41260 OS=Arabidopsis thaliana GN=At5g41260 PE=1 SV=1	8e-105	-	-	tr|D7UC82|D7UC82_VITVI Putative uncharacterized protein OS=Vitis vinifera GN=VIT_15s0046g02900 PE=4 SV=1	6e-135	ref|XP_002272416.1| PREDICTED: probable serine/threonine-protein kinase At5g41260 [Vitis vinifera] emb|CBI40347.3| unnamed protein product [Vitis vinifera]	5e-135	B9RCB9_RICCO/62-266 PF07714.12;Pkinase_Tyr;	1e-91	-	GO:0016310.phosphorylation;GO:0005524.ATP binding;GO:0016301.kinase activity;GO:0004872.receptor activity;GO:0004672.protein kinase activity;GO:0006468.protein phosphorylation;GO:0005488.binding;GO:0016772.transferase activity. transferring phosphorus-containing groups;	EC:2.7.11.1	K14500	ko04075. Plant hormone signal transduction;
comp63274_c0	5.78	4.59	3.4	6.02	7.79	BSK	BR-signaling kinase	1426	sp|Q9FHD7|Y5126_ARATH Probable serine/threonine-protein kinase At5g41260 OS=Arabidopsis thaliana GN=At5g41260 PE=1 SV=1	1e-78	-	-	tr|D7UC82|D7UC82_VITVI Putative uncharacterized protein OS=Vitis vinifera GN=VIT_15s0046g02900 PE=4 SV=1	3e-89	ref|XP_002272416.1| PREDICTED: probable serine/threonine-protein kinase At5g41260 [Vitis vinifera] emb|CBI40347.3| unnamed protein product [Vitis vinifera]	2e-89	D7TVZ9_VITVI/62-310 PF07714.12;Pkinase_Tyr;	4e-56	-	GO:0016310.phosphorylation;GO:0005524.ATP binding;GO:0016301.kinase activity;GO:0004872.receptor activity;GO:0004672.protein kinase activity;GO:0006468.protein phosphorylation;GO:0005488.binding;GO:0016772.transferase activity. transferring phosphorus-containing groups;	EC:2.7.11.1	K14500	ko04075. Plant hormone signal transduction;
comp67570_c0	10.49	16.04	14.16	0.26	0.92	BZR1_2	brassinosteroid resistant 1/2	1567	sp|Q8S307|BZR1_ARATH Protein BRASSINAZOLE-RESISTANT 1 OS=Arabidopsis thaliana GN=BZR1 PE=1 SV=1	8e-102	gnl|CDD|191341 pfam05687. DUF822. Plant protein of unknown function (DUF822). This family consists of the N terminal regions of several plant proteins of unknown function.	5e-37	tr|B9MVE3|B9MVE3_POPTR Predicted protein OS=Populus trichocarpa GN=POPTRDRAFT_591830 PE=4 SV=1	2e-114	ref|XP_002327073.1| predicted protein [Populus trichocarpa] gb|EEE73823.1| predicted protein [Populus trichocarpa]	2e-114	A5BIS4_VITVI/6-226 PF05687.8;DUF822;	6e-63	-	-	-	K14503	ko04075. Plant hormone signal transduction;
comp30387_c0	15.55	5.95	2.2	1.72	3.66	BZR1_2	brassinosteroid resistant 1/2	2352	sp|Q94A43|BEH2_ARATH BES1/BZR1 homolog protein 2 OS=Arabidopsis thaliana GN=BEH2 PE=1 SV=1	4e-103	gnl|CDD|191341 pfam05687. DUF822. Plant protein of unknown function (DUF822). This family consists of the N terminal regions of several plant proteins of unknown function.	7e-33	tr|A9P7X7|A9P7X7_POPTR Predicted protein OS=Populus trichocarpa GN=POPTRDRAFT_719435 PE=2 SV=1	7e-148	ref|XP_002310201.1| predicted protein [Populus trichocarpa] gb|ABK92480.1| unknown [Populus trichocarpa] gb|EEE90651.1| predicted protein [Populus trichocarpa]	7e-148	D7SPI9_VITVI/52-199 PB029006; Pfam-B_29006;	2e-75	-	-	-	K14503	ko04075. Plant hormone signal transduction;
comp68950_c0	2.15	6.79	0.24	0.08	0.32	CYCD3	cyclin D3. plant	1660	sp|P42753|CCD31_ARATH Cyclin-D3-1 OS=Arabidopsis thaliana GN=CYCD3-1 PE=1 SV=3	3e-92	gnl|CDD|201025 pfam00134. Cyclin_N. Cyclin. N-terminal domain. Cyclins regulate cyclin dependent kinases (CDKs). Human cyclin-O is a Uracil-DNA glycosylase that is related to other cyclins. Cyclins contain two domains of similar all-alpha fold. of which this family corresponds with the N-terminal domain.	2e-31	tr|D3XL59|D3XL59_MALDO D3-type cyclin OS=Malus domestica GN=CYCD3 PE=2 SV=1	0	gb|ADD51364.1| D3-type cyclin [Malus x domestica]	0	D3XL59_MALDO/78-207 PF00134.18;Cyclin_N;	4e-67	D	GO:0005634.nucleus;GO:0051301.cell division;GO:0007049.cell cycle;	-	K14505	ko04075. Plant hormone signal transduction;
comp59465_c0	116.52	12.82	0.69	0	0.25	CYCD3	cyclin D3. plant	1793	sp|P42753|CCD31_ARATH Cyclin-D3-1 OS=Arabidopsis thaliana GN=CYCD3-1 PE=1 SV=3	8e-98	gnl|CDD|201025 pfam00134. Cyclin_N. Cyclin. N-terminal domain. Cyclins regulate cyclin dependent kinases (CDKs). Human cyclin-O is a Uracil-DNA glycosylase that is related to other cyclins. Cyclins contain two domains of similar all-alpha fold. of which this family corresponds with the N-terminal domain.	2e-27	tr|F6I5Z1|F6I5Z1_VITVI Putative uncharacterized protein OS=Vitis vinifera GN=VIT_03s0180g00040 PE=3 SV=1	1e-139	ref|XP_002285320.1| PREDICTED: cyclin-D3-2-like [Vitis vinifera]	1e-139	D7UC13_VITVI/198-316 PF02984.14;Cyclin_C;	7e-53	D	GO:0005634.nucleus;GO:0051301.cell division;GO:0007049.cell cycle;	-	K14505	ko04075. Plant hormone signal transduction;
comp60759_c0	18.95	5.45	1.32	0.26	0.81	CYCD3	cyclin D3. plant	1456	sp|Q9FGQ7|CCD32_ARATH Cyclin-D3-2 OS=Arabidopsis thaliana GN=CYCD3-2 PE=2 SV=1	8e-94	gnl|CDD|201025 pfam00134. Cyclin_N. Cyclin. N-terminal domain. Cyclins regulate cyclin dependent kinases (CDKs). Human cyclin-O is a Uracil-DNA glycosylase that is related to other cyclins. Cyclins contain two domains of similar all-alpha fold. of which this family corresponds with the N-terminal domain.	2e-33	tr|A5BCN9|A5BCN9_VITVI Putative uncharacterized protein OS=Vitis vinifera GN=VITISV_038874 PE=3 SV=1	4e-129	ref|XP_002283380.1| PREDICTED: cyclin-D3-2 [Vitis vinifera]	5e-130	A5BCN9_VITVI/67-196 PF00134.18;Cyclin_N;	2e-60	D	GO:0005634.nucleus;GO:0051301.cell division;GO:0007049.cell cycle;	-	K14505	ko04075. Plant hormone signal transduction;
comp44225_c0	42.76	16.39	19.69	28.62	30.3	BIN2	protein brassinosteroid insensitive 2	891	sp|Q39011|KSG7_ARATH Shaggy-related protein kinase eta OS=Arabidopsis thaliana GN=ASK7 PE=1 SV=2	6e-146	gnl|CDD|173333 PTZ00036. PTZ00036. glycogen synthase kinase; Provisional.	2e-84	tr|D7TJN3|D7TJN3_VITVI Putative uncharacterized protein OS=Vitis vinifera GN=VIT_10s0003g01480 PE=4 SV=1	8e-153	ref|XP_003633016.1| PREDICTED: shaggy-related protein kinase eta-like [Vitis vinifera] emb|CBI30705.3| unnamed protein product [Vitis vinifera]	8e-153	E4MWA9_THEHA/73-312 PF00069.20;Pkinase;	9e-124	G	GO:0050321.tau-protein kinase activity;GO:0016310.phosphorylation;GO:0005524.ATP binding;GO:0016301.kinase activity;GO:0006468.protein phosphorylation;GO:0004674.protein serine/threonine kinase activity;GO:0000166.nucleotide binding;GO:0004672.protein kinase activity;GO:0016740.transferase activity;GO:0016772.transferase activity. transferring phosphorus-containing groups;	EC:2.7.11.1	K14502	ko04075. Plant hormone signal transduction;
comp72678_c0	8.38	2.84	2.5	1.23	1.78	BRI1	protein brassinosteroid insensitive 1	4110	sp|Q8L899|BRI1_SOLPE Systemin receptor SR160 OS=Solanum peruvianum PE=1 SV=1	0	gnl|CDD|177728 PLN00113. PLN00113. leucine-rich repeat receptor-like protein kinase; Provisional.	1e-105	tr|F6H4C0|F6H4C0_VITVI Putative uncharacterized protein OS=Vitis vinifera GN=VIT_07s0031g01850 PE=4 SV=1	0	gb|AFN54649.1| brassinosteroid receptor [Fragaria x ananassa]	0	B9T4K2_RICCO/775-1047 PF00069.20;Pkinase;	8e-173	T	GO:0016020.membrane;GO:0016310.phosphorylation;GO:0005524.ATP binding;GO:0004872.receptor activity;GO:0016301.kinase activity;GO:0006468.protein phosphorylation;GO:0008289.lipid binding;GO:0004674.protein serine/threonine kinase activity;GO:0006952.defense response;GO:0000166.nucleotide binding;GO:0004672.protein kinase activity;GO:0016021.integral to membrane;GO:0016740.transferase activity;GO:0…	EC:2.7.10.1 2.7.11.1	K13415	ko04075. Plant hormone signal transduction;
comp78108_c1	22.39	9.59	5.98	12.04	19.68	BAK1	brassinosteroid insensitive 1-associated receptor kinase 1	2592	sp|Q94F62|BAK1_ARATH BRASSINOSTEROID INSENSITIVE 1-associated receptor kinase 1 OS=Arabidopsis thaliana GN=BAK1 PE=1 SV=2	0	gnl|CDD|197581 smart00219. TyrKc. Tyrosine kinase. catalytic domain. Phosphotransferases. Tyrosine-specific kinase subfamily.	3e-44	tr|B9S2Z2|B9S2Z2_RICCO BRASSINOSTEROID INSENSITIVE 1-associated receptor kinase 1. putative OS=Ricinus communis GN=RCOM_1534760 PE=3 SV=1	0	ref|XP_002520361.1| BRASSINOSTEROID INSENSITIVE 1-associated receptor kinase 1 precursor. putative [Ricinus communis] gb|EEF42027.1| BRASSINOSTEROID INSENSITIVE 1-associated receptor kinase 1 precursor. putative [Ricinus communis]	0	E2IXG1_MEDTR/293-602 PF00069.20;Pkinase;	0	T	GO:0032440.2-alkenal reductase [NAD(P)] activity;GO:0016020.membrane;GO:0016310.phosphorylation;GO:0005524.ATP binding;GO:0016301.kinase activity;GO:0004872.receptor activity;GO:0006468.protein phosphorylation;GO:0055114.oxidation-reduction process;GO:0004674.protein serine/threonine kinase activity;GO:0000166.nucleotide binding;GO:0004672.protein kinase activity;GO:0016021.integral to membrane;G…	EC:2.7.10.1 2.7.11.1	K13416	ko04075. Plant hormone signal transduction;ko04626. Plant-pathogen interaction;
comp27688_c0	0.54	0	0.03	0.01	0.01	BKI1	BRI1 kinase inhibitor 1	1423	sp|Q9FMZ0|BKI1_ARATH BRI1 kinase inhibitor 1 OS=Arabidopsis thaliana GN=BKI1 PE=1 SV=1	4e-29	-	-	tr|F6H005|F6H005_VITVI Putative uncharacterized protein OS=Vitis vinifera GN=VIT_18s0001g10690 PE=4 SV=1	7e-74	ref|XP_002284646.1| PREDICTED: BRI1 kinase inhibitor 1 [Vitis vinifera]	6e-74	A5AWQ1_VITVI/231-376 PB005858; Pfam-B_5858;	2e-47	-	-	-	K14499	ko04075. Plant hormone signal transduction;
The differential-expressed genes
unigene	RPKM_10DAF	RPKM_30DAF	RPKM_50DAF	RPKM_60DAF	RPKM_70DAF	fold_change(30:10 DAF)	p_value(30:10 DAF)	significant(30:10 DAF)	fold_change(50:10 DAF)	p_value(50:10 DAF)	significant(50:10 DAF)	fold_change(60:10 DAF)	p_value(60:10 DAF)	significant(60:10 DAF)	fold_change(70:10 DAF)	p_value(70:10 DAF)	significant(70:10 DAF)	Unigene	Name	Definition	Length	Swissprot_des	Swissprot_evalue	Cdd_des	Cdd_evalue	Trembl_des	Trembl_evalue	NR_des	NR_evalue	PFAM_des	PFAM_evalue	KOG	GO	EC	KO	Pathway
comp78108_c1	22.39	9.59	5.98	12.04	19.68	-1.22325	0.00203004	no	-1.90464	9.08e-05	yes	-0.895019	0.0123892	no	-0.186124	0.334924	no	comp78108_c1	BAK1	brassinosteroid insensitive 1-associated receptor kinase 1	2592	sp|Q94F62|BAK1_ARATH BRASSINOSTEROID INSENSITIVE 1-associated receptor kinase 1 OS=Arabidopsis thaliana GN=BAK1 PE=1 SV=2	0	gnl|CDD|197581 smart00219. TyrKc. Tyrosine kinase. catalytic domain. Phosphotransferases. Tyrosine-specific kinase subfamily.	3e-44	tr|B9S2Z2|B9S2Z2_RICCO BRASSINOSTEROID INSENSITIVE 1-associated receptor kinase 1. putative OS=Ricinus communis GN=RCOM_1534760 PE=3 SV=1	0	ref|XP_002520361.1| BRASSINOSTEROID INSENSITIVE 1-associated receptor kinase 1 precursor. putative [Ricinus communis] gb|EEF42027.1| BRASSINOSTEROID INSENSITIVE 1-associated receptor kinase 1 precursor. putative [Ricinus communis]	0	E2IXG1_MEDTR/293-602 PF00069.20;Pkinase;	0	T	GO:0032440.2-alkenal reductase [NAD(P)] activity;GO:0016020.membrane;GO:0016310.phosphorylation;GO:0005524.ATP binding;GO:0016301.kinase activity;GO:0004872.receptor activity;GO:0006468.protein phosphorylation;GO:0055114.oxidation-reduction process;GO:0004674.protein serine/threonine kinase activity;GO:0000166.nucleotide binding;GO:0004672.protein kinase activity;GO:0016021.integral to membrane;G…	EC:2.7.10.1 2.7.11.1	K13416	ko04075. Plant hormone signal transduction;ko04626. Plant-pathogen interaction;
comp44225_c0	42.76	16.39	19.69	28.62	30.3	-1.38345	3.1e-06	yes	-1.1188	1.85e-05	yes	-0.579238	0.00432645	no	-0.496944	0.0232249	no	comp44225_c0	BIN2	protein brassinosteroid insensitive 2	891	sp|Q39011|KSG7_ARATH Shaggy-related protein kinase eta OS=Arabidopsis thaliana GN=ASK7 PE=1 SV=2	6e-146	gnl|CDD|173333 PTZ00036. PTZ00036. glycogen synthase kinase; Provisional.	2e-84	tr|D7TJN3|D7TJN3_VITVI Putative uncharacterized protein OS=Vitis vinifera GN=VIT_10s0003g01480 PE=4 SV=1	8e-153	ref|XP_003633016.1| PREDICTED: shaggy-related protein kinase eta-like [Vitis vinifera] emb|CBI30705.3| unnamed protein product [Vitis vinifera]	8e-153	E4MWA9_THEHA/73-312 PF00069.20;Pkinase;	9e-124	G	GO:0050321.tau-protein kinase activity;GO:0016310.phosphorylation;GO:0005524.ATP binding;GO:0016301.kinase activity;GO:0006468.protein phosphorylation;GO:0004674.protein serine/threonine kinase activity;GO:0000166.nucleotide binding;GO:0004672.protein kinase activity;GO:0016740.transferase activity;GO:0016772.transferase activity. transferring phosphorus-containing groups;	EC:2.7.11.1	K14502	ko04075. Plant hormone signal transduction;
comp35795_c0	26.76	13.3	3.02	4.67	5.75	-1.00865	0.00205902	no	-3.14746	1.67e-07	yes	-2.51858	3.25e-06	yes	-2.21844	3.41e-05	yes	comp35795_c0	BSK	BR-signaling kinase	1371	sp|Q944A7|Y4523_ARATH Probable serine/threonine-protein kinase At4g35230 OS=Arabidopsis thaliana GN=At4g35230 PE=1 SV=1	0	-	-	tr|B9H1Q4|B9H1Q4_POPTR Predicted protein OS=Populus trichocarpa GN=POPTRDRAFT_1077146 PE=4 SV=1	0	ref|XP_002306223.1| predicted protein [Populus trichocarpa] gb|EEE86734.1| predicted protein [Populus trichocarpa]	0	D7U4X1_VITVI/69-315 PF07714.12;Pkinase_Tyr;	2e-136	-	GO:0016310.phosphorylation;GO:0005524.ATP binding;GO:0016301.kinase activity;GO:0004872.receptor activity;GO:0004672.protein kinase activity;GO:0006468.protein phosphorylation;GO:0005488.binding;GO:0016772.transferase activity. transferring phosphorus-containing groups;	EC:2.7.11.1	K14500	ko04075. Plant hormone signal transduction;
comp30387_c0	15.55	5.95	2.2	1.72	3.66	-1.38595	0.00744854	no	-2.82134	0.000177303	yes	-3.17643	0.000175205	yes	-2.087	0.00296433	no	comp30387_c0	BZR1_2	brassinosteroid resistant 1/2	2352	sp|Q94A43|BEH2_ARATH BES1/BZR1 homolog protein 2 OS=Arabidopsis thaliana GN=BEH2 PE=1 SV=1	4e-103	gnl|CDD|191341 pfam05687. DUF822. Plant protein of unknown function (DUF822). This family consists of the N terminal regions of several plant proteins of unknown function.	7e-33	tr|A9P7X7|A9P7X7_POPTR Predicted protein OS=Populus trichocarpa GN=POPTRDRAFT_719435 PE=2 SV=1	7e-148	ref|XP_002310201.1| predicted protein [Populus trichocarpa] gb|ABK92480.1| unknown [Populus trichocarpa] gb|EEE90651.1| predicted protein [Populus trichocarpa]	7e-148	D7SPI9_VITVI/52-199 PB029006; Pfam-B_29006;	2e-75	-	-	-	K14503	ko04075. Plant hormone signal transduction;
comp67570_c0	10.49	16.04	14.16	0.26	0.92	0.612659	0.988978	no	0.432807	1	no	-5.33436	0.00082541	yes	-3.51124	0.00354712	no	comp67570_c0	BZR1_2	brassinosteroid resistant 1/2	1567	sp|Q8S307|BZR1_ARATH Protein BRASSINAZOLE-RESISTANT 1 OS=Arabidopsis thaliana GN=BZR1 PE=1 SV=1	8e-102	gnl|CDD|191341 pfam05687. DUF822. Plant protein of unknown function (DUF822). This family consists of the N terminal regions of several plant proteins of unknown function.	5e-37	tr|B9MVE3|B9MVE3_POPTR Predicted protein OS=Populus trichocarpa GN=POPTRDRAFT_591830 PE=4 SV=1	2e-114	ref|XP_002327073.1| predicted protein [Populus trichocarpa] gb|EEE73823.1| predicted protein [Populus trichocarpa]	2e-114	A5BIS4_VITVI/6-226 PF05687.8;DUF822;	6e-63	-	-	-	K14503	ko04075. Plant hormone signal transduction;
comp60759_c0	18.95	5.45	1.32	0.26	0.81	-1.79787	0.000641018	yes	-3.84359	4.71e-06	yes	-6.18754	2.07e-06	yes	-4.54813	1.32e-05	yes	comp60759_c0	CYCD3	cyclin D3. plant	1456	sp|Q9FGQ7|CCD32_ARATH Cyclin-D3-2 OS=Arabidopsis thaliana GN=CYCD3-2 PE=2 SV=1	8e-94	gnl|CDD|201025 pfam00134. Cyclin_N. Cyclin. N-terminal domain. Cyclins regulate cyclin dependent kinases (CDKs). Human cyclin-O is a Uracil-DNA glycosylase that is related to other cyclins. Cyclins contain two domains of similar all-alpha fold. of which this family corresponds with the N-terminal domain.	2e-33	tr|A5BCN9|A5BCN9_VITVI Putative uncharacterized protein OS=Vitis vinifera GN=VITISV_038874 PE=3 SV=1	4e-129	ref|XP_002283380.1| PREDICTED: cyclin-D3-2 [Vitis vinifera]	5e-130	A5BCN9_VITVI/67-196 PF00134.18;Cyclin_N;	2e-60	D	GO:0005634.nucleus;GO:0051301.cell division;GO:0007049.cell cycle;	-	K14505	ko04075. Plant hormone signal transduction;
comp59465_c0	116.52	12.82	0.69	0	0.25	-3.18411	1.13e-28	yes	-7.39977	2.79e-37	yes	#NAME?	1	no	-8.86443	1.29e-32	yes	comp59465_c0	CYCD3	cyclin D3. plant	1793	sp|P42753|CCD31_ARATH Cyclin-D3-1 OS=Arabidopsis thaliana GN=CYCD3-1 PE=1 SV=3	8e-98	gnl|CDD|201025 pfam00134. Cyclin_N. Cyclin. N-terminal domain. Cyclins regulate cyclin dependent kinases (CDKs). Human cyclin-O is a Uracil-DNA glycosylase that is related to other cyclins. Cyclins contain two domains of similar all-alpha fold. of which this family corresponds with the N-terminal domain.	2e-27	tr|F6I5Z1|F6I5Z1_VITVI Putative uncharacterized protein OS=Vitis vinifera GN=VIT_03s0180g00040 PE=3 SV=1	1e-139	ref|XP_002285320.1| PREDICTED: cyclin-D3-2-like [Vitis vinifera]	1e-139	D7UC13_VITVI/198-316 PF02984.14;Cyclin_C;	7e-53	D	GO:0005634.nucleus;GO:0051301.cell division;GO:0007049.cell cycle;	-	K14505	ko04075. Plant hormone signal transduction;

## Sheet: jasmonic 
Table S8. List of all genes and differential-expression genes involved in plant hormone signal transduction.
All genes
unigene	RPKM_10DAF	RPKM_30DAF	RPKM_50DAF	RPKM_60DAF	RPKM_70DAF	Name	Definition	Length	Swissprot_des	Swissprot_evalue	Cdd_des	Cdd_evalue	Trembl_des	Trembl_evalue	NR_des	NR_evalue	PFAM_des	PFAM_evalue	KOG	GO	EC	KO	Pathway
comp71783_c0	13.95	3.91	2.6	11.57	20.67	COI-1	coronatine-insensitive protein 1	2886	sp|O04197|COI1_ARATH Coronatine-insensitive protein 1 OS=Arabidopsis thaliana GN=COI1 PE=1 SV=1	0	-	-	tr|H9NEC8|H9NEC8_VITVI Coronatine insensitive 1 OS=Vitis vinifera GN=COI1 PE=2 SV=1	0	gb|AFF57759.1| coronatine insensitive 1 [Vitis vinifera]	0	A2Y589_ORYSI/6-48 PF12937.2;F-box-like;	3e-06	R	-	-	K13463	ko04075. Plant hormone signal transduction;ko04626. Plant-pathogen interaction;
comp60588_c0	7.89	0.23	0.49	1.62	0.33	JAZ	jasmonate ZIM domain-containing protein	1651	-	-	gnl|CDD|203405 pfam06200. tify. tify domain. This short possible domain is found in a variety of plant transcription factors that contain GATA domains as well as other motifs. Although previously known as the Zim domain this is now called the tify domain after its most conserved amino acids. TIFY proteins can be further classified into two groups depending on the presence (group I) or absence (gr…	8e-11	tr|B9ST81|B9ST81_RICCO Putative uncharacterized protein OS=Ricinus communis GN=RCOM_0684970 PE=4 SV=1	7e-28	ref|XP_002529200.1| conserved hypothetical protein [Ricinus communis] gb|EEF33214.1| conserved hypothetical protein [Ricinus communis]	6e-28	C7SCY1_CATRO/103-138 PF06200.9;tify;	1e-07	-	-	-	K13464	ko04075. Plant hormone signal transduction;ko04626. Plant-pathogen interaction;
comp19455_c0	26.34	26.34	8.34	14.1	18.24	JAR1	jasmonic acid-amino synthetase	2348	sp|Q6I581|GH35_ORYSJ Probable indole-3-acetic acid-amido synthetase GH3.5 OS=Oryza sativa subsp. japonica GN=GH3.5 PE=2 SV=1	0	gnl|CDD|190600 pfam03321. GH3. GH3 auxin-responsive promoter.	0	tr|D7UCL7|D7UCL7_VITVI Putative uncharacterized protein OS=Vitis vinifera GN=VIT_15s0046g01280 PE=4 SV=1	0	emb|CBI40482.3| unnamed protein product [Vitis vinifera]	0	A5AXT7_VITVI/8-564 PF03321.8;GH3;	0	-	-	-	K14506	ko04075. Plant hormone signal transduction;
comp52928_c0	1.46	0.29	0.08	0.06	0.21	JAZ	jasmonate ZIM domain-containing protein	1750	sp|Q93ZM9|TIF9_ARATH Protein TIFY 9 OS=Arabidopsis thaliana GN=TIFY9 PE=1 SV=1	2e-38	gnl|CDD|117965 pfam09425. CCT_2. Divergent CCT motif. This short motif is found in a number of plant proteins. It appears to be related to the N-terminal half of the CCT motif. The CCT motif is about 45 amino acids long and contains a putative nuclear localisation signal within the second half of the CCT motif.	3e-07	tr|D7U618|D7U618_VITVI Putative uncharacterized protein OS=Vitis vinifera GN=VIT_01s0146g00480 PE=4 SV=1	1e-51	ref|XP_002262750.1| PREDICTED: protein TIFY 9 [Vitis vinifera] emb|CBI38187.3| unnamed protein product [Vitis vinifera]	1e-51	B9GZA6_POPTR/103-137 PF06200.9;tify;	2e-07	-	-	-	K13464	ko04075. Plant hormone signal transduction;ko04626. Plant-pathogen interaction;
comp79433_c0	88.75	37.39	44.08	65.79	103.32	JAZ	jasmonate ZIM domain-containing protein	1265	sp|Q9C5K8|TIF3B_ARATH Protein TIFY 3B OS=Arabidopsis thaliana GN=TIFY3B PE=1 SV=1	7e-26	gnl|CDD|117965 pfam09425. CCT_2. Divergent CCT motif. This short motif is found in a number of plant proteins. It appears to be related to the N-terminal half of the CCT motif. The CCT motif is about 45 amino acids long and contains a putative nuclear localisation signal within the second half of the CCT motif.	1e-11	tr|B9HCN5|B9HCN5_POPTR Predicted protein OS=Populus trichocarpa GN=POPTRDRAFT_819435 PE=4 SV=1	2e-32	ref|XP_002308503.1| predicted protein [Populus trichocarpa] gb|EEE92026.1| predicted protein [Populus trichocarpa]	2e-32	Q7XPM8_ORYSJ/170-196 PF09425.5;CCT_2;	8e-08	-	-	-	K13464	ko04075. Plant hormone signal transduction;ko04626. Plant-pathogen interaction;
comp60588_c2	8.2	0.44	0.46	1.44	0.45	JAZ	jasmonate ZIM domain-containing protein	1409	sp|Q9C9E3|TI11B_ARATH Protein TIFY 11B OS=Arabidopsis thaliana GN=TIFY11B PE=1 SV=1	6e-10	gnl|CDD|203405 pfam06200. tify. tify domain. This short possible domain is found in a variety of plant transcription factors that contain GATA domains as well as other motifs. Although previously known as the Zim domain this is now called the tify domain after its most conserved amino acids. TIFY proteins can be further classified into two groups depending on the presence (group I) or absence (gr…	5e-11	tr|D0VEB6|D0VEB6_TOBAC JAZ1-like protein (Fragment) OS=Nicotiana tabacum PE=2 SV=1	3e-17	-	-	C7SCY1_CATRO/103-138 PF06200.9;tify;	8e-08	-	-	-	K13464	ko04075. Plant hormone signal transduction;ko04626. Plant-pathogen interaction;
comp50937_c1	27.95	10.57	3.92	10.31	6.58	JAZ	jasmonate ZIM domain-containing protein	1712	sp|Q9LMA8|TI10A_ARATH Protein TIFY 10A OS=Arabidopsis thaliana GN=TIFY10A PE=1 SV=1	1e-41	gnl|CDD|203405 pfam06200. tify. tify domain. This short possible domain is found in a variety of plant transcription factors that contain GATA domains as well as other motifs. Although previously known as the Zim domain this is now called the tify domain after its most conserved amino acids. TIFY proteins can be further classified into two groups depending on the presence (group I) or absence (gr…	3e-12	tr|H2BDK2|H2BDK2_PRUPE Jasmonate-zim-domain protein 1 OS=Prunus persica GN=JAZ1 PE=2 SV=1	9e-160	gb|ADU76348.1| jasmonate-zim-domain protein 1 [Prunus persica]	8e-160	D0VEB6_TOBAC/89-124 PF06200.9;tify;	2e-11	-	-	-	K13464	ko04075. Plant hormone signal transduction;ko04626. Plant-pathogen interaction;
comp65538_c0	21.02	9.54	1.89	4.55	4.4	JAZ	jasmonate ZIM domain-containing protein	1669	sp|Q9LVI4|TIF6B_ARATH Protein TIFY 6B OS=Arabidopsis thaliana GN=TIFY6B PE=1 SV=1	1e-33	gnl|CDD|203405 pfam06200. tify. tify domain. This short possible domain is found in a variety of plant transcription factors that contain GATA domains as well as other motifs. Although previously known as the Zim domain this is now called the tify domain after its most conserved amino acids. TIFY proteins can be further classified into two groups depending on the presence (group I) or absence (gr…	4e-08	tr|I1KQ80|I1KQ80_SOYBN Uncharacterized protein OS=Glycine max GN=Gma.51674 PE=4 SV=1	2e-113	ref|NP_001242320.1| uncharacterized protein LOC100787821 [Glycine max] gb|ACU21273.1| unknown [Glycine max]	2e-113	A9PIJ3_POPTR/1-73 PB009071; Pfam-B_9071;	2e-22	-	-	-	K13464	ko04075. Plant hormone signal transduction;ko04626. Plant-pathogen interaction;
comp63803_c0	5.68	1.82	3.3	7.07	11.68	JAZ	jasmonate ZIM domain-containing protein	1810	sp|Q9LVI4|TIF6B_ARATH Protein TIFY 6B OS=Arabidopsis thaliana GN=TIFY6B PE=1 SV=1	2e-39	gnl|CDD|203405 pfam06200. tify. tify domain. This short possible domain is found in a variety of plant transcription factors that contain GATA domains as well as other motifs. Although previously known as the Zim domain this is now called the tify domain after its most conserved amino acids. TIFY proteins can be further classified into two groups depending on the presence (group I) or absence (gr…	2e-14	tr|B9I2C6|B9I2C6_POPTR Predicted protein OS=Populus trichocarpa GN=POPTRDRAFT_661656 PE=4 SV=1	1e-82	ref|XP_002317862.1| predicted protein [Populus trichocarpa] gb|EEE96082.1| predicted protein [Populus trichocarpa]	1e-82	B9I2C6_POPTR/32-104 PB009071; Pfam-B_9071;	2e-16	-	-	-	K13464	ko04075. Plant hormone signal transduction;ko04626. Plant-pathogen interaction;
comp65697_c0	12.65	2.78	1.01	4.61	6.04	MYC2	transcription factor MYC2	2728	sp|Q39204|RAP1_ARATH Transcription factor MYC2 OS=Arabidopsis thaliana GN=RAP1 PE=1 SV=2	1e-173	gnl|CDD|206383 pfam14215. bHLH-MYC_N. bHLH-MYC and R2R3-MYB transcription factors N-terminal. This is the N-terminal region of a family of MYB and MYC transcription factors. The DNA-binding HLH domain is further downstream. pfam00010. Members of the MYB and MYC family regulate the biosynthesis of phenylpropanoids in several plant species (DOI:10.1007/s11295-009-0232-y).	4e-62	tr|D9ZIP2|D9ZIP2_MALDO BHLH domain class transcription factor OS=Malus domestica GN=BHLH2 PE=2 SV=1	0	gb|ADL36595.1| BHLH domain class transcription factor [Malus x domestica]	0	D9ZIP2_MALDO/82-264 PF14215.1;bHLH-MYC_N;	1e-98	-	GO:0032440.2-alkenal reductase [NAD(P)] activity;GO:0005634.nucleus;GO:0006355.regulation of transcription. DNA-dependent;GO:0055114.oxidation-reduction process;GO:0016491.oxidoreductase activity;	-	K13422	ko04075. Plant hormone signal transduction;ko04626. Plant-pathogen interaction;
comp25741_c0	0.2	0	0	0	0	MYC2	transcription factor MYC2	1072	-	-	gnl|CDD|197674 smart00353. HLH. helix loop helix domain.	8e-12	tr|B3VI60|B3VI60_HEVBR MYC1 OS=Hevea brasiliensis GN=MYC1 PE=2 SV=1	4e-72	gb|AEG74015.1| lMYC5 [Hevea brasiliensis]	4e-72	B3VI60_HEVBR/304-352 PF00010.21;HLH;	7e-21	-	GO:0005634.nucleus;GO:0006355.regulation of transcription. DNA-dependent;	-	K13422	ko04075. Plant hormone signal transduction;ko04626. Plant-pathogen interaction;
The differential-expressed genes
unigene	RPKM_10DAF	RPKM_30DAF	RPKM_50DAF	RPKM_60DAF	RPKM_70DAF	fold_change(30:10 DAF)	p_value(30:10 DAF)	significant(30:10 DAF)	fold_change(50:10 DAF)	p_value(50:10 DAF)	significant(50:10 DAF)	fold_change(60:10 DAF)	p_value(60:10 DAF)	significant(60:10 DAF)	fold_change(70:10 DAF)	p_value(70:10 DAF)	significant(70:10 DAF)	Unigene	Name	Definition	Length	Swissprot_des	Swissprot_evalue	Cdd_des	Cdd_evalue	Trembl_des	Trembl_evalue	NR_des	NR_evalue	PFAM_des	PFAM_evalue	KOG	GO	EC	KO	Pathway
comp71783_c0	13.95	3.91	2.6	11.57	20.67	-1.83502	0.00380079	no	-2.42368	0.00087077	yes	-0.269876	0.297478	no	0.567273	0.731157	no	comp71783_c0	COI-1	coronatine-insensitive protein 1	2886	sp|O04197|COI1_ARATH Coronatine-insensitive protein 1 OS=Arabidopsis thaliana GN=COI1 PE=1 SV=1	0	-	-	tr|H9NEC8|H9NEC8_VITVI Coronatine insensitive 1 OS=Vitis vinifera GN=COI1 PE=2 SV=1	0	gb|AFF57759.1| coronatine insensitive 1 [Vitis vinifera]	0	A2Y589_ORYSI/6-48 PF12937.2;F-box-like;	3e-06	R	-	-	K13463	ko04075. Plant hormone signal transduction;ko04626. Plant-pathogen interaction;
comp19455_c0	26.34	26.34	8.34	14.1	18.24	0	0.269747	no	-1.65914	6.07e-05	yes	-0.90156	0.00593472	no	-0.53015	0.0735902	no	comp19455_c0	JAR1	jasmonic acid-amino synthetase	2348	sp|Q6I581|GH35_ORYSJ Probable indole-3-acetic acid-amido synthetase GH3.5 OS=Oryza sativa subsp. japonica GN=GH3.5 PE=2 SV=1	0	gnl|CDD|190600 pfam03321. GH3. GH3 auxin-responsive promoter.	0	tr|D7UCL7|D7UCL7_VITVI Putative uncharacterized protein OS=Vitis vinifera GN=VIT_15s0046g01280 PE=4 SV=1	0	emb|CBI40482.3| unnamed protein product [Vitis vinifera]	0	A5AXT7_VITVI/8-564 PF03321.8;GH3;	0	-	-	-	K14506	ko04075. Plant hormone signal transduction;
comp65538_c0	21.02	9.54	1.89	4.55	4.4	-1.1397	0.00409926	no	-3.4753	2.31e-06	yes	-2.20782	0.00011314	yes	-2.25619	0.000252797	yes	comp65538_c0	JAZ	jasmonate ZIM domain-containing protein	1669	sp|Q9LVI4|TIF6B_ARATH Protein TIFY 6B OS=Arabidopsis thaliana GN=TIFY6B PE=1 SV=1	1e-33	gnl|CDD|203405 pfam06200. tify. tify domain. This short possible domain is found in a variety of plant transcription factors that contain GATA domains as well as other motifs. Although previously known as the Zim domain this is now called the tify domain after its most conserved amino acids. TIFY proteins can be further classified into two groups depending on the presence (group I) or absence (gr…	4e-08	tr|I1KQ80|I1KQ80_SOYBN Uncharacterized protein OS=Glycine max GN=Gma.51674 PE=4 SV=1	2e-113	ref|NP_001242320.1| uncharacterized protein LOC100787821 [Glycine max] gb|ACU21273.1| unknown [Glycine max]	2e-113	A9PIJ3_POPTR/1-73 PB009071; Pfam-B_9071;	2e-22	-	-	-	K13464	ko04075. Plant hormone signal transduction;ko04626. Plant-pathogen interaction;
comp79433_c0	88.75	37.39	44.08	65.79	103.32	-1.24709	9.6e-11	yes	-1.00962	2.58e-09	yes	-0.431879	0.000242181	yes	0.219301	0.716041	no	comp79433_c0	JAZ	jasmonate ZIM domain-containing protein	1265	sp|Q9C5K8|TIF3B_ARATH Protein TIFY 3B OS=Arabidopsis thaliana GN=TIFY3B PE=1 SV=1	7e-26	gnl|CDD|117965 pfam09425. CCT_2. Divergent CCT motif. This short motif is found in a number of plant proteins. It appears to be related to the N-terminal half of the CCT motif. The CCT motif is about 45 amino acids long and contains a putative nuclear localisation signal within the second half of the CCT motif.	1e-11	tr|B9HCN5|B9HCN5_POPTR Predicted protein OS=Populus trichocarpa GN=POPTRDRAFT_819435 PE=4 SV=1	2e-32	ref|XP_002308503.1| predicted protein [Populus trichocarpa] gb|EEE92026.1| predicted protein [Populus trichocarpa]	2e-32	Q7XPM8_ORYSJ/170-196 PF09425.5;CCT_2;	8e-08	-	-	-	K13464	ko04075. Plant hormone signal transduction;ko04626. Plant-pathogen interaction;
comp50937_c1	27.95	10.57	3.92	10.31	6.58	-1.40287	0.000183388	yes	-2.83392	2.24e-07	yes	-1.4388	0.000253969	yes	-2.08669	3.79e-05	yes	comp50937_c1	JAZ	jasmonate ZIM domain-containing protein	1712	sp|Q9LMA8|TI10A_ARATH Protein TIFY 10A OS=Arabidopsis thaliana GN=TIFY10A PE=1 SV=1	1e-41	gnl|CDD|203405 pfam06200. tify. tify domain. This short possible domain is found in a variety of plant transcription factors that contain GATA domains as well as other motifs. Although previously known as the Zim domain this is now called the tify domain after its most conserved amino acids. TIFY proteins can be further classified into two groups depending on the presence (group I) or absence (gr…	3e-12	tr|H2BDK2|H2BDK2_PRUPE Jasmonate-zim-domain protein 1 OS=Prunus persica GN=JAZ1 PE=2 SV=1	9e-160	gb|ADU76348.1| jasmonate-zim-domain protein 1 [Prunus persica]	8e-160	D0VEB6_TOBAC/89-124 PF06200.9;tify;	2e-11	-	-	-	K13464	ko04075. Plant hormone signal transduction;ko04626. Plant-pathogen interaction;
comp65697_c0	12.65	2.78	1.01	4.61	6.04	-2.18598	0.00303743	no	-3.64671	0.000316384	yes	-1.4563	0.0191049	no	-1.06652	0.0765409	no	comp65697_c0	MYC2	transcription factor MYC2	2728	sp|Q39204|RAP1_ARATH Transcription factor MYC2 OS=Arabidopsis thaliana GN=RAP1 PE=1 SV=2	1e-173	gnl|CDD|206383 pfam14215. bHLH-MYC_N. bHLH-MYC and R2R3-MYB transcription factors N-terminal. This is the N-terminal region of a family of MYB and MYC transcription factors. The DNA-binding HLH domain is further downstream. pfam00010. Members of the MYB and MYC family regulate the biosynthesis of phenylpropanoids in several plant species (DOI:10.1007/s11295-009-0232-y).	4e-62	tr|D9ZIP2|D9ZIP2_MALDO BHLH domain class transcription factor OS=Malus domestica GN=BHLH2 PE=2 SV=1	0	gb|ADL36595.1| BHLH domain class transcription factor [Malus x domestica]	0	D9ZIP2_MALDO/82-264 PF14215.1;bHLH-MYC_N;	1e-98	-	GO:0032440.2-alkenal reductase [NAD(P)] activity;GO:0005634.nucleus;GO:0006355.regulation of transcription. DNA-dependent;GO:0055114.oxidation-reduction process;GO:0016491.oxidoreductase activity;	-	K13422	ko04075. Plant hormone signal transduction;ko04626. Plant-pathogen interaction;

## Sheet: Salicylate
Table S8. List of all genes and differential-expression genes involved in plant hormone signal transduction.
All genes
unigene	RPKM_10DAF	RPKM_30DAF	RPKM_50DAF	RPKM_60DAF	RPKM_70DAF	Name	Definition	Length	Swissprot_des	Swissprot_evalue	Cdd_des	Cdd_evalue	Trembl_des	Trembl_evalue	NR_des	NR_evalue	PFAM_des	PFAM_evalue	KOG	GO	EC	KO	Pathway
comp71670_c0	2.17	0.84	0.57	2.29	2.56	NPR1	regulatory protein NPR1	2468	-	-	gnl|CDD|204877 pfam12313. NPR1_like_C. NPR1/NIM1 like defence protein C terminal. This family of proteins is found in eukaryotes. Proteins in this family are typically between 251 and 588 amino acids in length. The family is found in association with pfam00023. pfam00651. There are two conserved sequence motifs: LENRV and DLN. NPR1 (NIM1) is a defence protein in many plant species.	2e-99	tr|D7RTA6|D7RTA6_THECC Non-expressor of PR1 OS=Theobroma cacao GN=NPR1 PE=4 SV=1	1e-141	gb|ADI24348.1| non-expressor of PR1 [Theobroma cacao]	1e-141	C7SD00_NICGU/369-573 PF12313.3;NPR1_like_C;	7e-96	-	-	-	K14508	ko04075. Plant hormone signal transduction;
comp82516_c0	0	0.97	0.09	0.23	0.2	NPR1	regulatory protein NPR1	811	sp|Q9ZVC2|NPR5_ARATH Regulatory protein NPR5 OS=Arabidopsis thaliana GN=NPR5 PE=1 SV=1	9e-99	gnl|CDD|205076 pfam12796. Ank_2. Ankyrin repeats (3 copies).	3e-15	tr|F6HLP4|F6HLP4_VITVI Putative uncharacterized protein OS=Vitis vinifera GN=VIT_08s0007g05740 PE=4 SV=1	2e-109	ref|XP_002275980.1| PREDICTED: regulatory protein NPR5 [Vitis vinifera]	2e-109	D7LH62_ARALL/259-349 PF12796.2;Ank_2;	5e-53	-	-	-	K14508	ko04075. Plant hormone signal transduction;
comp4858_c0	0	0.28	0.09	0.09	0.1	NPR1	regulatory protein NPR1	840	sp|Q9ZVC2|NPR5_ARATH Regulatory protein NPR5 OS=Arabidopsis thaliana GN=NPR5 PE=1 SV=1	4e-59	-	-	tr|G8GTP0|G8GTP0_PEA BTB/POZ ankyrin repeat protein OS=Pisum sativum PE=4 SV=1	1e-65	gb|AET34794.1| BTB/POZ ankyrin repeat protein [Pisum sativum]	9e-66	B9H966_POPTR/15-162 PF00651.26;BTB;	3e-70	-	-	-	K14508	ko04075. Plant hormone signal transduction;
comp49144_c0	3.56	1.17	0.42	0.79	3.94	NPR1	regulatory protein NPR1	2867	sp|Q5ICL9|NPR4_ARATH Regulatory protein NPR4 OS=Arabidopsis thaliana GN=NPR4 PE=1 SV=1	1e-167	gnl|CDD|204877 pfam12313. NPR1_like_C. NPR1/NIM1 like defence protein C terminal. This family of proteins is found in eukaryotes. Proteins in this family are typically between 251 and 588 amino acids in length. The family is found in association with pfam00023. pfam00651. There are two conserved sequence motifs: LENRV and DLN. NPR1 (NIM1) is a defence protein in many plant species.	2e-98	tr|B9GT05|B9GT05_POPTR NPR1/NIM1-like regulatory protein OS=Populus trichocarpa GN=POPTRDRAFT_711056 PE=4 SV=1	0	ref|XP_002300863.1| NPR1/NIM1-like regulatory protein [Populus trichocarpa] gb|EEE80136.1| NPR1/NIM1-like regulatory protein [Populus trichocarpa]	0	B9GT05_POPTR/372-582 PF12313.3;NPR1_like_C;	3e-78	-	-	-	K14508	ko04075. Plant hormone signal transduction;
comp40590_c0	3.19	1.04	0.77	1.06	1.77	NPR1	regulatory protein NPR1	1009	sp|Q8L746|NPR3_ARATH Regulatory protein NPR3 OS=Arabidopsis thaliana GN=NPR3 PE=1 SV=1	2e-80	gnl|CDD|192869 pfam11900. DUF3420. Domain of unknown function (DUF3420). This presumed domain is functionally uncharacterized. This domain is found in eukaryotes. This domain is about 50 amino acids in length. This domain is found associated with pfam00023.	3e-18	tr|Q2QBU9|Q2QBU9_PRUAV NPR1-like protein (Fragment) OS=Prunus avium PE=2 SV=1	4e-136	gb|ABA38910.1| NPR1-like protein. partial [Prunus avium]	3e-136	Q2QBU9_PRUAV/1-122 PF00651.26;BTB;	4e-78	-	-	-	K14508	ko04075. Plant hormone signal transduction;
comp74391_c0	6.96	7.11	5.37	8.56	10.79	NPR1	regulatory protein NPR1	2473	sp|Q8L746|NPR3_ARATH Regulatory protein NPR3 OS=Arabidopsis thaliana GN=NPR3 PE=1 SV=1	0	gnl|CDD|204877 pfam12313. NPR1_like_C. NPR1/NIM1 like defence protein C terminal. This family of proteins is found in eukaryotes. Proteins in this family are typically between 251 and 588 amino acids in length. The family is found in association with pfam00023. pfam00651. There are two conserved sequence motifs: LENRV and DLN. NPR1 (NIM1) is a defence protein in many plant species.	2e-117	tr|B2MVK5|B2MVK5_MALDO NPR1-like protein OS=Malus domestica PE=2 SV=1	0	gb|ACC77697.1| NPR1-like protein [Malus x domestica]	0	A5ASG3_VITVI/413-615 PF12313.3;NPR1_like_C;	1e-95	-	-	-	K14508	ko04075. Plant hormone signal transduction;
comp48174_c0	0.51	0.69	1.05	0.3	0.16	TGA	transcription factor TGA	2144	sp|O24160|TGA21_TOBAC TGACG-sequence-specific DNA-binding protein TGA-2.1 OS=Nicotiana tabacum GN=TGA21 PE=1 SV=1	7e-105	gnl|CDD|206313 pfam14144. DOG1. Seed dormancy control. This family of plant proteins appears to be a highly specific controller seed dormancy.	2e-37	tr|B9HQ02|B9HQ02_POPTR Predicted protein OS=Populus trichocarpa GN=POPTRDRAFT_1085955 PE=4 SV=1	0	ref|XP_002313591.1| predicted protein [Populus trichocarpa] gb|EEE87546.1| predicted protein [Populus trichocarpa]	0	A4ZGR3_SOYBN/1-120 PB007394; Pfam-B_7394;	3e-58	-	GO:0005634.nucleus;GO:0003677.DNA binding;GO:0006355.regulation of transcription. DNA-dependent;GO:0043565.sequence-specific DNA binding;GO:0006351.transcription. DNA-dependent;GO:0003700.sequence-specific DNA binding transcription factor activity;GO:0046983.protein dimerization activity;	-	K14431	ko04075. Plant hormone signal transduction;
comp53224_c0	10.98	7.98	11.74	34.54	39.21	TGA	transcription factor TGA	2315	sp|O24160|TGA21_TOBAC TGACG-sequence-specific DNA-binding protein TGA-2.1 OS=Nicotiana tabacum GN=TGA21 PE=1 SV=1	1e-177	gnl|CDD|206313 pfam14144. DOG1. Seed dormancy control. This family of plant proteins appears to be a highly specific controller seed dormancy.	3e-37	tr|D7TIQ1|D7TIQ1_VITVI Putative uncharacterized protein OS=Vitis vinifera GN=VIT_08s0007g05170 PE=4 SV=1	0	ref|XP_003632741.1| PREDICTED: TGACG-sequence-specific DNA-binding protein TGA-2.1-like [Vitis vinifera] emb|CBI30127.3| unnamed protein product [Vitis vinifera]	0	E0ZIA5_PICSI/1-134 PB007394; Pfam-B_7394;	5e-51	-	GO:0005634.nucleus;GO:0003677.DNA binding;GO:0006355.regulation of transcription. DNA-dependent;GO:0043565.sequence-specific DNA binding;GO:0006351.transcription. DNA-dependent;GO:0003700.sequence-specific DNA binding transcription factor activity;GO:0046983.protein dimerization activity;	-	K14431	ko04075. Plant hormone signal transduction;
comp71172_c0	3.7	1.26	2.26	5.43	5.44	TGA	transcription factor TGA	2764	sp|Q39234|TGA3_ARATH Transcription factor TGA3 OS=Arabidopsis thaliana GN=TGA3 PE=1 SV=1	2e-136	gnl|CDD|206313 pfam14144. DOG1. Seed dormancy control. This family of plant proteins appears to be a highly specific controller seed dormancy.	1e-33	tr|F6H0P0|F6H0P0_VITVI Putative uncharacterized protein OS=Vitis vinifera GN=VIT_18s0001g04470 PE=4 SV=1	2e-169	ref|XP_002285820.1| PREDICTED: transcription factor TGA4 [Vitis vinifera] emb|CBI19099.3| unnamed protein product [Vitis vinifera]	1e-169	D7TRE7_VITVI/21-139 PF13911.1;AhpC-TSA_2;	3e-63	-	GO:0005634.nucleus;GO:0003677.DNA binding;GO:0006355.regulation of transcription. DNA-dependent;GO:0043565.sequence-specific DNA binding;GO:0006351.transcription. DNA-dependent;GO:0003700.sequence-specific DNA binding transcription factor activity;GO:0046983.protein dimerization activity;	-	K14431	ko04075. Plant hormone signal transduction;
comp71196_c0	13.86	4.35	1.29	3.2	3.91	TGA	transcription factor TGA	2181	sp|Q39237|TGA1_ARATH Transcription factor TGA1 OS=Arabidopsis thaliana GN=TGA1 PE=1 SV=2	3e-178	gnl|CDD|206313 pfam14144. DOG1. Seed dormancy control. This family of plant proteins appears to be a highly specific controller seed dormancy.	1e-36	tr|Q93XA2|Q93XA2_PHAVU TGA-type basic leucine zipper protein TGA1.1 OS=Phaseolus vulgaris PE=2 SV=1	0	ref|XP_002280782.1| PREDICTED: transcription factor TGA1 [Vitis vinifera]	0	B9T884_RICCO/6-129 PB007394; Pfam-B_7394;	2e-53	-	GO:0005634.nucleus;GO:0003677.DNA binding;GO:0006355.regulation of transcription. DNA-dependent;GO:0043565.sequence-specific DNA binding;GO:0006351.transcription. DNA-dependent;GO:0003700.sequence-specific DNA binding transcription factor activity;GO:0046983.protein dimerization activity;	-	K14431	ko04075. Plant hormone signal transduction;
comp55002_c0	8.02	3.87	3.05	2.6	4.75	TGA	transcription factor TGA	1815	sp|Q41558|HBP1C_WHEAT Transcription factor HBP-1b(c1) (Fragment) OS=Triticum aestivum PE=1 SV=2	2e-141	gnl|CDD|206313 pfam14144. DOG1. Seed dormancy control. This family of plant proteins appears to be a highly specific controller seed dormancy.	2e-40	tr|G8XUV6|G8XUV6_9ROSA TGA1a-related protein 6 OS=Malus hupehensis PE=2 SV=1	6e-166	gb|ACU78078.1| TGA1a-related protein 6 [Malus hupehensis]	5e-166	E0ZIA5_PICSI/1-134 PB007394; Pfam-B_7394;	3e-51	-	GO:0005634.nucleus;GO:0003677.DNA binding;GO:0006355.regulation of transcription. DNA-dependent;GO:0043565.sequence-specific DNA binding;GO:0006351.transcription. DNA-dependent;GO:0003700.sequence-specific DNA binding transcription factor activity;GO:0046983.protein dimerization activity;	-	K14431	ko04075. Plant hormone signal transduction;
comp63018_c0	1.14	1.38	1.37	16.79	14.17	TGA	transcription factor TGA	2612	sp|Q41558|HBP1C_WHEAT Transcription factor HBP-1b(c1) (Fragment) OS=Triticum aestivum PE=1 SV=2	2e-107	gnl|CDD|206313 pfam14144. DOG1. Seed dormancy control. This family of plant proteins appears to be a highly specific controller seed dormancy.	3e-35	tr|F6HLL2|F6HLL2_VITVI Putative uncharacterized protein OS=Vitis vinifera GN=VIT_08s0007g06160 PE=4 SV=1	0	ref|XP_002275147.1| PREDICTED: transcription factor HBP-1b(c1)-like [Vitis vinifera]	0	B9T2C4_RICCO/315-393 PF14144.1;DOG1;	5e-44	-	GO:0005634.nucleus;GO:0003677.DNA binding;GO:0006355.regulation of transcription. DNA-dependent;GO:0043565.sequence-specific DNA binding;GO:0006351.transcription. DNA-dependent;GO:0003700.sequence-specific DNA binding transcription factor activity;GO:0046983.protein dimerization activity;	-	K14431	ko04075. Plant hormone signal transduction;
comp53911_c0	0.45	1.89	3.03	4.76	16.43	TGA	transcription factor TGA	2445	sp|Q9SX27|PAN_ARATH Transcription factor PERIANTHIA OS=Arabidopsis thaliana GN=PAN PE=1 SV=1	8e-123	gnl|CDD|206313 pfam14144. DOG1. Seed dormancy control. This family of plant proteins appears to be a highly specific controller seed dormancy.	9e-36	tr|I1XUU4|I1XUU4_ROSCH Perianthia OS=Rosa chinensis PE=2 SV=1	2e-165	gb|AFI93430.1| perianthia [Rosa chinensis]	2e-165	E0ZIA5_PICSI/1-134 PB007394; Pfam-B_7394;	6e-51	-	GO:0005634.nucleus;GO:0003677.DNA binding;GO:0006355.regulation of transcription. DNA-dependent;GO:0043565.sequence-specific DNA binding;GO:0006351.transcription. DNA-dependent;GO:0003700.sequence-specific DNA binding transcription factor activity;GO:0046983.protein dimerization activity;	-	K14431	ko04075. Plant hormone signal transduction;
The differential-expressed genes
unigene	RPKM_10DAF	RPKM_30DAF	RPKM_50DAF	RPKM_60DAF	RPKM_70DAF	fold_change(30:10 DAF)	p_value(30:10 DAF)	significant(30:10 DAF)	fold_change(50:10 DAF)	p_value(50:10 DAF)	significant(50:10 DAF)	fold_change(60:10 DAF)	p_value(60:10 DAF)	significant(60:10 DAF)	fold_change(70:10 DAF)	p_value(70:10 DAF)	significant(70:10 DAF)	Unigene	Name	Definition	Length	Swissprot_des	Swissprot_evalue	Cdd_des	Cdd_evalue	Trembl_des	Trembl_evalue	NR_des	NR_evalue	PFAM_des	PFAM_evalue	KOG	GO	EC	KO	Pathway
comp53911_c0	0.45	1.89	3.03	4.76	16.43	2.07039	0.97626	no	2.75132	0.602891	no	3.40296	0.262382	no	5.19026	0.00126262	yes	comp53911_c0	TGA	transcription factor TGA	2445	sp|Q9SX27|PAN_ARATH Transcription factor PERIANTHIA OS=Arabidopsis thaliana GN=PAN PE=1 SV=1	8e-123	gnl|CDD|206313 pfam14144. DOG1. Seed dormancy control. This family of plant proteins appears to be a highly specific controller seed dormancy.	9e-36	tr|I1XUU4|I1XUU4_ROSCH Perianthia OS=Rosa chinensis PE=2 SV=1	2e-165	gb|AFI93430.1| perianthia [Rosa chinensis]	2e-165	E0ZIA5_PICSI/1-134 PB007394; Pfam-B_7394;	6e-51	-	GO:0005634.nucleus;GO:0003677.DNA binding;GO:0006355.regulation of transcription. DNA-dependent;GO:0043565.sequence-specific DNA binding;GO:0006351.transcription. DNA-dependent;GO:0003700.sequence-specific DNA binding transcription factor activity;GO:0046983.protein dimerization activity;	-	K14431	ko04075. Plant hormone signal transduction;
comp71196_c0	13.86	4.35	1.29	3.2	3.91	-1.67184	0.00588119	no	-3.42548	0.000189501	yes	-2.11478	0.00277703	no	-1.82569	0.00960393	no	comp71196_c0	TGA	transcription factor TGA	2181	sp|Q39237|TGA1_ARATH Transcription factor TGA1 OS=Arabidopsis thaliana GN=TGA1 PE=1 SV=2	3e-178	gnl|CDD|206313 pfam14144. DOG1. Seed dormancy control. This family of plant proteins appears to be a highly specific controller seed dormancy.	1e-36	tr|Q93XA2|Q93XA2_PHAVU TGA-type basic leucine zipper protein TGA1.1 OS=Phaseolus vulgaris PE=2 SV=1	0	ref|XP_002280782.1| PREDICTED: transcription factor TGA1 [Vitis vinifera]	0	B9T884_RICCO/6-129 PB007394; Pfam-B_7394;	2e-53	-	GO:0005634.nucleus;GO:0003677.DNA binding;GO:0006355.regulation of transcription. DNA-dependent;GO:0043565.sequence-specific DNA binding;GO:0006351.transcription. DNA-dependent;GO:0003700.sequence-specific DNA binding transcription factor activity;GO:0046983.protein dimerization activity;	-	K14431	ko04075. Plant hormone signal transduction;
comp53224_c0	10.98	7.98	11.74	34.54	39.21	-0.460417	0.225522	no	0.0965544	0.620417	no	1.65339	0.0183018	no	1.83634	0.00192073	yes	comp53224_c0	TGA	transcription factor TGA	2315	sp|O24160|TGA21_TOBAC TGACG-sequence-specific DNA-binding protein TGA-2.1 OS=Nicotiana tabacum GN=TGA21 PE=1 SV=1	1e-177	gnl|CDD|206313 pfam14144. DOG1. Seed dormancy control. This family of plant proteins appears to be a highly specific controller seed dormancy.	3e-37	tr|D7TIQ1|D7TIQ1_VITVI Putative uncharacterized protein OS=Vitis vinifera GN=VIT_08s0007g05170 PE=4 SV=1	0	ref|XP_003632741.1| PREDICTED: TGACG-sequence-specific DNA-binding protein TGA-2.1-like [Vitis vinifera] emb|CBI30127.3| unnamed protein product [Vitis vinifera]	0	E0ZIA5_PICSI/1-134 PB007394; Pfam-B_7394;	5e-51	-	GO:0005634.nucleus;GO:0003677.DNA binding;GO:0006355.regulation of transcription. DNA-dependent;GO:0043565.sequence-specific DNA binding;GO:0006351.transcription. DNA-dependent;GO:0003700.sequence-specific DNA binding transcription factor activity;GO:0046983.protein dimerization activity;	-	K14431	ko04075. Plant hormone signal transduction;

## Sheet: auxin
Table S8. List of all genes and differential-expression genes involved in plant hormone signal transduction.
All genes
unigene	RPKM_10DAF	RPKM_30DAF	RPKM_50DAF	RPKM_60DAF	RPKM_70DAF	Name	Definition	Length	Swissprot_des	Swissprot_evalue	Cdd_des	Cdd_evalue	Trembl_des	Trembl_evalue	NR_des	NR_evalue	PFAM_des	PFAM_evalue	KOG	GO	EC	KO	Pathway
comp43854_c0	2.68	0.07	0.04	0	0.04	AUX1. LAX	auxin influx carrier (AUX1 LAX family)	951	sp|Q9FEL6|LAX3_MEDTR Auxin transporter-like protein 3 OS=Medicago truncatula GN=LAX3 PE=2 SV=1	2e-135	gnl|CDD|178623 PLN03074. PLN03074. auxin influx permease; Provisional.	6e-170	tr|A3RID5|A3RID5_CASGL Auxin influx transport protein OS=Casuarina glauca GN=LAX3 PE=2 SV=1	2e-140	gb|ABN81352.1| auxin influx transport protein [Casuarina glauca]	2e-140	A3RID5_CASGL/37-431 PF01490.13;Aa_trans;	4e-112	-	GO:0006810.transport;GO:0016020.membrane;GO:0006865.amino acid transport;GO:0009734.auxin mediated signaling pathway;GO:0016021.integral to membrane;GO:0015293.symporter activity;GO:0005886.plasma membrane;	-	K13946	ko04075. Plant hormone signal transduction;
comp63065_c0	2.31	0.18	0.15	0.02	0.05	AUX1. LAX	auxin influx carrier (AUX1 LAX family)	2392	sp|Q9FEL7|LAX2_MEDTR Auxin transporter-like protein 2 OS=Medicago truncatula GN=LAX2 PE=2 SV=1	0	gnl|CDD|178623 PLN03074. PLN03074. auxin influx permease; Provisional.	0	tr|Q5NDZ2|Q5NDZ2_PRUAV Putative auxin influx carrier protein OS=Prunus avium GN=lax1 PE=2 SV=1	0	emb|CAI05895.1| putative auxin influx carrier protein [Prunus avium]	0	D7T4S4_VITVI/41-435 PF01490.13;Aa_trans;	0	-	GO:0006810.transport;GO:0016020.membrane;GO:0006865.amino acid transport;GO:0009734.auxin mediated signaling pathway;GO:0016021.integral to membrane;GO:0015293.symporter activity;GO:0005886.plasma membrane;	-	K13946	ko04075. Plant hormone signal transduction;
comp62230_c0	60.23	11.3	0.12	0.01	0.22	AUX1. LAX	auxin influx carrier (AUX1 LAX family)	1471	sp|Q9FEL8|LAX1_MEDTR Auxin transporter-like protein 1 OS=Medicago truncatula GN=LAX1 PE=2 SV=1	7e-124	gnl|CDD|178623 PLN03074. PLN03074. auxin influx permease; Provisional.	4e-160	tr|I1M7V6|I1M7V6_SOYBN Uncharacterized protein OS=Glycine max PE=4 SV=1	7e-127	ref|XP_003544105.1| PREDICTED: auxin transporter-like protein 1-like [Glycine max]	8e-127	Q6JV88_POPTO/1-184 PF01490.13;Aa_trans;	5e-108	-	GO:0006810.transport;GO:0016020.membrane;GO:0006865.amino acid transport;GO:0009734.auxin mediated signaling pathway;GO:0016021.integral to membrane;GO:0015293.symporter activity;GO:0005886.plasma membrane;	-	K13946	ko04075. Plant hormone signal transduction;
comp76350_c0	3.82	1.82	0.25	0.41	0.61	TIR1	transport inhibitor response 1	2673	sp|Q570C0|TIR1_ARATH Protein TRANSPORT INHIBITOR RESPONSE 1 OS=Arabidopsis thaliana GN=TIR1 PE=1 SV=2	0	-	-	tr|B9H216|B9H216_POPTR F-box family protein OS=Populus trichocarpa GN=FBL5 PE=4 SV=1	0	ref|XP_002305651.1| f-box family protein [Populus trichocarpa] gb|EEE86162.1| f-box family protein [Populus trichocarpa]	0	B9H216_POPTR/545-574 PB160144; Pfam-B_160144;	2e-06	-	GO:0009734.auxin mediated signaling pathway;GO:0000822.inositol hexakisphosphate binding;	-	K14485	ko04075. Plant hormone signal transduction;
comp58739_c0	10.93	5.05	3.98	7.76	10.84	TIR1	transport inhibitor response 1	2711	sp|Q570C0|TIR1_ARATH Protein TRANSPORT INHIBITOR RESPONSE 1 OS=Arabidopsis thaliana GN=TIR1 PE=1 SV=2	0	-	-	tr|B9S3W2|B9S3W2_RICCO TRANSPORT INHIBITOR RESPONSE 1 protein. putative OS=Ricinus communis GN=RCOM_0556140 PE=4 SV=1	0	ref|XP_002520681.1| TRANSPORT INHIBITOR RESPONSE 1 protein. putative [Ricinus communis] gb|EEF41643.1| TRANSPORT INHIBITOR RESPONSE 1 protein. putative [Ricinus communis]	0	D0ES26_9ROSI/5-50 PF00646.28;F-box;	3e-18	-	GO:0009734.auxin mediated signaling pathway;GO:0000822.inositol hexakisphosphate binding;	-	K14485	ko04075. Plant hormone signal transduction;
comp72820_c0	13.83	5.92	5.2	17.24	52.68	AFB2	-	3196	sp|Q9LW29|AFB2_ARATH Protein AUXIN SIGNALING F-BOX 2 OS=Arabidopsis thaliana GN=AFB2 PE=1 SV=1	-	tr|H6VRF4|H6VRF4_PRUPE Transport inhibitor response protein OS=Prunus persica PE=2 SV=1	gb|AFB74453.1| transport inhibitor response protein [Prunus persica]	B9RH07_RICCO/1-42 PF12937.2;F-box-like;	GO:0009734.auxin mediated signaling pathway;GO:0000822.inositol hexakisphosphate binding;	-	-	-		1
comp55665_c0	1.91	4.74	2.91	4.14	4.86	SAUR	SAUR family protein	1562	-	-	gnl|CDD|190335 pfam02519. Auxin_inducible. Auxin responsive protein. This family consists of the protein products of the ARG7 auxin responsive genes family none of which have any identified functional role.	4e-23	tr|F6H9Y1|F6H9Y1_VITVI Putative uncharacterized protein OS=Vitis vinifera GN=VIT_19s0085g00010 PE=4 SV=1	7e-40	ref|XP_002266248.1| PREDICTED: uncharacterized protein LOC100258180 [Vitis vinifera]	6e-40	B9RI12_RICCO/4-119 PF02519.9;Auxin_inducible;	3e-34	-	-	-	K14488	ko04075. Plant hormone signal transduction;
comp67252_c0	1.66	56.32	37.29	0.78	4.58	SAUR	SAUR family protein	814	sp|P32295|ARG7_VIGRR Indole-3-acetic acid-induced protein ARG7 OS=Vigna radiata var. radiata GN=ARG7 PE=2 SV=1	3e-22	gnl|CDD|190335 pfam02519. Auxin_inducible. Auxin responsive protein. This family consists of the protein products of the ARG7 auxin responsive genes family none of which have any identified functional role.	2e-24	tr|O49896|O49896_MALDO Putative uncharacterized protein OS=Malus domestica GN=SAUR PE=4 SV=1	5e-27	emb|CAB07785.1| hypothetical protein [Malus x domestica]	4e-27	O49896_MALDO/1-98 PF02519.9;Auxin_inducible;	4e-27	-	GO:0009734.auxin mediated signaling pathway;	-	K14488	ko04075. Plant hormone signal transduction;
comp19849_c0	4.45	2.22	0.86	1.86	1.7	SAUR	SAUR family protein	930	sp|P32295|ARG7_VIGRR Indole-3-acetic acid-induced protein ARG7 OS=Vigna radiata var. radiata GN=ARG7 PE=2 SV=1	6e-12	gnl|CDD|190335 pfam02519. Auxin_inducible. Auxin responsive protein. This family consists of the protein products of the ARG7 auxin responsive genes family none of which have any identified functional role.	5e-32	tr|B9I925|B9I925_POPTR SAUR family protein OS=Populus trichocarpa GN=SAUR24 PE=4 SV=1	7e-46	ref|XP_002320219.1| SAUR family protein [Populus trichocarpa] gb|EEE98534.1| SAUR family protein [Populus trichocarpa]	6e-46	B9I925_POPTR/2-94 PF02519.9;Auxin_inducible;	2e-41	-	GO:0009734.auxin mediated signaling pathway;	-	K14488	ko04075. Plant hormone signal transduction;
comp32565_c0	4.07	1.97	1.62	0.68	0.5	SAUR	SAUR family protein	1085	sp|P32295|ARG7_VIGRR Indole-3-acetic acid-induced protein ARG7 OS=Vigna radiata var. radiata GN=ARG7 PE=2 SV=1	6e-30	gnl|CDD|190335 pfam02519. Auxin_inducible. Auxin responsive protein. This family consists of the protein products of the ARG7 auxin responsive genes family none of which have any identified functional role.	1e-32	tr|O49896|O49896_MALDO Putative uncharacterized protein OS=Malus domestica GN=SAUR PE=4 SV=1	3e-40	emb|CAB07785.1| hypothetical protein [Malus x domestica]	3e-40	O49896_MALDO/1-98 PF02519.9;Auxin_inducible;	7e-41	-	GO:0009734.auxin mediated signaling pathway;	-	K14488	ko04075. Plant hormone signal transduction;
comp47365_c0	43.61	1.1	0.89	0.86	0.39	SAUR	SAUR family protein	1440	sp|P33079|A10A5_SOYBN Auxin-induced protein 10A5 OS=Glycine max PE=2 SV=1	5e-12	gnl|CDD|190335 pfam02519. Auxin_inducible. Auxin responsive protein. This family consists of the protein products of the ARG7 auxin responsive genes family none of which have any identified functional role.	2e-29	tr|A5C137|A5C137_VITVI Putative uncharacterized protein OS=Vitis vinifera GN=VIT_16s0098g01150 PE=4 SV=1	4e-39	ref|XP_002273092.1| PREDICTED: indole-3-acetic acid-induced protein ARG7 [Vitis vinifera] emb|CAN64099.1| hypothetical protein VITISV_014898 [Vitis vinifera]	4e-39	E0CVA6_VITVI/2-95 PF02519.9;Auxin_inducible;	5e-38	-	GO:0009734.auxin mediated signaling pathway;	-	K14488	ko04075. Plant hormone signal transduction;
comp64108_c0	0.36	0.5	0.29	0.53	0.51	SAUR	SAUR family protein	989	sp|P33080|AX10A_SOYBN Auxin-induced protein X10A OS=Glycine max PE=2 SV=1	6e-14	gnl|CDD|190335 pfam02519. Auxin_inducible. Auxin responsive protein. This family consists of the protein products of the ARG7 auxin responsive genes family none of which have any identified functional role.	6e-30	tr|B9GVQ9|B9GVQ9_POPTR SAUR family protein OS=Populus trichocarpa GN=SAUR18 PE=4 SV=1	1e-50	ref|XP_002303522.1| SAUR family protein [Populus trichocarpa] gb|EEE78501.1| SAUR family protein [Populus trichocarpa]	1e-50	B9N3P5_POPTR/12-149 PF02519.9;Auxin_inducible;	2e-43	-	GO:0009734.auxin mediated signaling pathway;	-	K14488	ko04075. Plant hormone signal transduction;
comp68116_c0	2.3	0.9	2.18	7.53	10.09	SAUR	SAUR family protein	2422	sp|P33080|AX10A_SOYBN Auxin-induced protein X10A OS=Glycine max PE=2 SV=1	7e-14	gnl|CDD|190335 pfam02519. Auxin_inducible. Auxin responsive protein. This family consists of the protein products of the ARG7 auxin responsive genes family none of which have any identified functional role.	2e-26	tr|B9RD86|B9RD86_RICCO Auxin-induced protein X10A. putative OS=Ricinus communis GN=RCOM_1611000 PE=4 SV=1	5e-65	ref|XP_002511675.1| Auxin-induced protein X10A. putative [Ricinus communis] gb|EEF50344.1| Auxin-induced protein X10A. putative [Ricinus communis]	4e-65	B9IBX4_POPTR/38-156 PF02519.9;Auxin_inducible;	2e-48	-	GO:0009734.auxin mediated signaling pathway;	-	K14488	ko04075. Plant hormone signal transduction;
comp19013_c0	1.05	0	0	0	0.08	SAUR	SAUR family protein	805	sp|P33081|AX15A_SOYBN Auxin-induced protein 15A OS=Glycine max PE=2 SV=1	9e-21	gnl|CDD|190335 pfam02519. Auxin_inducible. Auxin responsive protein. This family consists of the protein products of the ARG7 auxin responsive genes family none of which have any identified functional role.	6e-26	tr|A5C7K6|A5C7K6_VITVI Putative uncharacterized protein OS=Vitis vinifera GN=VITISV_009899 PE=4 SV=1	4e-28	ref|XP_002271464.1| PREDICTED: auxin-induced protein X10A [Vitis vinifera]	2e-28	A5C7K6_VITVI/4-81 PF02519.9;Auxin_inducible;	3e-28	-	GO:0009734.auxin mediated signaling pathway;	-	K14488	ko04075. Plant hormone signal transduction;
comp63833_c0	4.78	3.78	4.2	6.99	6.41	SAUR	SAUR family protein	1503	sp|P33081|AX15A_SOYBN Auxin-induced protein 15A OS=Glycine max PE=2 SV=1	9e-19	gnl|CDD|190335 pfam02519. Auxin_inducible. Auxin responsive protein. This family consists of the protein products of the ARG7 auxin responsive genes family none of which have any identified functional role.	6e-32	tr|B9MT35|B9MT35_POPTR SAUR family protein OS=Populus trichocarpa GN=SAUR46 PE=4 SV=1	7e-65	ref|XP_002326143.1| SAUR family protein [Populus trichocarpa] gb|EEE71813.1| SAUR family protein [Populus trichocarpa]	6e-65	Q8H6T6_PHAVU/14-141 PF02519.9;Auxin_inducible;	7e-53	-	GO:0009734.auxin mediated signaling pathway;	-	K14488	ko04075. Plant hormone signal transduction;
comp72122_c0	0.87	3.32	0.18	0.1	0.58	SAUR	SAUR family protein	1892	sp|P33081|AX15A_SOYBN Auxin-induced protein 15A OS=Glycine max PE=2 SV=1	3e-16	gnl|CDD|190335 pfam02519. Auxin_inducible. Auxin responsive protein. This family consists of the protein products of the ARG7 auxin responsive genes family none of which have any identified functional role.	7e-30	tr|B9N6C6|B9N6C6_POPTR SAUR family protein OS=Populus trichocarpa GN=SAUR48 PE=4 SV=1	6e-47	ref|XP_002330775.1| SAUR family protein [Populus trichocarpa] gb|EEF09708.1| SAUR family protein [Populus trichocarpa]	6e-47	C6T1K4_SOYBN/13-133 PF02519.9;Auxin_inducible;	5e-27	-	GO:0009734.auxin mediated signaling pathway;	-	K14488	ko04075. Plant hormone signal transduction;
comp91120_c0	0	1.06	0	0	0	SAUR	SAUR family protein	875	sp|P33082|AXX15_SOYBN Auxin-induced protein X15 OS=Glycine max PE=2 SV=1	4e-06	gnl|CDD|190335 pfam02519. Auxin_inducible. Auxin responsive protein. This family consists of the protein products of the ARG7 auxin responsive genes family none of which have any identified functional role.	3e-19	tr|F6GYM2|F6GYM2_VITVI Putative uncharacterized protein OS=Vitis vinifera GN=VIT_09s0054g00740 PE=4 SV=1	6e-68	ref|XP_002266916.1| PREDICTED: uncharacterized protein LOC100242742 [Vitis vinifera]	6e-68	A5C9E4_VITVI/16-137 PF02519.9;Auxin_inducible;	7e-36	-	GO:0009734.auxin mediated signaling pathway;	-	K14488	ko04075. Plant hormone signal transduction;
comp76406_c0	5.24	5.25	3.86	1.78	2.36	SAUR	SAUR family protein	970	sp|P33083|AX6B_SOYBN Auxin-induced protein 6B OS=Glycine max PE=2 SV=1	4e-10	gnl|CDD|190335 pfam02519. Auxin_inducible. Auxin responsive protein. This family consists of the protein products of the ARG7 auxin responsive genes family none of which have any identified functional role.	3e-24	tr|F6I6Q1|F6I6Q1_VITVI Putative uncharacterized protein OS=Vitis vinifera GN=VIT_11s0078g00400 PE=4 SV=1	1e-54	ref|XP_002265932.1| PREDICTED: auxin-induced protein 6B-like [Vitis vinifera]	9e-55	B9IN04_POPTR/5-106 PF02519.9;Auxin_inducible;	1e-24	-	GO:0009734.auxin mediated signaling pathway;	-	K14488	ko04075. Plant hormone signal transduction;
comp75223_c0	4.81	4.04	1.99	0.78	0.32	SAUR	SAUR family protein	1406	sp|P33083|AX6B_SOYBN Auxin-induced protein 6B OS=Glycine max PE=2 SV=1	7e-13	gnl|CDD|190335 pfam02519. Auxin_inducible. Auxin responsive protein. This family consists of the protein products of the ARG7 auxin responsive genes family none of which have any identified functional role.	3e-34	tr|B9R868|B9R868_RICCO Auxin-induced protein 6B. putative OS=Ricinus communis GN=RCOM_1597250 PE=4 SV=1	1e-79	ref|XP_002510511.1| Auxin-induced protein 6B. putative [Ricinus communis] gb|EEF52698.1| Auxin-induced protein 6B. putative [Ricinus communis]	1e-79	B9R868_RICCO/4-103 PF02519.9;Auxin_inducible;	2e-52	-	GO:0009734.auxin mediated signaling pathway;	-	K14488	ko04075. Plant hormone signal transduction;
comp68756_c0	15.16	43.66	8.43	0.17	0.08	GH3	auxin responsive GH3 gene family	2129	sp|O82243|GH39_ARATH Putative indole-3-acetic acid-amido synthetase GH3.9 OS=Arabidopsis thaliana GN=GH3.9 PE=2 SV=1	0	gnl|CDD|165890 PLN02247. PLN02247. indole-3-acetic acid-amido synthetase.	0	tr|F6HZ30|F6HZ30_VITVI Putative uncharacterized protein OS=Vitis vinifera GN=VIT_07s0005g00090 PE=4 SV=1	0	ref|XP_002263353.1| PREDICTED: putative indole-3-acetic acid-amido synthetase GH3.9 [Vitis vinifera]	0	B9GRX0_POPTR/12-577 PF03321.8;GH3;	0	-	-	-	K14487	ko04075. Plant hormone signal transduction;
comp40838_c0	11.8	23.6	1.8	0.41	0.18	GH3	auxin responsive GH3 gene family	2316	sp|O82333|GH31_ARATH Probable indole-3-acetic acid-amido synthetase GH3.1 OS=Arabidopsis thaliana GN=GH3.1 PE=2 SV=1	0	gnl|CDD|177891 PLN02249. PLN02249. indole-3-acetic acid-amido synthetase.	0	tr|B9SG28|B9SG28_RICCO Indole-3-acetic acid-amido synthetase GH3.3. putative OS=Ricinus communis GN=RCOM_1154750 PE=4 SV=1	0	ref|XP_002524947.1| Indole-3-acetic acid-amido synthetase GH3.3. putative [Ricinus communis] gb|EEF37444.1| Indole-3-acetic acid-amido synthetase GH3.3. putative [Ricinus communis]	0	B9SG28_RICCO/21-575 PF03321.8;GH3;	0	-	-	-	K14487	ko04075. Plant hormone signal transduction;
comp62781_c0	1.72	3.38	1.2	0.3	0.19	GH3	auxin responsive GH3 gene family	2400	sp|O82333|GH31_ARATH Probable indole-3-acetic acid-amido synthetase GH3.1 OS=Arabidopsis thaliana GN=GH3.1 PE=2 SV=1	0	gnl|CDD|177891 PLN02249. PLN02249. indole-3-acetic acid-amido synthetase.	0	tr|E2FHL1|E2FHL1_9ROSI GH3 OS=Dimocarpus longan GN=GH3-1 PE=2 SV=1	0	gb|ADK27716.1| GH3 [Dimocarpus longan]	0	E2FHL1_9ROSI/21-573 PF03321.8;GH3;	0	-	-	-	K14487	ko04075. Plant hormone signal transduction;
comp63268_c0	2.93	1.48	1.85	3.37	5.03	GH3	auxin responsive GH3 gene family	2037	sp|Q60EY1|GH36_ORYSJ Probable indole-3-acetic acid-amido synthetase GH3.6 OS=Oryza sativa subsp. japonica GN=GH3.6 PE=2 SV=2	2e-117	gnl|CDD|190600 pfam03321. GH3. GH3 auxin-responsive promoter.	5e-99	tr|B9IA00|B9IA00_POPTR GH3 family protein OS=Populus trichocarpa GN=GH3-14 PE=4 SV=1	0	ref|XP_002321049.1| GH3 family protein [Populus trichocarpa] gb|EEE99364.1| GH3 family protein [Populus trichocarpa]	0	B9IA00_POPTR/4-562 PF03321.8;GH3;	0	-	-	-	K14487	ko04075. Plant hormone signal transduction;
comp73178_c0	0	0.04	0	0	0	GH3	auxin responsive GH3 gene family	1967	sp|Q6I581|GH35_ORYSJ Probable indole-3-acetic acid-amido synthetase GH3.5 OS=Oryza sativa subsp. japonica GN=GH3.5 PE=2 SV=1	3e-117	-	-	tr|B9RW45|B9RW45_RICCO Indole-3-acetic acid-amido synthetase GH3.5. putative OS=Ricinus communis GN=RCOM_1176020 PE=4 SV=1	0	ref|XP_002517964.1| Indole-3-acetic acid-amido synthetase GH3.5. putative [Ricinus communis] gb|EEF44482.1| Indole-3-acetic acid-amido synthetase GH3.5. putative [Ricinus communis]	0	B9RW45_RICCO/22-585 PF03321.8;GH3;	0	-	-	-	K14487	ko04075. Plant hormone signal transduction;
comp73038_c1	18.29	2.28	0.27	2.97	3.04	GH3	auxin responsive GH3 gene family	2250	sp|Q9LSQ4|GH36_ARATH Indole-3-acetic acid-amido synthetase GH3.6 OS=Arabidopsis thaliana GN=GH3.6 PE=1 SV=1	0	gnl|CDD|166261 PLN02620. PLN02620. indole-3-acetic acid-amido synthetase.	0	tr|B9T670|B9T670_RICCO Indole-3-acetic acid-amido synthetase GH3.6. putative OS=Ricinus communis GN=RCOM_0032550 PE=4 SV=1	0	ref|XP_002533739.1| Indole-3-acetic acid-amido synthetase GH3.6. putative [Ricinus communis] gb|EEF28642.1| Indole-3-acetic acid-amido synthetase GH3.6. putative [Ricinus communis]	0	B9I760_POPTR/22-584 PF03321.8;GH3;	0	-	-	-	K14487	ko04075. Plant hormone signal transduction;
comp49385_c0	0.02	0.07	0.1	0.4	1.68	IAA	auxin-responsive protein IAA	1085	sp|Q8RYC6|IAA32_ARATH Auxin-responsive protein IAA32 OS=Arabidopsis thaliana GN=IAA32 PE=2 SV=2	2e-59	-	-	tr|I1NFP6|I1NFP6_SOYBN Uncharacterized protein OS=Glycine max PE=4 SV=1	3e-85	emb|CBI26973.3| unnamed protein product [Vitis vinifera]	4e-84	D7T902_VITVI/55-192 PF02309.11;AUX_IAA;	2e-61	-	GO:0005634.nucleus;GO:0006355.regulation of transcription. DNA-dependent;GO:0046983.protein dimerization activity;	-	K14484	ko04075. Plant hormone signal transduction;
comp69982_c1	2.07	1.62	5.66	2.36	2.76	IAA	auxin-responsive protein IAA	1402	-	-	-	-	tr|B9HA95|B9HA95_POPTR Predicted protein OS=Populus trichocarpa GN=POPTRDRAFT_762175 PE=4 SV=1	2e-44	ref|XP_002285354.1| PREDICTED: auxin-responsive protein IAA29-like [Vitis vinifera]	3e-48	B9HA95_POPTR/2-233 PF02309.11;AUX_IAA;	2e-44	-	GO:0005634.nucleus;GO:0006355.regulation of transcription. DNA-dependent;GO:0009734.auxin mediated signaling pathway;GO:0006351.transcription. DNA-dependent;GO:0046983.protein dimerization activity;	-	K14484	ko04075. Plant hormone signal transduction;
comp45699_c0	6.55	0.05	0.04	0.06	0.22	IAA	auxin-responsive protein IAA	1689	sp|P13089|AUX28_SOYBN Auxin-induced protein AUX28 OS=Glycine max GN=AUX28 PE=2 SV=1	3e-97	gnl|CDD|202200 pfam02309. AUX_IAA. AUX/IAA family. Transcription of the AUX/IAA family of genes is rapidly induced by the plant hormone auxin. Some members of this family are longer and contain an N terminal DNA binding domain. The function of this region is uncertain.	7e-90	tr|C6TDX6|C6TDX6_SOYBN Uncharacterized protein OS=Glycine max GN=Gma.57459 PE=2 SV=1	5e-99	ref|NP_001241599.1| uncharacterized protein LOC100803065 [Glycine max] gb|ACU20028.1| unknown [Glycine max]	5e-99	C6TDX6_SOYBN/1-240 PF02309.11;AUX_IAA;	7e-94	-	GO:0005634.nucleus;GO:0006355.regulation of transcription. DNA-dependent;GO:0009734.auxin mediated signaling pathway;GO:0006351.transcription. DNA-dependent;GO:0046983.protein dimerization activity;	-	K14484	ko04075. Plant hormone signal transduction;
comp54000_c0	0.47	0.1	0.03	3.19	1.92	IAA	auxin-responsive protein IAA	1207	sp|P32294|AX22B_VIGRR Auxin-induced protein 22B OS=Vigna radiata var. radiata GN=AUX22B PE=2 SV=1	4e-79	gnl|CDD|202200 pfam02309. AUX_IAA. AUX/IAA family. Transcription of the AUX/IAA family of genes is rapidly induced by the plant hormone auxin. Some members of this family are longer and contain an N terminal DNA binding domain. The function of this region is uncertain.	4e-92	tr|D9ZIN1|D9ZIN1_MALDO ARF domain class transcription factor OS=Malus domestica GN=IAA4 PE=2 SV=1	2e-116	gb|ADL36584.1| ARF domain class transcription factor [Malus x domestica]	2e-116	D9ZIN1_MALDO/6-195 PF02309.11;AUX_IAA;	1e-114	-	GO:0005634.nucleus;GO:0006355.regulation of transcription. DNA-dependent;GO:0009734.auxin mediated signaling pathway;GO:0006351.transcription. DNA-dependent;GO:0046983.protein dimerization activity;	-	K14484	ko04075. Plant hormone signal transduction;
comp42940_c0	3.36	0.72	0.43	1.14	1.42	IAA	auxin-responsive protein IAA	2355	sp|O24542|AX22D_VIGRR Auxin-induced protein 22D OS=Vigna radiata var. radiata GN=AUX22D PE=2 SV=1	1e-65	gnl|CDD|202200 pfam02309. AUX_IAA. AUX/IAA family. Transcription of the AUX/IAA family of genes is rapidly induced by the plant hormone auxin. Some members of this family are longer and contain an N terminal DNA binding domain. The function of this region is uncertain.	7e-80	tr|D7SQJ9|D7SQJ9_VITVI Putative uncharacterized protein OS=Vitis vinifera GN=VIT_07s0141g00260 PE=4 SV=1	1e-106	emb|CBI17930.3| unnamed protein product [Vitis vinifera]	1e-106	D9ZIN5_MALDO/5-174 PF02309.11;AUX_IAA;	8e-80	-	GO:0005634.nucleus;GO:0003677.DNA binding;GO:0003697.single-stranded DNA binding;GO:0005515.protein binding;GO:0006355.regulation of transcription. DNA-dependent;GO:0006260.DNA replication;GO:0009734.auxin mediated signaling pathway;GO:0006351.transcription. DNA-dependent;GO:0046983.protein dimerization activity;	-	K14484	ko04075. Plant hormone signal transduction;
comp53207_c0	2.76	0.32	1.09	0.5	0.33	IAA	auxin-responsive protein IAA	1279	sp|P49680|IAA6_PEA Auxin-induced protein IAA6 OS=Pisum sativum GN=IAA6 PE=2 SV=1	2e-17	-	-	tr|D9ZIN6|D9ZIN6_MALDO ARF domain class transcription factor OS=Malus domestica GN=IAA9 PE=2 SV=1	2e-84	gb|ADL36589.1| ARF domain class transcription factor [Malus x domestica]	2e-84	D9ZIN6_MALDO/6-243 PF02309.11;AUX_IAA;	1e-81	-	GO:0005634.nucleus;GO:0006355.regulation of transcription. DNA-dependent;GO:0009734.auxin mediated signaling pathway;GO:0006351.transcription. DNA-dependent;GO:0046983.protein dimerization activity;	-	K14484	ko04075. Plant hormone signal transduction;
comp57042_c0	0.03	0	0	0	0.06	IAA	auxin-responsive protein IAA	1268	sp|Q38825|IAA7_ARATH Auxin-responsive protein IAA7 OS=Arabidopsis thaliana GN=IAA7 PE=1 SV=1	4e-45	gnl|CDD|202200 pfam02309. AUX_IAA. AUX/IAA family. Transcription of the AUX/IAA family of genes is rapidly induced by the plant hormone auxin. Some members of this family are longer and contain an N terminal DNA binding domain. The function of this region is uncertain.	2e-65	tr|A9PE61|A9PE61_POPTR Predicted protein OS=Populus trichocarpa GN=POPTRDRAFT_709610 PE=2 SV=1	8e-52	ref|XP_002299625.1| predicted protein [Populus trichocarpa] gb|ABK94664.1| unknown [Populus trichocarpa] gb|EEE84430.1| predicted protein [Populus trichocarpa]	7e-52	A9PE61_POPTR/17-212 PF02309.11;AUX_IAA;	1e-52	-	GO:0005634.nucleus;GO:0006355.regulation of transcription. DNA-dependent;GO:0009734.auxin mediated signaling pathway;GO:0006351.transcription. DNA-dependent;GO:0046983.protein dimerization activity;	-	K14484	ko04075. Plant hormone signal transduction;
comp60516_c0	4.84	2.78	1.67	2.28	4.4	IAA	auxin-responsive protein IAA	1737	sp|Q38831|IAA13_ARATH Auxin-responsive protein IAA13 OS=Arabidopsis thaliana GN=IAA13 PE=1 SV=2	1e-72	gnl|CDD|202200 pfam02309. AUX_IAA. AUX/IAA family. Transcription of the AUX/IAA family of genes is rapidly induced by the plant hormone auxin. Some members of this family are longer and contain an N terminal DNA binding domain. The function of this region is uncertain.	3e-48	tr|D9ZIN0|D9ZIN0_MALDO ARF domain class transcription factor OS=Malus domestica GN=IAA3 PE=2 SV=1	2e-139	gb|ADL36583.1| ARF domain class transcription factor [Malus x domestica]	2e-139	D9ZIN0_MALDO/48-294 PF02309.11;AUX_IAA;	6e-122	-	GO:0005634.nucleus;GO:0006355.regulation of transcription. DNA-dependent;GO:0009734.auxin mediated signaling pathway;GO:0006351.transcription. DNA-dependent;GO:0046983.protein dimerization activity;	-	K14484	ko04075. Plant hormone signal transduction;
comp42505_c0	3.5	0.39	0.06	0	0.16	IAA	auxin-responsive protein IAA	913	sp|Q8H174|IAA31_ARATH Auxin-responsive protein IAA31 OS=Arabidopsis thaliana GN=IAA31 PE=2 SV=2	6e-37	-	-	tr|I1LYD6|I1LYD6_SOYBN Uncharacterized protein OS=Glycine max PE=4 SV=1	7e-54	ref|XP_002275515.1| PREDICTED: auxin-responsive protein IAA31 [Vitis vinifera] emb|CBI26035.3| unnamed protein product [Vitis vinifera]	1e-51	D7T6B4_VITVI/4-198 PF02309.11;AUX_IAA;	2e-52	-	GO:0005634.nucleus;GO:0006355.regulation of transcription. DNA-dependent;GO:0009734.auxin mediated signaling pathway;GO:0006351.transcription. DNA-dependent;GO:0046983.protein dimerization activity;	-	K14484	ko04075. Plant hormone signal transduction;
comp53089_c0	9.46	0.39	0.01	0	0.02	IAA	auxin-responsive protein IAA	1713	sp|Q8LAL2|IAA26_ARATH Auxin-responsive protein IAA26 OS=Arabidopsis thaliana GN=IAA26 PE=1 SV=2	5e-45	gnl|CDD|202200 pfam02309. AUX_IAA. AUX/IAA family. Transcription of the AUX/IAA family of genes is rapidly induced by the plant hormone auxin. Some members of this family are longer and contain an N terminal DNA binding domain. The function of this region is uncertain.	3e-37	tr|F6H361|F6H361_VITVI Putative uncharacterized protein OS=Vitis vinifera GN=VIT_04s0008g00220 PE=4 SV=1	1e-71	ref|XP_002277798.1| PREDICTED: auxin-responsive protein IAA6-like [Vitis vinifera]	9e-72	A5ATK9_VITVI/30-305 PF02309.11;AUX_IAA;	9e-62	-	GO:0005634.nucleus;GO:0006355.regulation of transcription. DNA-dependent;GO:0009734.auxin mediated signaling pathway;GO:0006351.transcription. DNA-dependent;GO:0046983.protein dimerization activity;	-	K14484	ko04075. Plant hormone signal transduction;
comp61735_c0	6.66	4.78	1.13	0.06	0.89	IAA	auxin-responsive protein IAA	1511	sp|Q8LAL2|IAA26_ARATH Auxin-responsive protein IAA26 OS=Arabidopsis thaliana GN=IAA26 PE=1 SV=2	1e-54	gnl|CDD|202200 pfam02309. AUX_IAA. AUX/IAA family. Transcription of the AUX/IAA family of genes is rapidly induced by the plant hormone auxin. Some members of this family are longer and contain an N terminal DNA binding domain. The function of this region is uncertain.	3e-28	tr|D9ZIM7|D9ZIM7_MALDO ARF domain class transcription factor OS=Malus domestica GN=IAA11 PE=2 SV=1	1e-135	gb|ADL36580.1| ARF domain class transcription factor [Malus x domestica]	9e-136	D9ZIM7_MALDO/47-318 PF02309.11;AUX_IAA;	7e-117	-	GO:0005634.nucleus;GO:0006355.regulation of transcription. DNA-dependent;GO:0009734.auxin mediated signaling pathway;GO:0006351.transcription. DNA-dependent;GO:0046983.protein dimerization activity;	-	K14484	ko04075. Plant hormone signal transduction;
comp60430_c0	6.77	15.67	14.61	22	23.7	IAA	auxin-responsive protein IAA	1257	sp|Q38827|IAA9_ARATH Auxin-responsive protein IAA9 OS=Arabidopsis thaliana GN=IAA9 PE=1 SV=1	2e-110	gnl|CDD|202200 pfam02309. AUX_IAA. AUX/IAA family. Transcription of the AUX/IAA family of genes is rapidly induced by the plant hormone auxin. Some members of this family are longer and contain an N terminal DNA binding domain. The function of this region is uncertain.	8e-59	tr|D9ZIM5|D9ZIM5_MALDO ARF domain class transcription factor OS=Malus domestica GN=IAA1 PE=2 SV=1	0	gb|ADL36578.1| ARF domain class transcription factor [Malus x domestica]	0	B9SSC6_RICCO/65-374 PF02309.11;AUX_IAA;	1e-132	-	GO:0005634.nucleus;GO:0006355.regulation of transcription. DNA-dependent;GO:0009734.auxin mediated signaling pathway;GO:0006351.transcription. DNA-dependent;GO:0046983.protein dimerization activity;	-	K14484	ko04075. Plant hormone signal transduction;
comp37204_c0	23.42	32.49	1.31	0.45	1.46	IAA	auxin-responsive protein IAA	1087	sp|Q5VRD1|IAA1_ORYSJ Auxin-responsive protein IAA1 OS=Oryza sativa subsp. japonica GN=IAA1 PE=2 SV=1	4e-58	gnl|CDD|202200 pfam02309. AUX_IAA. AUX/IAA family. Transcription of the AUX/IAA family of genes is rapidly induced by the plant hormone auxin. Some members of this family are longer and contain an N terminal DNA binding domain. The function of this region is uncertain.	1e-81	tr|D7U0P6|D7U0P6_VITVI Putative uncharacterized protein OS=Vitis vinifera GN=VIT_09s0002g05160 PE=4 SV=1	9e-78	emb|CBI36192.3| unnamed protein product [Vitis vinifera]	8e-78	D7U0P6_VITVI/101-281 PF02309.11;AUX_IAA;	3e-76	-	GO:0005634.nucleus;GO:0006355.regulation of transcription. DNA-dependent;GO:0009734.auxin mediated signaling pathway;GO:0006351.transcription. DNA-dependent;GO:0046983.protein dimerization activity;	-	K14484	ko04075. Plant hormone signal transduction;
comp64782_c0	48.83	45.76	13.76	27.15	37.5	IAA	auxin-responsive protein IAA	2253	sp|Q38827|IAA9_ARATH Auxin-responsive protein IAA9 OS=Arabidopsis thaliana GN=IAA9 PE=1 SV=1	4e-107	gnl|CDD|202200 pfam02309. AUX_IAA. AUX/IAA family. Transcription of the AUX/IAA family of genes is rapidly induced by the plant hormone auxin. Some members of this family are longer and contain an N terminal DNA binding domain. The function of this region is uncertain.	3e-87	tr|D9ZIM9|D9ZIM9_MALDO ARF domain class transcription factor OS=Malus domestica GN=IAA2 PE=2 SV=1	0	gb|ADL36582.1| ARF domain class transcription factor [Malus x domestica]	0	D9ZIM9_MALDO/66-355 PF02309.11;AUX_IAA;	0	-	GO:0005634.nucleus;GO:0006355.regulation of transcription. DNA-dependent;GO:0009734.auxin mediated signaling pathway;GO:0006351.transcription. DNA-dependent;GO:0046983.protein dimerization activity;	-	K14484	ko04075. Plant hormone signal transduction;
comp55011_c0	51.82	6.8	0.25	0.19	1.39	IAA	auxin-responsive protein IAA	1455	sp|O24407|IAA16_ARATH Auxin-responsive protein IAA16 OS=Arabidopsis thaliana GN=IAA16 PE=1 SV=1	1e-94	gnl|CDD|202200 pfam02309. AUX_IAA. AUX/IAA family. Transcription of the AUX/IAA family of genes is rapidly induced by the plant hormone auxin. Some members of this family are longer and contain an N terminal DNA binding domain. The function of this region is uncertain.	4e-90	tr|B9I5F9|B9I5F9_POPTR Predicted protein OS=Populus trichocarpa GN=POPTRDRAFT_814326 PE=4 SV=1	5e-110	ref|XP_002319075.1| predicted protein [Populus trichocarpa] gb|EEE94998.1| predicted protein [Populus trichocarpa]	4e-110	B9I5F9_POPTR/15-238 PF02309.11;AUX_IAA;	3e-102	-	GO:0005634.nucleus;GO:0006355.regulation of transcription. DNA-dependent;GO:0009734.auxin mediated signaling pathway;GO:0006351.transcription. DNA-dependent;GO:0046983.protein dimerization activity;	-	K14484	ko04075. Plant hormone signal transduction;
comp69336_c0	19.22	4.47	2.45	0.14	1.29	IAA	auxin-responsive protein IAA	1767	sp|Q9ZSY8|IAA27_ARATH Auxin-responsive protein IAA27 OS=Arabidopsis thaliana GN=IAA27 PE=1 SV=1	2e-90	gnl|CDD|202200 pfam02309. AUX_IAA. AUX/IAA family. Transcription of the AUX/IAA family of genes is rapidly induced by the plant hormone auxin. Some members of this family are longer and contain an N terminal DNA binding domain. The function of this region is uncertain.	3e-80	tr|D9ZIM8|D9ZIM8_MALDO ARF domain class transcription factor OS=Malus domestica GN=IAA12 PE=2 SV=1	1e-168	gb|ADL36581.1| ARF domain class transcription factor [Malus x domestica]	1e-168	B9RKM2_RICCO/34-289 PF02309.11;AUX_IAA;	5e-113	-	GO:0005634.nucleus;GO:0006355.regulation of transcription. DNA-dependent;GO:0009734.auxin mediated signaling pathway;GO:0006351.transcription. DNA-dependent;GO:0046983.protein dimerization activity;	-	K14484	ko04075. Plant hormone signal transduction;
comp75352_c0	3.16	2.03	1.46	0.75	1.11	K14486. ARF	auxin response factor	4262	sp|O23661|ARFC_ARATH Auxin response factor 3 OS=Arabidopsis thaliana GN=ARF3 PE=1 SV=2	0	gnl|CDD|191545 pfam06507. Auxin_resp. Auxin response factor. A conserved region of auxin-responsive transcription factors.	1e-37	tr|D9ZIM4|D9ZIM4_MALDO ARF domain class transcription factor OS=Malus domestica GN=ARF3 PE=2 SV=1	0	gb|ADL36577.1| ARF domain class transcription factor [Malus x domestica]	0	ARFC_ARATH/159-261 PF02362.16;B3;	3e-59	-	GO:0005634.nucleus;GO:0003677.DNA binding;GO:0006355.regulation of transcription. DNA-dependent;GO:0009725.response to hormone stimulus;GO:0006351.transcription. DNA-dependent;	-	K14486	ko04075. Plant hormone signal transduction;
comp71774_c1	1.01	1.6	1.3	3.26	4.67	K14486. ARF	auxin response factor	2285	sp|P93022|ARFG_ARATH Auxin response factor 7 OS=Arabidopsis thaliana GN=ARF7 PE=1 SV=2	2e-136	-	-	tr|F6HGM9|F6HGM9_VITVI Putative uncharacterized protein OS=Vitis vinifera GN=VIT_11s0016g00640 PE=4 SV=1	0	ref|XP_002276637.1| PREDICTED: auxin response factor 19-like [Vitis vinifera]	0	D7TCB2_VITVI/696-842 PF02309.11;AUX_IAA;	1e-82	-	GO:0005634.nucleus;GO:0003677.DNA binding;GO:0006355.regulation of transcription. DNA-dependent;GO:0009734.auxin mediated signaling pathway;GO:0009725.response to hormone stimulus;GO:0006351.transcription. DNA-dependent;GO:0046983.protein dimerization activity;	-	K14486	ko04075. Plant hormone signal transduction;
comp25980_c0	7.98	10.86	1.74	5.12	7.52	K14486. ARF	auxin response factor	3682	sp|P93024|ARFE_ARATH Auxin response factor 5 OS=Arabidopsis thaliana GN=ARF5 PE=1 SV=3	0	gnl|CDD|191545 pfam06507. Auxin_resp. Auxin response factor. A conserved region of auxin-responsive transcription factors.	3e-34	tr|Q8GT89|Q8GT89_PRUPE Hypothetical transcription factor OS=Prunus persica PE=4 SV=1	0	gb|AAO14628.1|AF467900_5 hypothetical transcription factor [Prunus persica]	0	Q8GT89_PRUPE/781-932 PF02309.11;AUX_IAA;	1e-93	-	GO:0005634.nucleus;GO:0003677.DNA binding;GO:0006355.regulation of transcription. DNA-dependent;GO:0009734.auxin mediated signaling pathway;GO:0009725.response to hormone stimulus;GO:0006351.transcription. DNA-dependent;GO:0046983.protein dimerization activity;	-	K14486	ko04075. Plant hormone signal transduction;
comp69926_c0	5.85	13.14	14.09	10.52	19.54	K14486. ARF	auxin response factor	2530	sp|Q8L7G0|ARFA_ARATH Auxin response factor 1 OS=Arabidopsis thaliana GN=ARF1 PE=1 SV=2	1e-157	gnl|CDD|191545 pfam06507. Auxin_resp. Auxin response factor. A conserved region of auxin-responsive transcription factors.	1e-29	tr|D7TP49|D7TP49_VITVI Putative uncharacterized protein OS=Vitis vinifera GN=VIT_07s0104g01230 PE=4 SV=1	0	emb|CBI32272.3| unnamed protein product [Vitis vinifera]	0	D7TP49_VITVI/519-694 PF02309.11;AUX_IAA;	2e-72	-	GO:0005634.nucleus;GO:0003677.DNA binding;GO:0006355.regulation of transcription. DNA-dependent;GO:0009734.auxin mediated signaling pathway;GO:0009725.response to hormone stimulus;GO:0006351.transcription. DNA-dependent;GO:0046983.protein dimerization activity;	-	K14486	ko04075. Plant hormone signal transduction;
comp74316_c0	8.36	7.07	9.52	21.37	17.62	K14486. ARF	auxin response factor	2771	sp|Q8L7G0|ARFA_ARATH Auxin response factor 1 OS=Arabidopsis thaliana GN=ARF1 PE=1 SV=2	0	gnl|CDD|191545 pfam06507. Auxin_resp. Auxin response factor. A conserved region of auxin-responsive transcription factors.	4e-35	tr|D7TGL8|D7TGL8_VITVI Putative uncharacterized protein OS=Vitis vinifera GN=VIT_12s0035g01800 PE=4 SV=1	0	ref|XP_002268348.1| PREDICTED: auxin response factor 1 [Vitis vinifera] emb|CBI29640.3| unnamed protein product [Vitis vinifera]	0	B9N784_POPTR/406-626 PF02309.11;AUX_IAA;	4e-97	-	GO:0005634.nucleus;GO:0003677.DNA binding;GO:0006355.regulation of transcription. DNA-dependent;GO:0009734.auxin mediated signaling pathway;GO:0009725.response to hormone stimulus;GO:0006351.transcription. DNA-dependent;GO:0046983.protein dimerization activity;	-	K14486	ko04075. Plant hormone signal transduction;
comp20023_c0	9.91	1.35	0.28	0.03	0.09	K14486. ARF	auxin response factor	2235	sp|Q0D9R7|ARFS_ORYSJ Auxin response factor 19 OS=Oryza sativa subsp. japonica GN=ARF19 PE=2 SV=2	6e-101	-	-	tr|F6H9P6|F6H9P6_VITVI Putative uncharacterized protein OS=Vitis vinifera GN=VIT_11s0065g00310 PE=4 SV=1	0	emb|CBI24055.3| unnamed protein product [Vitis vinifera]	0	D7T0M6_VITVI/787-1013 PF02309.11;AUX_IAA;	2e-125	-	GO:0005634.nucleus;GO:0003677.DNA binding;GO:0006355.regulation of transcription. DNA-dependent;GO:0009734.auxin mediated signaling pathway;GO:0009725.response to hormone stimulus;GO:0006351.transcription. DNA-dependent;GO:0046983.protein dimerization activity;	-	K14486	ko04075. Plant hormone signal transduction;
comp43599_c0	3.4	0.44	0.03	0	0.07	-	-	2438	sp|Q0D9R7|ARFS_ORYSJ Auxin response factor 19 OS=Oryza sativa subsp. japonica GN=ARF19 PE=2 SV=2	0	gnl|CDD|191545 pfam06507. Auxin_resp. Auxin response factor. A conserved region of auxin-responsive transcription factors.	5e-39	tr|F6H9P6|F6H9P6_VITVI Putative uncharacterized protein OS=Vitis vinifera GN=VIT_11s0065g00310 PE=4 SV=1	0	ref|XP_002266603.2| PREDICTED: auxin response factor 5-like [Vitis vinifera]	0	E3USC6_SOLLC/123-225 PF02362.16;B3;	2e-58	-	GO:0005634.nucleus;GO:0003677.DNA binding;GO:0006355.regulation of transcription. DNA-dependent;GO:0009734.auxin mediated signaling pathway;GO:0009725.response to hormone stimulus;GO:0006351.transcription. DNA-dependent;GO:0046983.protein dimerization activity;	-	-
comp74016_c1	1.93	0.79	0.4	0.48	0.57	-	-	2788	sp|Q653H7|ARFR_ORYSJ Auxin response factor 18 OS=Oryza sativa subsp. japonica GN=ARF18 PE=2 SV=1	2e-160	gnl|CDD|191545 pfam06507. Auxin_resp. Auxin response factor. A conserved region of auxin-responsive transcription factors.	3e-35	tr|B6DXL3|B6DXL3_MALDO Putative auxin response factor ARF16 OS=Malus domestica PE=2 SV=1	0	gb|ACI13681.1| putative auxin response factor ARF16 [Malus x domestica]	0	B9MTC3_POPTR/124-226 PF02362.16;B3;	6e-57	-	GO:0005634.nucleus;GO:0003677.DNA binding;GO:0006355.regulation of transcription. DNA-dependent;GO:0009734.auxin mediated signaling pathway;GO:0009725.response to hormone stimulus;GO:0006351.transcription. DNA-dependent;GO:0046983.protein dimerization activity;	-	-
comp66097_c2	5.34	3.24	2.1	1.63	2.28	-	-	2425	sp|Q84WU6|ARFQ_ARATH Auxin response factor 17 OS=Arabidopsis thaliana GN=ARF17 PE=2 SV=1	2e-169	gnl|CDD|191545 pfam06507. Auxin_resp. Auxin response factor. A conserved region of auxin-responsive transcription factors.	2e-27	tr|B9RJC5|B9RJC5_RICCO Auxin response factor. putative OS=Ricinus communis GN=RCOM_1033160 PE=4 SV=1	0	ref|XP_002513844.1| Auxin response factor. putative [Ricinus communis] gb|EEF48427.1| Auxin response factor. putative [Ricinus communis]	0	B9RJC5_RICCO/130-232 PF02362.16;B3;	8e-58	-	GO:0005634.nucleus;GO:0003677.DNA binding;GO:0006355.regulation of transcription. DNA-dependent;GO:0009725.response to hormone stimulus;GO:0006351.transcription. DNA-dependent;	-	-
comp70106_c0	28.5	3.83	0.45	0.33	0.58	-	-	3059	sp|Q653H7|ARFR_ORYSJ Auxin response factor 18 OS=Oryza sativa subsp. japonica GN=ARF18 PE=2 SV=1	0	gnl|CDD|191545 pfam06507. Auxin_resp. Auxin response factor. A conserved region of auxin-responsive transcription factors.	2e-43	tr|F6GU14|F6GU14_VITVI Putative uncharacterized protein OS=Vitis vinifera GN=VIT_06s0004g02750 PE=4 SV=1	0	ref|XP_002282437.1| PREDICTED: auxin response factor 18-like [Vitis vinifera]	0	B9SVC2_RICCO/481-682 PF02309.11;AUX_IAA;	7e-72	-	GO:0005634.nucleus;GO:0003677.DNA binding;GO:0006355.regulation of transcription. DNA-dependent;GO:0009734.auxin mediated signaling pathway;GO:0009725.response to hormone stimulus;GO:0006351.transcription. DNA-dependent;GO:0046983.protein dimerization activity;	-	-
comp68360_c0	16.88	9.85	4.16	10.05	16.33	-	-	3745	sp|Q94JM3|ARFB_ARATH Auxin response factor 2 OS=Arabidopsis thaliana GN=ARF2 PE=1 SV=2	0	gnl|CDD|191545 pfam06507. Auxin_resp. Auxin response factor. A conserved region of auxin-responsive transcription factors.	6e-37	tr|D7SH69|D7SH69_VITVI Putative uncharacterized protein OS=Vitis vinifera GN=VIT_17s0000g00320 PE=4 SV=1	0	ref|XP_002284543.1| PREDICTED: auxin response factor 2 [Vitis vinifera] emb|CBI15749.3| unnamed protein product [Vitis vinifera]	0	B9RA75_RICCO/619-810 PF02309.11;AUX_IAA;	2e-71	-	GO:0005634.nucleus;GO:0003677.DNA binding;GO:0006355.regulation of transcription. DNA-dependent;GO:0009734.auxin mediated signaling pathway;GO:0009725.response to hormone stimulus;GO:0006351.transcription. DNA-dependent;GO:0046983.protein dimerization activity;	-	-
comp74311_c0	0.63	0.32	2.07	4.34	6.81	-	-	2854	sp|Q653H7|ARFR_ORYSJ Auxin response factor 18 OS=Oryza sativa subsp. japonica GN=ARF18 PE=2 SV=1	0	gnl|CDD|191545 pfam06507. Auxin_resp. Auxin response factor. A conserved region of auxin-responsive transcription factors.	8e-37	tr|F6HNF9|F6HNF9_VITVI Putative uncharacterized protein OS=Vitis vinifera GN=VIT_13s0019g04380 PE=4 SV=1	0	ref|XP_002273590.1| PREDICTED: auxin response factor 18 [Vitis vinifera]	0	B9HLK7_POPTR/480-669 PF02309.11;AUX_IAA;	3e-57	-	GO:0005634.nucleus;GO:0003677.DNA binding;GO:0006355.regulation of transcription. DNA-dependent;GO:0009734.auxin mediated signaling pathway;GO:0009725.response to hormone stimulus;GO:0006351.transcription. DNA-dependent;GO:0046983.protein dimerization activity;	-	-
comp71774_c0	0.76	1.09	0.94	2.14	2.87	-	-	4771	sp|Q8RYC8|ARFS_ARATH Auxin response factor 19 OS=Arabidopsis thaliana GN=ARF19 PE=1 SV=2	0	gnl|CDD|191545 pfam06507. Auxin_resp. Auxin response factor. A conserved region of auxin-responsive transcription factors.	6e-42	tr|Q6L8U3|Q6L8U3_CUCSA Auxin response factor 1 OS=Cucumis sativus GN=CsARF1 PE=2 SV=1	0	dbj|BAD19061.1| auxin response factor 1 [Cucumis sativus]	0	D7TCB2_VITVI/696-842 PF02309.11;AUX_IAA;	6e-80	-	GO:0005634.nucleus;GO:0003677.DNA binding;GO:0006355.regulation of transcription. DNA-dependent;GO:0009734.auxin mediated signaling pathway;GO:0009725.response to hormone stimulus;GO:0006351.transcription. DNA-dependent;GO:0046983.protein dimerization activity;	-	-
comp64311_c0	8.5	3.86	1.87	1.55	2.94	-	-	849	sp|Q9AV47|ARFV_ORYSJ Auxin response factor 22 OS=Oryza sativa subsp. japonica GN=ARF22 PE=2 SV=1	5e-46	-	-	tr|B6DXL3|B6DXL3_MALDO Putative auxin response factor ARF16 OS=Malus domestica PE=2 SV=1	2e-83	gb|ACI13681.1| putative auxin response factor ARF16 [Malus x domestica]	2e-83	B6DXL3_MALDO/543-701 PF02309.11;AUX_IAA;	8e-90	-	GO:0005634.nucleus;GO:0003677.DNA binding;GO:0006355.regulation of transcription. DNA-dependent;GO:0009734.auxin mediated signaling pathway;GO:0009725.response to hormone stimulus;GO:0006351.transcription. DNA-dependent;GO:0046983.protein dimerization activity;	-	-
comp55558_c1	7.43	5.71	2.8	2.06	3.5	-	-	3487	sp|Q9FGV1|ARFH_ARATH Auxin response factor 8 OS=Arabidopsis thaliana GN=ARF8 PE=2 SV=2	0	gnl|CDD|191545 pfam06507. Auxin_resp. Auxin response factor. A conserved region of auxin-responsive transcription factors.	8e-37	tr|B9H3I2|B9H3I2_POPTR Predicted protein OS=Populus trichocarpa GN=POPTRDRAFT_1075891 PE=4 SV=1	0	ref|XP_002266678.2| PREDICTED: auxin response factor 8-like [Vitis vinifera]	0	A3F771_IPONI/585-804 PF02309.11;AUX_IAA;	2e-81	-	GO:0005634.nucleus;GO:0003677.DNA binding;GO:0006355.regulation of transcription. DNA-dependent;GO:0009734.auxin mediated signaling pathway;GO:0009725.response to hormone stimulus;GO:0006351.transcription. DNA-dependent;GO:0046983.protein dimerization activity;	-	-
comp69458_c0	7.33	3.74	6.53	11.17	12.53	-	-	2960	sp|Q9XED8|ARFI_ARATH Auxin response factor 9 OS=Arabidopsis thaliana GN=ARF9 PE=2 SV=1	0	gnl|CDD|191545 pfam06507. Auxin_resp. Auxin response factor. A conserved region of auxin-responsive transcription factors.	1e-31	tr|B9RYN1|B9RYN1_RICCO Putative uncharacterized protein OS=Ricinus communis GN=RCOM_1311830 PE=4 SV=1	0	ref|XP_002518850.1| hypothetical protein RCOM_1311830 [Ricinus communis] gb|EEF43383.1| hypothetical protein RCOM_1311830 [Ricinus communis]	0	B9RYN1_RICCO/394-673 PF02309.11;AUX_IAA;	8e-114	-	GO:0005634.nucleus;GO:0003677.DNA binding;GO:0006355.regulation of transcription. DNA-dependent;GO:0009734.auxin mediated signaling pathway;GO:0009725.response to hormone stimulus;GO:0006351.transcription. DNA-dependent;GO:0046983.protein dimerization activity;	-	-
comp76237_c1	1.96	1.73	0.2	0.48	1.18	-	-	2847	sp|Q9XED8|ARFI_ARATH Auxin response factor 9 OS=Arabidopsis thaliana GN=ARF9 PE=2 SV=1	0	gnl|CDD|191545 pfam06507. Auxin_resp. Auxin response factor. A conserved region of auxin-responsive transcription factors.	2e-32	tr|D9ZIM2|D9ZIM2_MALDO ARF domain class transcription factor OS=Malus domestica GN=ARF1 PE=2 SV=1	0	gb|ADL36575.1| ARF domain class transcription factor [Malus x domestica]	0	D9ZIM2_MALDO/508-671 PF02309.11;AUX_IAA;	7e-85	-	GO:0005634.nucleus;GO:0003677.DNA binding;GO:0006355.regulation of transcription. DNA-dependent;GO:0009734.auxin mediated signaling pathway;GO:0009725.response to hormone stimulus;GO:0006351.transcription. DNA-dependent;GO:0046983.protein dimerization activity;	-	-
The differential-expressed genes
unigene	RPKM_10DAF	RPKM_30DAF	RPKM_50DAF	RPKM_60DAF	RPKM_70DAF	fold_change(30:10 DAF)	p_value(30:10 DAF)	significant(30:10 DAF)	fold_change(50:10 DAF)	p_value(50:10 DAF)	significant(50:10 DAF)	fold_change(60:10 DAF)	p_value(60:10 DAF)	significant(60:10 DAF)	fold_change(70:10 DAF)	p_value(70:10 DAF)	significant(70:10 DAF)	Unigene	Name	Definition	Length	Swissprot_des	Swissprot_evalue	Cdd_des	Cdd_evalue	Trembl_des	Trembl_evalue	NR_des	NR_evalue	PFAM_des	PFAM_evalue	KOG	GO	EC	KO	Pathway
comp68360_c0	16.88	9.85	4.16	10.05	16.33	-0.777119	0.0385434	no	-2.02066	0.000592276	yes	-0.748119	0.0545193	no	-0.0477901	0.587416	no	comp68360_c0	-	-	3745	sp|Q94JM3|ARFB_ARATH Auxin response factor 2 OS=Arabidopsis thaliana GN=ARF2 PE=1 SV=2	0	gnl|CDD|191545 pfam06507. Auxin_resp. Auxin response factor. A conserved region of auxin-responsive transcription factors.	6e-37	tr|D7SH69|D7SH69_VITVI Putative uncharacterized protein OS=Vitis vinifera GN=VIT_17s0000g00320 PE=4 SV=1	0	ref|XP_002284543.1| PREDICTED: auxin response factor 2 [Vitis vinifera] emb|CBI15749.3| unnamed protein product [Vitis vinifera]	0	B9RA75_RICCO/619-810 PF02309.11;AUX_IAA;	2e-71	-	GO:0005634.nucleus;GO:0003677.DNA binding;GO:0006355.regulation of transcription. DNA-dependent;GO:0009734.auxin mediated signaling pathway;GO:0009725.response to hormone stimulus;GO:0006351.transcription. DNA-dependent;GO:0046983.protein dimerization activity;	-	-	-
comp70106_c0	28.5	3.83	0.45	0.33	0.58	-2.89555	2.02e-07	yes	-5.98489	1.11e-09	yes	-6.43235	3e-09	yes	-5.61877	2.12e-08	yes	comp70106_c0	-	-	3059	sp|Q653H7|ARFR_ORYSJ Auxin response factor 18 OS=Oryza sativa subsp. japonica GN=ARF18 PE=2 SV=1	0	gnl|CDD|191545 pfam06507. Auxin_resp. Auxin response factor. A conserved region of auxin-responsive transcription factors.	2e-43	tr|F6GU14|F6GU14_VITVI Putative uncharacterized protein OS=Vitis vinifera GN=VIT_06s0004g02750 PE=4 SV=1	0	ref|XP_002282437.1| PREDICTED: auxin response factor 18-like [Vitis vinifera]	0	B9SVC2_RICCO/481-682 PF02309.11;AUX_IAA;	7e-72	-	GO:0005634.nucleus;GO:0003677.DNA binding;GO:0006355.regulation of transcription. DNA-dependent;GO:0009734.auxin mediated signaling pathway;GO:0009725.response to hormone stimulus;GO:0006351.transcription. DNA-dependent;GO:0046983.protein dimerization activity;	-	-	-
comp20023_c0	9.91	1.35	0.28	0.03	0.09	-2.87593	0.00422785	no	-5.14539	0.000864582	yes	-8.36778	0.000879431	yes	-6.78282	0.00165459	yes	comp20023_c0	K14486. ARF	auxin response factor	2235	sp|Q0D9R7|ARFS_ORYSJ Auxin response factor 19 OS=Oryza sativa subsp. japonica GN=ARF19 PE=2 SV=2	6e-101	-	-	tr|F6H9P6|F6H9P6_VITVI Putative uncharacterized protein OS=Vitis vinifera GN=VIT_11s0065g00310 PE=4 SV=1	0	emb|CBI24055.3| unnamed protein product [Vitis vinifera]	0	D7T0M6_VITVI/787-1013 PF02309.11;AUX_IAA;	2e-125	-	GO:0005634.nucleus;GO:0003677.DNA binding;GO:0006355.regulation of transcription. DNA-dependent;GO:0009734.auxin mediated signaling pathway;GO:0009725.response to hormone stimulus;GO:0006351.transcription. DNA-dependent;GO:0046983.protein dimerization activity;	-	K14486	ko04075. Plant hormone signal transduction;
comp62230_c0	60.23	11.3	0.12	0.01	0.22	-2.41416	6.09e-13	yes	-8.9713	5.51e-20	yes	-12.5563	5.94e-19	yes	-8.09683	2.42e-17	yes	comp62230_c0	AUX1. LAX	auxin influx carrier (AUX1 LAX family)	1471	sp|Q9FEL8|LAX1_MEDTR Auxin transporter-like protein 1 OS=Medicago truncatula GN=LAX1 PE=2 SV=1	7e-124	gnl|CDD|178623 PLN03074. PLN03074. auxin influx permease; Provisional.	4e-160	tr|I1M7V6|I1M7V6_SOYBN Uncharacterized protein OS=Glycine max PE=4 SV=1	7e-127	ref|XP_003544105.1| PREDICTED: auxin transporter-like protein 1-like [Glycine max]	8e-127	Q6JV88_POPTO/1-184 PF01490.13;Aa_trans;	5e-108	-	GO:0006810.transport;GO:0016020.membrane;GO:0006865.amino acid transport;GO:0009734.auxin mediated signaling pathway;GO:0016021.integral to membrane;GO:0015293.symporter activity;GO:0005886.plasma membrane;	-	K13946	ko04075. Plant hormone signal transduction;
comp68756_c0	15.16	43.66	8.43	0.17	0.08	1.52604	0.0201288	no	-0.846665	0.0369447	no	-6.47859	2.59e-05	yes	-7.56605	5.16e-05	yes	comp68756_c0	GH3	auxin responsive GH3 gene family	2129	sp|O82243|GH39_ARATH Putative indole-3-acetic acid-amido synthetase GH3.9 OS=Arabidopsis thaliana GN=GH3.9 PE=2 SV=1	0	gnl|CDD|165890 PLN02247. PLN02247. indole-3-acetic acid-amido synthetase.	0	tr|F6HZ30|F6HZ30_VITVI Putative uncharacterized protein OS=Vitis vinifera GN=VIT_07s0005g00090 PE=4 SV=1	0	ref|XP_002263353.1| PREDICTED: putative indole-3-acetic acid-amido synthetase GH3.9 [Vitis vinifera]	0	B9GRX0_POPTR/12-577 PF03321.8;GH3;	0	-	-	-	K14487	ko04075. Plant hormone signal transduction;
comp73038_c1	18.29	2.28	0.27	2.97	3.04	-3.00395	3.55e-05	yes	-6.08195	1.56e-06	yes	-2.62252	0.000123084	yes	-2.58891	0.000316896	yes	comp73038_c1	GH3	auxin responsive GH3 gene family	2250	sp|Q9LSQ4|GH36_ARATH Indole-3-acetic acid-amido synthetase GH3.6 OS=Arabidopsis thaliana GN=GH3.6 PE=1 SV=1	0	gnl|CDD|166261 PLN02620. PLN02620. indole-3-acetic acid-amido synthetase.	0	tr|B9T670|B9T670_RICCO Indole-3-acetic acid-amido synthetase GH3.6. putative OS=Ricinus communis GN=RCOM_0032550 PE=4 SV=1	0	ref|XP_002533739.1| Indole-3-acetic acid-amido synthetase GH3.6. putative [Ricinus communis] gb|EEF28642.1| Indole-3-acetic acid-amido synthetase GH3.6. putative [Ricinus communis]	0	B9I760_POPTR/22-584 PF03321.8;GH3;	0	-	-	-	K14487	ko04075. Plant hormone signal transduction;
comp40838_c0	11.8	23.6	1.8	0.41	0.18	1	0.410903	no	-2.71272	0.00160826	yes	-4.84702	0.00040484	yes	-6.03465	0.000541986	yes	comp40838_c0	GH3	auxin responsive GH3 gene family	2316	sp|O82333|GH31_ARATH Probable indole-3-acetic acid-amido synthetase GH3.1 OS=Arabidopsis thaliana GN=GH3.1 PE=2 SV=1	0	gnl|CDD|177891 PLN02249. PLN02249. indole-3-acetic acid-amido synthetase.	0	tr|B9SG28|B9SG28_RICCO Indole-3-acetic acid-amido synthetase GH3.3. putative OS=Ricinus communis GN=RCOM_1154750 PE=4 SV=1	0	ref|XP_002524947.1| Indole-3-acetic acid-amido synthetase GH3.3. putative [Ricinus communis] gb|EEF37444.1| Indole-3-acetic acid-amido synthetase GH3.3. putative [Ricinus communis]	0	B9SG28_RICCO/21-575 PF03321.8;GH3;	0	-	-	-	K14487	ko04075. Plant hormone signal transduction;
comp69336_c0	19.22	4.47	2.45	0.14	1.29	-2.10426	0.000215615	yes	-2.97175	1.76e-05	yes	-7.10104	1.42e-06	yes	-3.89717	2.16e-05	yes	comp69336_c0	IAA	auxin-responsive protein IAA	1767	sp|Q9ZSY8|IAA27_ARATH Auxin-responsive protein IAA27 OS=Arabidopsis thaliana GN=IAA27 PE=1 SV=1	2e-90	gnl|CDD|202200 pfam02309. AUX_IAA. AUX/IAA family. Transcription of the AUX/IAA family of genes is rapidly induced by the plant hormone auxin. Some members of this family are longer and contain an N terminal DNA binding domain. The function of this region is uncertain.	3e-80	tr|D9ZIM8|D9ZIM8_MALDO ARF domain class transcription factor OS=Malus domestica GN=IAA12 PE=2 SV=1	1e-168	gb|ADL36581.1| ARF domain class transcription factor [Malus x domestica]	1e-168	B9RKM2_RICCO/34-289 PF02309.11;AUX_IAA;	5e-113	-	GO:0005634.nucleus;GO:0006355.regulation of transcription. DNA-dependent;GO:0009734.auxin mediated signaling pathway;GO:0006351.transcription. DNA-dependent;GO:0046983.protein dimerization activity;	-	K14484	ko04075. Plant hormone signal transduction;
comp53089_c0	9.46	0.39	0.01	0	0.02	-4.60029	0.00165269	no	-9.8857	0.000798339	yes	#NAME?	1	no	-8.8857	0.00200895	no	comp53089_c0	IAA	auxin-responsive protein IAA	1713	sp|Q8LAL2|IAA26_ARATH Auxin-responsive protein IAA26 OS=Arabidopsis thaliana GN=IAA26 PE=1 SV=2	5e-45	gnl|CDD|202200 pfam02309. AUX_IAA. AUX/IAA family. Transcription of the AUX/IAA family of genes is rapidly induced by the plant hormone auxin. Some members of this family are longer and contain an N terminal DNA binding domain. The function of this region is uncertain.	3e-37	tr|F6H361|F6H361_VITVI Putative uncharacterized protein OS=Vitis vinifera GN=VIT_04s0008g00220 PE=4 SV=1	1e-71	ref|XP_002277798.1| PREDICTED: auxin-responsive protein IAA6-like [Vitis vinifera]	9e-72	A5ATK9_VITVI/30-305 PF02309.11;AUX_IAA;	9e-62	-	GO:0005634.nucleus;GO:0006355.regulation of transcription. DNA-dependent;GO:0009734.auxin mediated signaling pathway;GO:0006351.transcription. DNA-dependent;GO:0046983.protein dimerization activity;	-	K14484	ko04075. Plant hormone signal transduction;
comp55011_c0	51.82	6.8	0.25	0.19	1.39	-2.9299	9.02e-13	yes	-7.69544	3.12e-17	yes	-8.09137	2.54e-16	yes	-5.22035	2.92e-14	yes	comp55011_c0	IAA	auxin-responsive protein IAA	1455	sp|O24407|IAA16_ARATH Auxin-responsive protein IAA16 OS=Arabidopsis thaliana GN=IAA16 PE=1 SV=1	1e-94	gnl|CDD|202200 pfam02309. AUX_IAA. AUX/IAA family. Transcription of the AUX/IAA family of genes is rapidly induced by the plant hormone auxin. Some members of this family are longer and contain an N terminal DNA binding domain. The function of this region is uncertain.	4e-90	tr|B9I5F9|B9I5F9_POPTR Predicted protein OS=Populus trichocarpa GN=POPTRDRAFT_814326 PE=4 SV=1	5e-110	ref|XP_002319075.1| predicted protein [Populus trichocarpa] gb|EEE94998.1| predicted protein [Populus trichocarpa]	4e-110	B9I5F9_POPTR/15-238 PF02309.11;AUX_IAA;	3e-102	-	GO:0005634.nucleus;GO:0006355.regulation of transcription. DNA-dependent;GO:0009734.auxin mediated signaling pathway;GO:0006351.transcription. DNA-dependent;GO:0046983.protein dimerization activity;	-	K14484	ko04075. Plant hormone signal transduction;
comp37204_c0	23.42	32.49	1.31	0.45	1.46	0.472255	1	no	-4.1601	1.76e-07	yes	-5.70167	1.23e-07	yes	-4.0037	1.9e-06	yes	comp37204_c0	IAA	auxin-responsive protein IAA	1087	sp|Q5VRD1|IAA1_ORYSJ Auxin-responsive protein IAA1 OS=Oryza sativa subsp. japonica GN=IAA1 PE=2 SV=1	4e-58	gnl|CDD|202200 pfam02309. AUX_IAA. AUX/IAA family. Transcription of the AUX/IAA family of genes is rapidly induced by the plant hormone auxin. Some members of this family are longer and contain an N terminal DNA binding domain. The function of this region is uncertain.	1e-81	tr|D7U0P6|D7U0P6_VITVI Putative uncharacterized protein OS=Vitis vinifera GN=VIT_09s0002g05160 PE=4 SV=1	9e-78	emb|CBI36192.3| unnamed protein product [Vitis vinifera]	8e-78	D7U0P6_VITVI/101-281 PF02309.11;AUX_IAA;	3e-76	-	GO:0005634.nucleus;GO:0006355.regulation of transcription. DNA-dependent;GO:0009734.auxin mediated signaling pathway;GO:0006351.transcription. DNA-dependent;GO:0046983.protein dimerization activity;	-	K14484	ko04075. Plant hormone signal transduction;
comp64782_c0	48.83	45.76	13.76	27.15	37.5	-0.0936807	0.0598254	no	-1.82729	5.8e-09	yes	-0.846816	0.000198884	yes	-0.380877	0.0340398	no	comp64782_c0	IAA	auxin-responsive protein IAA	2253	sp|Q38827|IAA9_ARATH Auxin-responsive protein IAA9 OS=Arabidopsis thaliana GN=IAA9 PE=1 SV=1	4e-107	gnl|CDD|202200 pfam02309. AUX_IAA. AUX/IAA family. Transcription of the AUX/IAA family of genes is rapidly induced by the plant hormone auxin. Some members of this family are longer and contain an N terminal DNA binding domain. The function of this region is uncertain.	3e-87	tr|D9ZIM9|D9ZIM9_MALDO ARF domain class transcription factor OS=Malus domestica GN=IAA2 PE=2 SV=1	0	gb|ADL36582.1| ARF domain class transcription factor [Malus x domestica]	0	D9ZIM9_MALDO/66-355 PF02309.11;AUX_IAA;	0	-	GO:0005634.nucleus;GO:0006355.regulation of transcription. DNA-dependent;GO:0009734.auxin mediated signaling pathway;GO:0006351.transcription. DNA-dependent;GO:0046983.protein dimerization activity;	-	K14484	ko04075. Plant hormone signal transduction;
comp67252_c0	1.66	56.32	37.29	0.78	4.58	5.08439	5.06e-09	yes	4.48953	6.78e-06	yes	-1.08964	0.87365	no	1.46416	0.614387	no	comp67252_c0	SAUR	SAUR family protein	814	sp|P32295|ARG7_VIGRR Indole-3-acetic acid-induced protein ARG7 OS=Vigna radiata var. radiata GN=ARG7 PE=2 SV=1	3e-22	gnl|CDD|190335 pfam02519. Auxin_inducible. Auxin responsive protein. This family consists of the protein products of the ARG7 auxin responsive genes family none of which have any identified functional role.	2e-24	tr|O49896|O49896_MALDO Putative uncharacterized protein OS=Malus domestica GN=SAUR PE=4 SV=1	5e-27	emb|CAB07785.1| hypothetical protein [Malus x domestica]	4e-27	O49896_MALDO/1-98 PF02519.9;Auxin_inducible;	4e-27	-	GO:0009734.auxin mediated signaling pathway;	-	K14488	ko04075. Plant hormone signal transduction;
comp47365_c0	43.61	1.1	0.89	0.86	0.39	-5.30908	9.78e-14	yes	-5.61471	3.57e-14	yes	-5.66418	2.09e-13	yes	-6.80504	1.11e-12	yes	comp47365_c0	SAUR	SAUR family protein	1440	sp|P33079|A10A5_SOYBN Auxin-induced protein 10A5 OS=Glycine max PE=2 SV=1	5e-12	gnl|CDD|190335 pfam02519. Auxin_inducible. Auxin responsive protein. This family consists of the protein products of the ARG7 auxin responsive genes family none of which have any identified functional role.	2e-29	tr|A5C137|A5C137_VITVI Putative uncharacterized protein OS=Vitis vinifera GN=VIT_16s0098g01150 PE=4 SV=1	4e-39	ref|XP_002273092.1| PREDICTED: indole-3-acetic acid-induced protein ARG7 [Vitis vinifera] emb|CAN64099.1| hypothetical protein VITISV_014898 [Vitis vinifera]	4e-39	E0CVA6_VITVI/2-95 PF02519.9;Auxin_inducible;	5e-38	-	GO:0009734.auxin mediated signaling pathway;	-	K14488	ko04075. Plant hormone signal transduction;
comp72820_c0	13.83	5.92	5.2	17.24	52.68	-1.22413	0.0193425	no	-1.41122	0.0100309	no	0.317959	0.964483	no	1.92945	0.000151318	yes	comp72820_c0	AFB2	-	3196	sp|Q9LW29|AFB2_ARATH Protein AUXIN SIGNALING F-BOX 2 OS=Arabidopsis thaliana GN=AFB2 PE=1 SV=1	0	-	-	tr|H6VRF4|H6VRF4_PRUPE Transport inhibitor response protein OS=Prunus persica PE=2 SV=1	0	gb|AFB74453.1| transport inhibitor response protein [Prunus persica]	0	B9RH07_RICCO/1-42 PF12937.2;F-box-like;	8e-14	R	GO:0009734.auxin mediated signaling pathway;GO:0000822.inositol hexakisphosphate binding;	-	-	-
