# Supplementary material for: Integrated mRNA and miRNA transcriptome reveal a cross-talk between developing response and hormone signaling for the seed kernels of Siberian apricot
Source: Sci Rep. 2016 Oct 20;6:35675. doi: 10.1038/srep35675 (PMC5071837; doi:10.1038/srep35675)
Supplement: Supplementary Table S7 [file srep35675-s8.xls]

## Sheet: Sheet1
Table S8. The miRNAs involved in plant hormone signaling pathways.
	miRNA_Acc.	Synonym/name	Target_Acc.	Expectation	UPE	miRNA_start	miRNA_end	Target_start	Target_end	miRNA_aligned_fragment	Target_aligned_fragment	Inhibition
Cytokines	miRBase_known_18703	ppe-miR6281;	comp68925_c0	3	6.161	1	21	2	22	GUUAGAGAUAGAGAGAGUGAG	CUCUCUCUCUCUCUCUCUAAA	Translation
	scaffold_8_contig_45_40737	psi-miRn4	comp53320_c0	2.5	17.417	1	20	2359	2378	AGAGAAAUGACUCCUAGUGG	GCAAUAGGAGUCAUUUCUUU	Cleavage
ABA	miRBase_known_18703	ppe-miR6281;	comp31115_c0	3	20.281	1	21	901	921	GUUAGAGAUAGAGAGAGUGAG	CUCUCUUUCUCUAUCUCUGAA	Cleavage
	miRBase_known_6065	stu-miR530;ppe-miR530;	comp37670_c0	1.5	24.889	1	20	605	624	UCUGCAUUUGCACCUGCACC	GGUGCAGGUGCAGGUGCAGG	Cleavage
	miRBase_known_18748	lus-miR397a;bdi-miR397b-5p;	comp62250_c0	3	14.219	1	20	1123	1142	AUUGAGUGCAGCGUUGAUGA	UCAUCAUUGCUGCAUUCAAG	Cleavage
	scaffold_4_contig_15_19490		comp62250_c0	3	14.411	1	21	1121	1141	UUGAGUGCAGCGUUGAUGAAU	AGUCAUCAUUGCUGCAUUCAA	Cleavage
Brassinolide	miRBase_known_18703	ppe-miR6281;	comp59465_c0	2.5	8.914	1	21	6	26	GUUAGAGAUAGAGAGAGUGAG	CUCUCUCUCUCUUUCUCUAGC	Translation
	miRBase_known_18703	ppe-miR6281;	comp72678_c0	3	9.849	1	21	6	26	GUUAGAGAUAGAGAGAGUGAG	UUCUCUCUCUCUCUCUCUAAA	Translation
Jasmonic	miRBase_known_11548	sbi-miR169d-5p;stu-miR169a-5p;stu-miR169b-5p;stu-miR169c-5p;stu-miR169d-5p;stu-miR169e-5p;stu-miR169f-5p;stu-miR169g;stu-miR169h;atr-miR169a;atr-miR169c;	comp63803_c0	3	19.582	1	20	1356	1375	UAGCCAAGGAUGACUUGCCU	ACGCAAAGCAUCCUUGGCUA	Cleavage
	miRBase_known_18539	osa-miR169f.1;osa-miR169g;sbi-miR169c;zma-miR169f-5p;zma-miR169g;zma-miR169h;ptc-miR169r;bna-miR169c;bna-miR169d;bna-miR169e;bna-miR169f;vvi-miR169x;sly-miR169d;sbi-miR169h;sbi-miR169m;sbi-miR169n;aqc-miR169a;far-miR169;tcc-miR169d;bdi-miR169h-5p;ssl-miR169;mes-miR169ab;mes-miR169ac;bdi-miR169n;ata-miR169c-5p;	comp63803_c0	3	19.582	1	20	1356	1375	UAGCCAAGGAUGACUUGCCU	ACGCAAAGCAUCCUUGGCUA	Cleavage
	miRBase_known_6155	cca-miR169a;nta-miR169t;	comp63803_c0	3	19.582	1	20	1356	1375	UAGCCAAGGAUGACUUGCCU	ACGCAAAGCAUCCUUGGCUA	Cleavage
	miRBase_known_8650	bna-miR169g;bna-miR169h;bna-miR169i;bna-miR169j;bna-miR169k;bna-miR169l;vvi-miR169e;ppe-miR169f;ppe-miR169g;ppe-miR169h;ppe-miR169i;ppe-miR169j;	comp63803_c0	3	19.582	1	22	1354	1375	UAGCCAAGGAUGACUUGCCUGC	GCACGCAAAGCAUCCUUGGCUA	Cleavage
Auxin	miRBase_known_13899	sly-miR395a;sly-miR395b;	comp54000_c0	3	14.384	1	22	1020	1041	CUGAAGUGUUUGGGGGAACUCC	GGAUUUUUCCCAAACACUUUGG	Cleavage
	miRBase_known_22842	ath-miR395a;ath-miR395d;ath-miR395e;ptc-miR395b;ptc-miR395c;ptc-miR395d;ptc-miR395e;ptc-miR395f;ptc-miR395g;ptc-miR395h;ptc-miR395i;ptc-miR395j;vvi-miR395a;vvi-miR395b;vvi-miR395c;vvi-miR395d;vvi-miR395e;vvi-miR395f;vvi-miR395g;vvi-miR395h;vvi-miR395i;vvi-miR395j;vvi-miR395k;vvi-miR395l;vvi-miR395m;rco-miR395a;rco-miR395b;rco-miR395c;rco-miR395d;rco-miR395e;aly-miR395d-3p;aly-miR395e-3p;aly-miR39…	comp54000_c0	3	14.384	1	21	1021	1041	CUGAAGUGUUUGGGGGAACUC	GAUUUUUCCCAAACACUUUGG	Cleavage
	miRBase_known_11431	ath-miR393a-5p;ath-miR393b-5p;zma-miR393b-5p;aly-miR393a-5p;aly-miR393b-5p;tcc-miR393a;gma-miR393c-5p;gma-miR393d;gma-miR393e;gma-miR393f;gma-miR393g;htu-miR393a;htu-miR393b;htu-miR393c;mes-miR393a;mes-miR393b;stu-miR393-5p;cpa-miR393;atr-miR393;	comp58739_c0	2	19.985	1	20	1766	1785	UCCAAAGGGAUCGCAUUGAU	GACAAUGCGAUCCCUUUGGA	Cleavage
	miRBase_known_2088	osa-miR393a;sbi-miR393a;mtr-miR393a;ptc-miR393a-5p;ptc-miR393b-5p;ptc-miR393c;mtr-miR393b-5p;bna-miR393;vvi-miR393b;gma-miR393a;vvi-miR393a;sbi-miR393b;rco-miR393;tcc-miR393b;bdi-miR393a;bdi-miR393b-5p;lus-miR393a;lus-miR393b;lus-miR393c;lus-miR393d;cme-miR393a;cme-miR393b;cme-miR393c;ppe-miR393b;	comp58739_c0	2	19.985	1	20	1766	1785	UCCAAAGGGAUCGCAUUGAU	GACAAUGCGAUCCCUUUGGA	Cleavage
	miRBase_known_2452	csi-miR393;	comp58739_c0	1	20.025	1	20	1767	1786	AUCCAAAGGGAUCGCAUUGA	ACAAUGCGAUCCCUUUGGAU	Cleavage
	miRBase_known_3259	gma-miR393h;gma-miR393i;gma-miR393j;gma-miR393k;	comp58739_c0	2	20.025	1	20	1767	1786	UUCCAAAGGGAUCGCAUUGA	ACAAUGCGAUCCCUUUGGAU	Cleavage
	miRBase_known_5277	osa-miR393b-5p;zma-miR393a-5p;zma-miR393c-5p;ghr-miR393;mdm-miR393a;mdm-miR393b;mdm-miR393c;mes-miR393c;mes-miR393d;	comp58739_c0	2	19.985	1	20	1766	1785	UCCAAAGGGAUCGCAUUGAU	GACAAUGCGAUCCCUUUGGA	Cleavage
	miRBase_known_8981	ata-miR393-5p;	comp58739_c0	2	20.025	1	20	1767	1786	UUCCAAAGGGAUCGCAUUGA	ACAAUGCGAUCCCUUUGGAU	Cleavage
	scaffold_8_contig_92_41913	psi-miRn41	comp63065_c0	2.5	17.235	1	20	1878	1897	CCAGGAAUCAAGUUGGGACC	GAUCCCAAUUUGGUUCUUGG	Cleavage
	miRBase_known_4766	mes-miR160h;	comp66097_c2	0.5	18.551	1	21	1465	1485	UGCCUGGCUCCCUGUAUGCCA	UGGCAUGCAGGGAGCCAGGCA	Cleavage
	miRBase_known_5930	ath-miR160a-5p;ath-miR160b;ath-miR160c-5p;osa-miR160a-5p;osa-miR160b-5p;osa-miR160c-5p;osa-miR160d-5p;zma-miR160a-5p;zma-miR160c-5p;zma-miR160d-5p;zma-miR160b-5p;zma-miR160e;sbi-miR160d;sbi-miR160a;sbi-miR160c;sbi-miR160b;sbi-miR160e;mtr-miR160a;gma-miR160a-5p;ptc-miR160a;ptc-miR160b-5p;ptc-miR160c-5p;ptc-miR160d;mtr-miR160b;mtr-miR160d;mtr-miR160e;ppt-miR160a;ppt-miR160e;ppt-miR160f;smo-miR160a;…	comp66097_c2	0.5	18.551	1	21	1465	1485	UGCCUGGCUCCCUGUAUGCCA	UGGCAUGCAGGGAGCCAGGCA	Cleavage
	miRBase_known_8772	mes-miR160g;	comp66097_c2	0.5	18.551	1	23	1463	1485	UGCCUGGCUCCCUGUAUGCCAUC	GCUGGCAUGCAGGGAGCCAGGCA	Cleavage
	miRBase_known_14004	ppe-miR6284;	comp66421_c0	0	14.341	1	21	854	874	UUUGGACCAUGGAUGAAGAUU	AAUCUUCAUCCAUGGUCCAAA	Cleavage
	miRBase_known_4766	mes-miR160h;	comp70106_c0	0	23.53	1	20	2056	2075	UGCCUGGCUCCCUGUAUGCC	GGCAUACAGGGAGCCAGGCA	Cleavage
	miRBase_known_5930	ath-miR160a-5p;ath-miR160b;ath-miR160c-5p;osa-miR160a-5p;osa-miR160b-5p;osa-miR160c-5p;osa-miR160d-5p;zma-miR160a-5p;zma-miR160c-5p;zma-miR160d-5p;zma-miR160b-5p;zma-miR160e;sbi-miR160d;sbi-miR160a;sbi-miR160c;sbi-miR160b;sbi-miR160e;mtr-miR160a;gma-miR160a-5p;ptc-miR160a;ptc-miR160b-5p;ptc-miR160c-5p;ptc-miR160d;mtr-miR160b;mtr-miR160d;mtr-miR160e;ppt-miR160a;ppt-miR160e;ppt-miR160f;smo-miR160a;…	comp70106_c0	0	23.53	1	20	2056	2075	UGCCUGGCUCCCUGUAUGCC	GGCAUACAGGGAGCCAGGCA	Cleavage
	miRBase_known_8772	mes-miR160g;	comp70106_c0	0	23.53	1	20	2056	2075	UGCCUGGCUCCCUGUAUGCC	GGCAUACAGGGAGCCAGGCA	Cleavage
	miRBase_known_4766	mes-miR160h;	comp74311_c0	0	21.286	1	20	1754	1773	UGCCUGGCUCCCUGUAUGCC	GGCAUACAGGGAGCCAGGCA	Cleavage
	miRBase_known_5930	ath-miR160a-5p;ath-miR160b;ath-miR160c-5p;osa-miR160a-5p;osa-miR160b-5p;osa-miR160c-5p;osa-miR160d-5p;zma-miR160a-5p;zma-miR160c-5p;zma-miR160d-5p;zma-miR160b-5p;zma-miR160e;sbi-miR160d;sbi-miR160a;sbi-miR160c;sbi-miR160b;sbi-miR160e;mtr-miR160a;gma-miR160a-5p;ptc-miR160a;ptc-miR160b-5p;ptc-miR160c-5p;ptc-miR160d;mtr-miR160b;mtr-miR160d;mtr-miR160e;ppt-miR160a;ppt-miR160e;ppt-miR160f;smo-miR160a;…	comp74311_c0	0	21.286	1	20	1754	1773	UGCCUGGCUCCCUGUAUGCC	GGCAUACAGGGAGCCAGGCA	Cleavage
	miRBase_known_8772	mes-miR160g;	comp74311_c0	0	21.286	1	20	1754	1773	UGCCUGGCUCCCUGUAUGCC	GGCAUACAGGGAGCCAGGCA	Cleavage
